# Supplementary material for: Efficient Array-Based Identification of Novel Cardiac Genes through Differentiation of Mouse ESCs
Source: PLoS One. 2008 May 14;3(5):e2176. doi: 10.1371/journal.pone.0002176 (PMC2364653; doi:10.1371/journal.pone.0002176)
Supplement: Table S1 — Results of array comparison. (1.44 MB XLS) [file pone.0002176.s001.xls]

## Sheet: FDR .05
Probeset ID	Gene Title	Gene Symbol	Representative Public ID	UniGene ID	Entrez Gene	RefSeq Protein ID	RefSeq Transcript ID	MGI Name	p-value (Name)	p-value (D6+ vs. D0/D4/D6-)	MeanRatio(D6+ vs. D0/D4/D6-)	FoldChange (D6+ vs. D0/D4/D6-)	GFoldChange (D6+ vs. D0/D4/D6-)	F(Name)
1436823_x_at	hemoglobin Y, beta-like embryonic chain	Hbb-y	AV148191	---	15135	NP_032247.1	NM_008221	96027	2.54686e-17	1.35687e-13	1.95058	1.95058	69.1315	472.221
1436717_x_at	hemoglobin Y, beta-like embryonic chain	Hbb-y	AV156860	---	15135	NP_032247.1	NM_008221	96027	3.36406e-17	3.21587e-13	1.85897	1.85897	54.2747	455.977
1437810_a_at	hemoglobin Z, beta-like embryonic chain	Hbb-bh1	AV311770	---	15132	NP_032245.1	NM_008219	96024	1.19429e-15	8.24382e-13	1.76639	1.76639	63.9928	290.799
1437990_x_at	hemoglobin Z, beta-like embryonic chain	Hbb-bh1	AV147727	---	15132	NP_032245.1	NM_008219	96024	2.2332e-14	2.58789e-11	1.69076	1.69076	45.8967	200.76
1450736_a_at	hemoglobin Z, beta-like embryonic chain	Hbb-bh1	NM_008219	---	15132	NP_032245.1	NM_008219	96024	5.52541e-14	5.18739e-11	1.7359	1.7359	41.8558	178.953
1424852_at	myocyte enhancer factor 2C	Mef2c	BB280300	Mm.392750	17260	NP_079558.1	NM_025282	99458	6.42624e-12	7.5463e-11	1.63395	1.63395	17.9713	97.4356
1424194_at	RCSD domain containing 1	Rcsd1	BC025872	Mm.265552	226594	NP_001033935.1 /// NP_848708.2	NM_001038846 /// NM_178593	---	2.7423e-12	1.66472e-10	1.46623	1.46623	9.96135	108.71
1425978_at	myocardin	Myocd	AF384055	Mm.32257	214384	NP_660118.2 /// NP_666498.1	NM_145136 /// NM_146386	2137495	4.68484e-11	2.45689e-10	1.74304	1.74304	15.5691	75.3643
1449939_s_at	delta-like 1 homolog (Drosophila)	Dlk1	NM_010052	Mm.157069	13386	NP_034182.2	NM_010052	94900	1.0857e-13	2.4836e-10	1.48855	1.48855	8.45166	164.226
1452381_at	cAMP responsive element binding protein 3-like 2	Creb3l2	AV021105	Mm.391651	208647	NP_848776.1	NM_178661	2442695	2.7107e-13	3.48504e-10	1.28939	1.28939	3.81259	146.161
1449566_at	NK2 transcription factor related, locus 5 (Drosophila)	Nkx2-5	NM_008700	Mm.41974	18091	NP_032726.1	NM_008700	---	6.40596e-09	8.11922e-10	1.48402	1.48402	8.94636	39.3988
1427482_a_at	carbonic anhydrase 8 /// similar to Carbonic anhydrase-related protein (CARP) (C	Car8 /// LOC676792	X61397	Mm.119320	12319 /// 676792	NP_031618.2	NM_007592 /// XR_004969	88253 /// 88253	3.37451e-11	8.57319e-10	1.55972	1.55972	5.05585	78.6424
1450813_a_at	troponin I, skeletal, slow 1	Tnni1	NM_021467	Mm.44379	21952	NP_067442.1	NM_021467	105073	2.79087e-12	8.80801e-10	1.59286	1.59286	14.7199	108.465
1451506_at	myocyte enhancer factor 2C	Mef2c	BB280300	Mm.24001	17260	NP_079558.1	NM_025282	99458	3.9725e-10	1.03511e-09	1.38956	1.38956	5.36295	57.0016
1448553_at	similar to myosin, heavy polypeptide 4, skeletal muscle /// similar to myosin, h	LOC671894 /// LOC674761	NM_080728	---	671894 /// 674761	XP_981987.1 /// XP_994820.1	XM_976893 /// XM_989726	---	2.48659e-11	1.05667e-09	1.65848	1.65848	21.7791	81.8164
1424376_at	CDC42 effector protein (Rho GTPase binding) 1	Cdc42ep1	BC016250	Mm.307488	104445	NP_081495.1	NM_027219	---	9.01625e-11	1.35243e-09	1.26123	1.26123	3.29341	69.211
1418726_a_at	troponin T2, cardiac	Tnnt2	NM_011619	Mm.247470	21956	NP_035749.1	NM_011619	---	2.57979e-12	2.10993e-09	1.92107	1.92107	33.9971	109.565
1428361_x_at	hemoglobin alpha, adult chain 1	Hba-a1	AK011116	Mm.196110	15122	NP_032244.1	NM_008218	96015	2.3998e-12	2.16719e-09	1.5043	1.5043	18.8492	110.587
1431751_a_at	metallophosphoesterase domain containing 2	Mpped2	AK012553	Mm.45628	77015	---	---	1924265	6.30451e-09	2.25276e-09	1.35578	1.35578	5.7239	39.4834
1424967_x_at	troponin T2, cardiac	Tnnt2	L47552	Mm.247470	21956	NP_035749.1	NM_011619	---	4.45958e-12	2.58792e-09	1.86644	1.86644	30.4751	102.126
1439897_at	Nebulette	Nebl	BE457796	Mm.120298	74103	NP_083033.1	NM_028757	---	4.80379e-09	2.76597e-09	1.85444	1.85444	12.3522	40.9506
1452352_at	cytotoxic T lymphocyte-associated protein 2 beta	Ctla2b	BG064656	---	13025	---	---	88555	5.51093e-09	3.84923e-09	1.90715	1.90715	13.3189	40.2032
1434280_at	Widely-interspaced zinc finger motifs	Wiz	BG976607	Mm.274948	22404	NP_035847.2 /// NP_997603.1	NM_011717 /// NM_212438	---	2.9504e-10	3.92733e-09	0.635671	-1.57314	-12.2057	59.2726
1417945_at	POU domain, class 5, transcription factor 1	Pou5f1	NM_013633	Mm.17031	18999	NP_038661.1	NM_013633	---	1.32858e-10	4.98958e-09	0.564665	-1.77096	-28.0204	65.7977
1418540_a_at	protein tyrosine phosphatase, receptor type, E	Ptpre	U35368	Mm.945	19267	NP_035342.2	NM_011212	97813	2.0679e-08	5.09674e-09	1.71685	1.71685	11.4641	33.6259
1424886_at	protein tyrosine phosphatase, receptor type, D	Ptprd	BC025145	Mm.184021	19266	NP_001014310.1 /// NP_035341.2	NM_001014288 /// NM_011211	97812	1.9174e-11	5.69543e-09	1.30635	1.30635	3.64598	84.6156
1416316_at	solute carrier family 27 (fatty acid transporter), member 2	Slc27a2	BC013442	Mm.290044	26458	NP_036108.1	NM_011978	---	1.08716e-09	6.32003e-09	0.53296	-1.87631	-17.6504	49.9121
1444232_at	protein kinase, cGMP-dependent, type I	Prkg1	BB516668	Mm.381172	19091	NP_001013855.1 /// NP_035290.1	NM_001013833 /// NM_011160	108174	6.46227e-10	7.45912e-09	1.36921	1.36921	4.81374	53.4638
1450992_a_at	myeloid ecotropic viral integration site 1	Meis1	AW547821	Mm.356578	17268	NP_034919.1	NM_010789	104717	1.18135e-11	7.78352e-09	1.38322	1.38322	5.67452	90.0799
1450429_at	calpain 6	Capn6	AI747133	Mm.30290	12338	NP_031629.2	NM_007603	---	2.04666e-11	8.46806e-09	1.37343	1.37343	7.74045	83.9045
1450126_at	GATA binding protein 5	Gata5	BB447551	Mm.388880	14464	NP_032119.1	NM_008093	---	9.99252e-11	8.49503e-09	1.59117	1.59117	9.68485	68.2896
1454926_at	RIKEN cDNA 4930544G21 gene	4930544G21Rik	AV327549	Mm.394661	77629	NP_766018.2	NM_172430	---	1.66662e-10	8.77088e-09	1.60205	1.60205	9.6435	63.8771
1436938_at	RNA binding motif, single stranded interacting protein	Rbms3	BB053506	Mm.326411	207181	NP_848775.1	NM_178660	2444477	4.74617e-11	9.55345e-09	1.61999	1.61999	11.3229	75.237
1416811_s_at	cytotoxic T lymphocyte-associated protein 2 alpha /// cytotoxic T lymphocyte-ass	Ctla2a /// Ctla2b	NM_007796	---	13024 /// 13025	NP_031822.1	NM_007796	88554 /// 88554	1.29448e-09	9.80359e-09	1.75382	1.75382	9.68617	48.7712
1452757_s_at	hemoglobin alpha, adult chain 1	Hba-a1	AK011116	Mm.196110	15122	NP_032244.1	NM_008218	96015	1.15473e-11	1.04442e-08	1.74579	1.74579	35.7173	90.3453
1449388_at	thrombospondin 4	Thbs4	NM_011582	Mm.20865	21828	NP_035712.1	NM_011582	---	7.12838e-08	1.12632e-08	1.5243	1.5243	7.86189	28.3801
1451507_at	myocyte enhancer factor 2C	Mef2c	BB280300	Mm.392750	17260	NP_079558.1	NM_025282	99458	5.99893e-09	1.15622e-08	1.49559	1.49559	5.31932	39.7478
1452922_at	protein phosphatase 1, regulatory subunit 3D	Ppp1r3d	AK011539	Mm.220761	228966	XP_141580.1 /// XP_919396.1 /// XP_993832.1	XM_141580 /// XM_914303 /// XM_988738	---	6.66884e-09	1.28277e-08	1.43302	1.43302	5.58406	39.1863
1450123_at	ryanodine receptor 2, cardiac	Ryr2	NM_023868	Mm.239871	20191	NP_076357.1	NM_023868	99685	3.21505e-09	1.56832e-08	1.62876	1.62876	8.23969	43.211
1421027_a_at	myocyte enhancer factor 2C	Mef2c	AI595932	Mm.24001	17260	NP_079558.1	NM_025282	99458	6.24255e-11	1.59175e-08	1.55161	1.55161	10.3347	72.6042
1435649_at	nexilin	Nexn	BM225804	Mm.200188	68810	NP_955759.1	NM_199465	---	2.12581e-10	1.61946e-08	1.37997	1.37997	5.61471	61.875
1417626_at	phosphodiesterase 4D interacting protein (myomegalin)	Pde4dip	NM_031401	Mm.129840	83679	NP_001034465.1 /// NP_796119.1 /// NP_835181.2	NM_001039376 /// NM_177145 /// NM_178080	---	4.245e-08	1.63897e-08	1.24428	1.24428	2.1645	30.4791
1428604_at	RIKEN cDNA 2610305D13 gene	2610305D13Rik	AK011986	---	112422	NP_659544.1	NM_145078	---	2.19817e-12	1.66637e-08	0.70168	-1.42515	-5.61209	111.839
1456511_x_at	ES cell-expressed Ras	Eras	AV212609	Mm.250895	353283	NP_853526.1	NM_181548	---	9.75104e-10	1.7258e-08	0.545738	-1.83238	-26.8027	50.6359
1416286_at	regulator of G-protein signaling 4	Rgs4	NM_009062	Mm.41642	19736	NP_033088.2	NM_009062	---	7.62305e-08	1.79775e-08	1.76318	1.76318	10.3285	28.1182
1429388_at	Nanog homeobox	Nanog	AK010332	Mm.6047	71950	NP_082292.1	NM_028016	---	8.19455e-10	1.90479e-08	0.487466	-2.05143	-24.9962	51.8136
1434853_x_at	makorin, ring finger protein, 1	Mkrn1	AA717142	Mm.270484	54484	NP_061280.1	NM_018810	1859353	2.2484e-10	2.29128e-08	0.820173	-1.21925	-4.08985	61.4223
1422580_at	myosin, light polypeptide 4	Myl4	NM_010858	Mm.390355	17896	NP_034988.2	NM_010858	97267	2.7866e-10	2.44112e-08	1.53027	1.53027	13.1639	59.7185
1438737_at	zinc finger protein of the cerebellum 3	Zic3	AV029604	Mm.255890	22773	NP_033601.1	NM_009575	106676	7.32398e-10	2.74046e-08	0.574455	-1.74078	-11.5326	52.5879
1418539_a_at	protein tyrosine phosphatase, receptor type, E	Ptpre	U35368	Mm.945	19267	NP_035342.2	NM_011212	97813	5.97533e-08	2.78393e-08	1.45536	1.45536	6.15445	29.0794
1441971_at	Transcribed locus	---	AW543723	Mm.25647	---	---	---	---	7.44392e-08	2.98468e-08	0.687317	-1.45493	-6.28532	28.2108
1423250_a_at	transforming growth factor, beta 2	Tgfb2	BF144658	Mm.18213	21808	NP_033393.1	NM_009367	98726	2.88183e-10	3.27862e-08	1.39518	1.39518	7.44516	59.4558
1418370_at	troponin C, cardiac/slow skeletal	Tnnc1	NM_009393	Mm.712	21924	NP_033419.1	NM_009393	---	2.67203e-10	3.38297e-08	1.43164	1.43164	8.48297	60.0482
1417272_at	RIKEN cDNA 9130005N14 gene	9130005N14Rik	NM_026667	Mm.258545	68303	NP_080943.2	NM_026667	---	4.22792e-11	3.46424e-08	1.31482	1.31482	4.11013	76.3752
1427768_s_at	myosin, light polypeptide 3	Myl3	X67685	Mm.7353	17897	NP_034989.1	NM_010859	---	6.52738e-10	3.58467e-08	1.78708	1.78708	26.6585	53.3931
1434413_at	---	---	BG092677	---	---	---	---	---	1.08304e-09	3.86729e-08	1.53848	1.53848	5.84829	49.9372
1425695_at	T-box 5	Tbx5	AI425735	Mm.103636	21388	NP_035667.1	NM_011537	---	2.04379e-07	3.96523e-08	1.31181	1.31181	3.51505	24.5108
1448471_a_at	cytotoxic T lymphocyte-associated protein 2 alpha	Ctla2a	NM_007796	---	13024	NP_031822.1	NM_007796	88554	1.01465e-09	4.01601e-08	1.74349	1.74349	11.0095	50.3703
1434278_at	X-linked myotubular myopathy gene 1	Mtm1	BG976607	Mm.423278	17772	NP_064310.1	NM_019926	1099452	2.1271e-09	4.3603e-08	0.826724	-1.20959	-4.38705	45.6576
1448716_at	hemoglobin X, alpha-like embryonic chain in Hba complex	Hba-x	M26898	Mm.141758	15126	NP_034535.1	NM_010405	96019	2.08752e-11	4.93907e-08	1.61988	1.61988	23.214	83.6902
1447643_x_at	snail homolog 2 (Drosophila)	Snai2	BB040443	Mm.4272	20583	NP_035545.1	NM_011415	1096393	1.34003e-09	4.95686e-08	1.36296	1.36296	8.10477	48.5481
1423274_at	integrator complex subunit 6	Ints6	BB381966	Mm.319684	18130	NP_032741.2	NM_008715	---	6.0262e-09	4.99189e-08	1.16812	1.16812	3.01225	39.7236
1436939_at	unc-45 homolog B (C. elegans)	Unc45b	AV220213	Mm.295205	217012	NP_848795.2	NM_178680	---	2.13146e-09	5.05972e-08	1.45698	1.45698	7.34186	45.6451
1419120_at	lymphoblastomic leukemia	Lyl1	NM_008535	Mm.4925	17095	NP_032561.1	NM_008535	96891	3.17843e-07	5.79941e-08	1.50772	1.50772	8.04895	23.0339
1433702_at	DNA segment, Chr 19, Wayne State University 12, expressed	D19Wsu12e	BI663634	Mm.267131	226090	XP_001002403.1 /// XP_001002418.1 /// XP_001002430.1 /// XP_001002440.1 /// XP_3	XM_001002403 /// XM_001002418 /// XM_001002430 /// XM_001002440 /// XM_358328 //	---	9.37964e-08	6.30897e-08	0.874914	-1.14297	-2.21929	27.3224
1452114_s_at	insulin-like growth factor binding protein 5	Igfbp5	BF225802	Mm.309617	16011	NP_034648.2	NM_010518	---	9.95494e-12	6.32975e-08	1.52563	1.52563	12.4623	92.0916
1447946_at	a disintegrin and metallopeptidase domain 23	Adam23	AV350138	Mm.124892	23792	NP_035910.1	NM_011780	---	3.70519e-09	6.47179e-08	0.743975	-1.34413	-3.34053	42.3993
1418373_at	phosphoglycerate mutase 2	Pgam2	NM_018870	Mm.219627	56012	NP_061358.1	NM_018870	---	5.90761e-09	6.77444e-08	1.33144	1.33144	4.25561	39.8298
1422638_s_at	Ras association (RalGDS/AF-6) domain family 5	Rassf5	NM_018750	Mm.248291	54354	NP_061220.2	NM_018750	1926375	4.87596e-09	7.16231e-08	1.4616	1.4616	5.36597	40.8688
1417877_at	RIKEN cDNA 2310005P05 gene	2310005P05Rik	NM_026189	Mm.112977	67484	NP_080465.3	NM_026189	---	1.07998e-08	7.37628e-08	1.16214	1.16214	1.85628	36.7213
1437401_at	---	---	BG075165	---	---	---	---	---	1.07087e-08	7.46122e-08	1.56511	1.56511	8.53771	36.7634
1437347_at	endothelin receptor type B	Ednrb	BF100813	Mm.229532	13618	NP_031930.1	NM_007904	---	4.56334e-12	7.60353e-08	1.47712	1.47712	6.41261	101.824
1433670_at	epithelial membrane protein 2	Emp2	BE571790	Mm.246009	13731	NP_031955.2	NM_007929	---	9.48101e-09	8.78985e-08	1.27126	1.27126	3.83802	37.3727
1436041_at	---	---	BB029192	---	---	---	---	---	4.79903e-10	9.18442e-08	1.5132	1.5132	13.7426	55.6017
1437967_at	Transcribed locus	---	AV365582	Mm.380256	---	---	---	---	1.15745e-08	9.23981e-08	1.68402	1.68402	9.4228	36.3791
1457314_at	LINE-1 type transposase domain containing 1	L1td1	BB041571	Mm.34340	381591	XP_355549.4 /// XP_919960.2 /// XP_980322.1	XM_355549 /// XM_914867 /// XM_975228	---	6.81332e-09	9.40294e-08	0.506196	-1.97552	-39.1431	39.0736
1429013_at	RIKEN cDNA 2900002G04 gene	2900002G04Rik	AK021126	Mm.160079	78283	XP_136135.3 /// XP_904198.2 /// XP_989976.1	XM_136135 /// XM_899105 /// XM_984882	1917474	1.60506e-08	9.69402e-08	0.696907	-1.43491	-5.49316	34.8035
1444426_at	RIKEN cDNA F730031O20 gene	F730031O20Rik	BB327547	Mm.210195	320664	NP_001028710.1	NM_001033538	2444482	2.17074e-07	1.02002e-07	0.787241	-1.27026	-2.48606	24.3044
1445124_at	RIKEN cDNA A930009L07 gene	A930009L07Rik	BB193580	Mm.184971	402733	---	---	3028039	1.92541e-07	1.05374e-07	1.33912	1.33912	3.05509	24.7167
1434272_at	cytoplasmic polyadenylation element binding protein 2	Cpeb2	AV231491	Mm.7233	231207	NP_787951.1	NM_175937	2442640	1.83392e-09	1.06439e-07	1.272	1.272	2.89811	46.5672
1455404_at	junctophilin 2	Jph2	BG870711	Mm.34459	59091	NP_067541.1	NM_021566	1891496	2.02269e-09	1.06475e-07	1.22519	1.22519	3.05102	45.9644
1415927_at	actin, alpha, cardiac	Actc1	NM_009608	Mm.686	11464	NP_033738.1	NM_009608	---	3.14072e-10	1.1664e-07	1.51457	1.51457	17.1602	58.7883
1456139_at	antisense Igf2r RNA	Air	BM124989	---	104103	---	NR_002853	1353471	2.20667e-09	1.18503e-07	1.37008	1.37008	3.76806	45.4349
1428891_at	---	---	AK008716	---	---	---	---	---	9.14023e-09	1.22866e-07	1.24209	1.24209	3.31371	37.5577
1418434_at	makorin, ring finger protein, 1	Mkrn1	BQ176661	Mm.270484	54484	NP_061280.1	NM_018810	1859353	5.91846e-09	1.32487e-07	0.727967	-1.37369	-6.89535	39.82
1436698_x_at	cDNA sequence BC054438	BC054438	AV167328	Mm.34379	407831	NP_001001183.1	NM_001001183	3039635	5.1713e-12	1.51668e-07	1.52974	1.52974	4.08581	100.199
1422823_at	epidermal growth factor receptor pathway substrate 8	Eps8	NM_007945	Mm.235346	13860	NP_031971.2	NM_007945	104684	1.54586e-08	1.53986e-07	0.69104	-1.44709	-4.45605	34.9813
1421694_a_at	chondroitin sulfate proteoglycan 2	Cspg2	NM_019389	Mm.158700	13003	XP_488510.2 /// XP_904001.1 /// XP_904011.1 /// XP_917998.1 /// XP_927633.1 ///	XM_488510 /// XM_898908 /// XM_898918 /// XM_912905 /// XM_922540 /// XM_994074	---	2.42292e-09	1.57519e-07	1.4249	1.4249	5.59789	44.8727
1456014_s_at	cDNA sequence BC032204	BC032204	BB113173	Mm.157591	108101	NP_722490.1	NM_153795	2147790	8.67906e-09	1.57986e-07	1.57688	1.57688	12.2569	37.8208
1448700_at	G0/G1 switch gene 2	G0s2	NM_008059	Mm.3283	14373	NP_032085.1	NM_008059	---	2.11058e-09	1.60282e-07	1.44915	1.44915	5.49972	45.705
1416882_at	regulator of G-protein signalling 10	Rgs10	NM_026418	Mm.18635	67865	NP_080694.1	NM_026418	---	2.68984e-08	1.61269e-07	1.27367	1.27367	3.84843	32.4425
1428266_at	myosin, light polypeptide 3	Myl3	AK002312	Mm.7353	17897	NP_034989.1	NM_010859	---	1.51795e-08	1.65271e-07	1.40641	1.40641	6.69249	35.0679
1460125_at	RIKEN cDNA 2610301F02 gene	2610301F02Rik	BB517076	Mm.26579	545428	NP_001020747.1	NM_001025576	---	3.08225e-09	1.66633e-07	1.70721	1.70721	7.65325	43.4551
1458551_at	Myocyte enhancer factor 2C	Mef2c	BM239547	Mm.24001	17260	NP_079558.1	NM_025282	---	1.61834e-07	1.6982e-07	1.44866	1.44866	2.80977	25.3249
1460208_at	fibrillin 1	Fbn1	NM_007993	Mm.271644	14118	NP_032019.1	NM_007993	95489	1.91777e-09	1.92654e-07	1.35972	1.35972	4.92791	46.2912
1459522_s_at	glycogenin	Gyg	AU017667	Mm.6375	27357	NP_038783.1	NM_013755	---	1.71905e-10	1.9437e-07	1.26565	1.26565	5.43833	63.6189
1438018_at	hook homolog 1 (Drosophila)	Hook1	BB463518	Mm.49994	77963	NP_084290.1	NM_030014	1925213	9.30317e-08	2.05568e-07	0.795879	-1.25647	-4.02961	27.3535
1429818_at	RIKEN cDNA 2410012M07 gene	2410012M07Rik	AK010476	Mm.140843	71979	XP_486251.1 /// XP_911961.1 /// XP_997211.1	XM_486251 /// XM_906868 /// XM_992117	---	3.64565e-10	2.10195e-07	0.675549	-1.48028	-5.17731	57.6485
1428629_at	zinc finger protein 518	Zfp518	AK018187	Mm.313523	72672	XP_140758.3 /// XP_899366.1 /// XP_906513.1 /// XP_922698.1 /// XP_930148.1 ///	XM_140758 /// XM_894273 /// XM_901420 /// XM_917605 /// XM_925055 /// XM_925057	---	1.45433e-09	2.21316e-07	0.790475	-1.26506	-2.65071	48.0238
1435399_at	RIKEN cDNA 2310068J10 gene	2310068J10Rik	AV092324	Mm.34359	108992	---	---	1922069	2.36725e-11	2.22091e-07	1.32103	1.32103	2.55083	82.3391
1454826_at	zinc finger and BTB domain containing 11	Zbtb11	BM195115	Mm.391619	271377	---	---	2443876	6.89103e-09	2.36648e-07	0.861951	-1.16016	-2.16539	39.014
1421633_a_at	hyaluronan and proteoglycan link protein 1	Hapln1	NM_013500	Mm.266790	12950	NP_038528.2	NM_013500	1337006	4.95241e-08	2.47736e-07	1.67632	1.67632	8.59374	29.8407
1438020_at	hyaluronan and proteoglycan link protein 1	Hapln1	BB036951	Mm.266790	12950	NP_038528.2	NM_013500	---	1.54157e-08	2.6951e-07	1.79187	1.79187	13.5667	34.9945
1460038_at	POU domain, class 3, transcription factor 1	Pou3f1	BG065255	---	18991	NP_035271.1	NM_011141	---	2.4697e-07	2.71781e-07	0.608458	-1.6435	-11.092	23.8677
1419301_at	frizzled homolog 4 (Drosophila)	Fzd4	BF783030	Mm.387968	14366	NP_032081.2	NM_008055	---	6.47148e-10	2.72297e-07	1.30512	1.30512	4.42001	53.4537
1429475_at	RIKEN cDNA 2810457I06 gene	2810457I06Rik	AK013361	Mm.133615	72828	NP_789830.1	NM_176860	1920078	1.02055e-06	2.75483e-07	1.337	1.337	4.32889	19.5014
1452762_at	RIKEN cDNA 8430436O14 gene	8430436O14Rik	AK018466	Mm.393126	71506	---	---	1918756	1.94536e-11	2.75817e-07	1.32292	1.32292	4.58522	84.4573
1429463_at	protein kinase, AMP-activated, alpha 2 catalytic subunit	Prkaa2	BB612385	Mm.48638	108079	NP_835279.1	NM_178143	1336173	7.22579e-10	2.76605e-07	1.16046	1.16046	2.10611	52.6817
1416552_at	developmental pluripotency associated 5	Dppa5	NM_025274	Mm.139314	434423	NP_079550.2	NM_025274	101800	2.32079e-10	2.85996e-07	0.64861	-1.54176	-13.9973	61.1678
1440431_at	Myeloid ecotropic viral integration site 1	Meis1	BB053468	Mm.356578	17268	NP_034919.1	NM_010789	---	1.06643e-08	2.8811e-07	1.47708	1.47708	4.67049	36.784
1460318_at	cysteine and glycine-rich protein 3	Csrp3	NM_013808	Mm.17235	13009	NP_038836.1	NM_013808	1330824	6.26951e-09	2.89275e-07	1.58972	1.58972	7.68515	39.5129
1417110_at	mannosidase 1, alpha	Man1a	BB070019	Mm.117294	17155	NP_032574.1	NM_008548	---	6.30945e-09	2.91779e-07	1.30405	1.30405	3.74087	39.4792
1454727_at	expressed sequence AI173486	AI173486	BB106834	Mm.26632	106877	NP_849259.2	NM_178928	---	5.56396e-08	3.0627e-07	1.37225	1.37225	4.67874	29.3666
1422644_at	SH3-binding domain glutamic acid-rich protein	Sh3bgr	NM_015825	Mm.391856	50795	NP_056640.1	NM_015825	---	7.08839e-09	3.08551e-07	1.4927	1.4927	9.19598	38.8661
1438452_at	nebulette	Nebl	BM121794	Mm.256298	74103	NP_083033.1	NM_028757	1921353	1.19186e-08	3.13887e-07	1.63274	1.63274	9.25857	36.2353
1427486_at	protein tyrosine phosphatase, receptor type, B	Ptprb	AF157628	Mm.37213	19263	NP_084204.1	NM_029928	---	6.2698e-08	3.27096e-07	1.34617	1.34617	3.29502	28.8872
1418673_at	snail homolog 2 (Drosophila)	Snai2	NM_011415	Mm.4272	20583	NP_035545.1	NM_011415	1096393	2.00556e-07	3.30999e-07	1.4006	1.4006	4.61983	24.5758
1435701_at	DnaJ (Hsp40) homolog, subfamily B, member 6	Dnajb6	BM118858	Mm.213203	23950	NP_001033029.1 /// NP_001033030.1 /// NP_035977.2	NM_001037940 /// NM_001037941 /// NM_011847	---	1.69465e-10	3.32989e-07	0.874439	-1.14359	-1.85604	63.738
1417714_x_at	hemoglobin alpha, adult chain 1	Hba-a1	NM_008218	Mm.196110	15122	NP_032244.1	NM_008218	96015	3.2895e-08	3.50942e-07	1.71396	1.71396	11.3454	31.5627
1418379_s_at	G protein-coupled receptor 124	Gpr124	NM_054044	Mm.87046	78560	NP_473385.1	NM_054044	---	3.77913e-08	3.57714e-07	1.5275	1.5275	7.28487	30.9688
1441045_at	---	---	BB037235	---	---	---	---	---	1.19263e-10	3.59044e-07	0.615892	-1.62366	-4.81906	66.7316
1422286_a_at	TG interacting factor	Tgif	NM_009372	Mm.101034	21815	NP_033398.2	NM_009372	1194497	7.70908e-11	3.64193e-07	0.833504	-1.19975	-2.95345	70.6376
1457695_at	AP1 gamma subunit binding protein 1	Ap1gbp1	C76297	Mm.82680	217030	NP_919322.1	NM_194341	---	2.07508e-05	3.76915e-07	0.864344	-1.15695	-1.87126	12.4312
1435176_a_at	inhibitor of DNA binding 2	Id2	BF019883	Mm.34871	15902	NP_034626.1	NM_010496	---	6.01046e-10	3.8669e-07	1.23532	1.23532	3.89486	53.9772
1454637_at	kelch-like 8 (Drosophila)	Klhl8	BM942651	Mm.179871	246293	NP_848856.1	NM_178741	---	5.15212e-08	3.91041e-07	0.793263	-1.26062	-2.90141	29.679
1422537_a_at	inhibitor of DNA binding 2	Id2	NM_010496	Mm.34871	15902	NP_034626.1	NM_010496	96397	5.84931e-09	4.24481e-07	1.2527	1.2527	3.5353	39.8829
1430522_a_at	vesicle-associated membrane protein 5	Vamp5	AK009266	Mm.42184	53620	NP_058568.1	NM_016872	1858622	3.78453e-08	4.28829e-07	1.24	1.24	2.62725	30.9628
1460596_at	angiotensin II, type I receptor-associated protein	Agtrap	BI648497	Mm.46247	11610	NP_033772.2	NM_009642	---	4.32818e-08	4.42137e-07	0.824357	-1.21307	-2.58889	30.3981
1448289_at	collapsin response mediator protein 1	Crmp1	AB006714	Mm.290995	12933	NP_031791.3	NM_007765	107793	3.12022e-07	4.42554e-07	0.745638	-1.34113	-4.65021	23.0941
1438705_at	expressed sequence AI465270	AI465270	BB471309	Mm.392244	102097	---	---	2142566	3.79085e-07	4.51898e-07	1.30484	1.30484	3.55961	22.4668
1419513_a_at	ect2 oncogene	Ect2	NM_007900	Mm.261453	13605	NP_031926.1	NM_007900	---	9.53968e-08	4.88267e-07	0.850163	-1.17624	-2.7781	27.2584
1423378_at	a disintegrin and metallopeptidase domain 23	Adam23	AI838132	Mm.124892	23792	NP_035910.1	NM_011780	1345162	6.82048e-10	4.91164e-07	0.744321	-1.34351	-3.49619	53.0846
1440830_at	G protein-coupled receptor 116	Gpr116	AW547876	Mm.23478	224792	XP_001003162.1 /// XP_001003172.1 /// XP_001003883.1 /// XP_001003898.1 /// XP_0	XM_001003162 /// XM_001003172 /// XM_001003883 /// XM_001003898 /// XM_001003985	---	1.0159e-08	5.17883e-07	1.3524	1.3524	3.54086	37.0259
1419137_at	SH3/ankyrin domain gene 3	Shank3	NM_021423	Mm.146855	58234	NP_067398.2	NM_021423	1930016	2.25319e-07	5.20565e-07	1.15204	1.15204	2.06473	24.1775
1416473_a_at	neighbor of Punc E11	Nope	NM_020043	Mm.209041	56741	NP_064427.1	NM_020043	---	5.78484e-08	5.20951e-07	0.869766	-1.14973	-2.29708	29.2095
1418106_at	hairy/enhancer-of-split related with YRPW motif 2	Hey2	NM_013904	Mm.103573	15214	NP_038932.1	NM_013904	---	1.47101e-06	5.21975e-07	1.44801	1.44801	4.97074	18.4957
1455741_a_at	endothelin converting enzyme 1	Ece1	AW553715	Mm.274463	230857	NP_955011.1	NM_199307	---	4.30564e-07	5.4913e-07	1.14573	1.14573	2.43992	22.0647
1419003_at	blood vessel epicardial substance	Bves	NM_024285	Mm.390290	23828	NP_077247.1	NM_024285	1346013	1.06002e-07	5.5378e-07	1.29311	1.29311	3.64243	26.8626
1435184_at	natriuretic peptide receptor 3	Npr3	BG066982	Mm.25259	18162	NP_001034270.1 /// NP_032754.2	NM_001039181 /// NM_008728	---	5.43322e-08	5.59318e-07	1.54184	1.54184	4.47903	29.4628
1420872_at	guanylate cyclase 1, soluble, beta 3	Gucy1b3	BF472806	Mm.9445	54195	NP_059497.1	NM_017469	---	8.96797e-08	5.63944e-07	1.67744	1.67744	8.0807	27.4929
1448600_s_at	vav 3 oncogene	Vav3	BC027242	Mm.282257	57257	NP_065251.2 /// NP_666251.1	NM_020505 /// NM_146139	---	3.31916e-06	5.6488e-07	1.36179	1.36179	4.19218	16.4149
1433583_at	zinc finger protein 365 /// similar to zinc finger protein 365	Zfp365 /// LOC674611	AV327248	Mm.268346	216049 /// 674611	NP_848794.1 /// XP_985170.1 /// XP_985208.1 /// XP_985244.1	NM_178679 /// XM_980076 /// XM_980114 /// XM_980150	---	1.31309e-08	5.96952e-07	0.751541	-1.3306	-3.57662	35.7635
1424239_at	RIKEN cDNA 2310066E14 gene	2310066E14Rik	BC006820	Mm.41261	75687	XP_486159.1 /// XP_920576.1 /// XP_999795.1	XM_486159 /// XM_915483 /// XM_994701	---	8.17216e-07	5.99404e-07	1.17508	1.17508	2.36862	20.1353
1438619_x_at	zinc finger, DHHC domain containing 14	Zdhhc14	BB318221	Mm.328751	224454	NP_666185.3	NM_146073	2653229	4.56159e-06	6.01283e-07	1.39738	1.39738	5.1316	15.6574
1455345_at	PHD finger protein 15	Phf15	BI663145	Mm.259996	76901	NP_955003.2	NM_199299	1924151	5.11211e-08	6.02541e-07	0.758971	-1.31757	-4.32706	29.7108
1448487_at	leucine rich repeat (in FLII) interacting protein 1	Lrrfip1	NM_008515	Mm.45039	16978	NP_032541.1	NM_008515	---	1.78359e-07	6.07605e-07	1.22964	1.22964	2.85042	24.9829
1454608_x_at	transthyretin	Ttr	BG141874	Mm.2108	22139	NP_038725.1	NM_013697	---	2.50804e-13	6.09809e-07	1.32956	1.32956	6.47696	147.616
1455288_at	RIKEN cDNA 1110036O03 gene	1110036O03Rik	BE951265	Mm.4940	66180	NP_789800.1	NM_176830	1913430	1.70617e-10	6.46235e-07	1.1156	1.1156	1.76455	63.6815
1443432_at	expressed sequence AU022680	AU022680	BG068354	---	100311	---	---	2140469	6.59217e-05	6.68732e-07	1.17903	1.17903	1.49689	10.3455
1437494_at	mitogen-activated protein kinase-activated protein kinase 3	Mapkapk3	BB469472	Mm.222612	102626	NP_849238.1	NM_178907	2143163	6.86427e-08	6.72929e-07	0.838551	-1.19253	-2.5975	28.5285
1435265_at	Adult male cecum cDNA, RIKEN full-length enriched library, clone:9130204C03 prod	---	BF466929	Mm.25683	---	---	---	---	9.16059e-08	7.08348e-07	1.46661	1.46661	4.65892	27.4121
1455040_s_at	RIKEN cDNA 1110062M06 gene	1110062M06Rik	BI965045	Mm.232	68850	---	---	1916100	1.64652e-06	7.28153e-07	1.48176	1.48176	4.22382	18.1948
1420023_at	eukaryotic translation termination factor 1	Etf1	C77379	Mm.329353	225363	NP_659115.2	NM_144866	---	2.46257e-07	7.38369e-07	0.8538	-1.17123	-2.1517	23.8774
1452478_at	alpha-kinase 2	Alpk2	AY044451	Mm.296528	225638	XP_001000930.1 /// XP_001000945.1 /// XP_001002606.1 /// XP_001002615.1 /// XP_9	XM_001000930 /// XM_001000945 /// XM_001002606 /// XM_001002615 /// XM_914598 //	2449492	2.28595e-06	7.71361e-07	1.38164	1.38164	3.74228	17.3424
1416271_at	PERP, TP53 apoptosis effector	Perp	NM_022032	Mm.28209	64058	NP_071315.1	NM_022032	---	2.75605e-06	7.82837e-07	0.718464	-1.39186	-5.38982	16.8719
1423280_at	stathmin-like 2	Stmn2	BM115022	Mm.29580	20257	NP_079561.1	NM_025285	---	1.00149e-08	7.99631e-07	0.63097	-1.58486	-9.04336	37.0974
1435891_x_at	RIKEN cDNA 2610021A01 gene /// similar to zinc finger protein 347	2610021A01Rik /// LOC668572	BQ175465	Mm.272733	668572 /// 75412	XP_001001165.1 /// XP_898559.2 /// XP_921826.2 /// XP_983615.1	XM_001001165 /// XM_893466 /// XM_916733 /// XM_978521	---	6.46744e-08	8.3021e-07	0.828439	-1.20709	-2.08502	28.7639
1457356_at	Insulin-like growth factor 2 receptor	Igf2r	BI793602	Mm.26553	16004	NP_034645.1	NM_010515	---	1.0047e-07	8.4824e-07	1.28861	1.28861	3.29062	27.0632
1434725_at	GRAM domain containing 1C	Gramd1c	AV255657	Mm.19316	207798	NP_705756.1	NM_153528	2443024	5.27569e-08	8.59596e-07	1.34276	1.34276	3.37057	29.5824
1436367_at	Protein tyrosine phosphatase, receptor type, B	Ptprb	BB119527	Mm.37213	19263	NP_084204.1	NM_029928	---	2.03382e-07	8.76432e-07	1.30187	1.30187	2.62961	24.5276
1416255_at	gap junction membrane channel protein alpha 4	Gja4	AF216832	Mm.24615	14612	NP_032146.1	NM_008120	---	4.12333e-07	9.19989e-07	1.3934	1.3934	3.9589	22.2006
1416967_at	SRY-box containing gene 2	Sox2	U31967	Mm.65396	20674	NP_035573.2	NM_011443	98364	3.87466e-06	9.67102e-07	0.680515	-1.46948	-9.65514	16.0425
1433956_at	cadherin 5	Cdh5	AW543698	Mm.21767	12562	NP_033998.2	NM_009868	---	2.10653e-08	9.81934e-07	1.46645	1.46645	4.02032	33.5413
1420086_x_at	fibroblast growth factor 4	Fgf4	BB709552	Mm.4956	14175	NP_034332.2	NM_010202	---	6.93478e-10	1.00703e-06	0.570252	-1.75361	-13.418	52.9683
1433783_at	LIM domain binding 3	Ldb3	BB479063	Mm.29733	24131	NP_001034160.1 /// NP_001034161.1 /// NP_001034162.1 /// NP_001034163.1 /// NP_0	NM_001039071 /// NM_001039072 /// NM_001039073 /// NM_001039074 /// NM_001039075	---	7.45687e-09	1.06106e-06	1.4842	1.4842	5.78775	38.6019
1456180_at	similar to RNA binding motif protein 24 /// similar to RNA binding motif protein	LOC380843 /// LOC638266 /// LOC666794	AV333298	---	380843 /// 638266 /// 666794	XP_919324.2 /// XP_982956.1 /// XP_994446.1 /// XP_994474.1 /// XP_994503.1	XM_914231 /// XM_977862 /// XM_989352 /// XM_989380 /// XM_989409	---	2.09517e-06	1.06993e-06	1.41477	1.41477	5.33162	17.5654
1432073_at	RIKEN cDNA 1700113I22 gene	1700113I22Rik	AK007198	Mm.358756	73635	NP_081141.1	NM_026865	1920885	2.35302e-07	1.07021e-06	1.24604	1.24604	3.29042	24.0307
1451425_a_at	makorin, ring finger protein, 1	Mkrn1	BC003329	Mm.270484	54484	NP_061280.1	NM_018810	1859353	2.20485e-08	1.10856e-06	0.717078	-1.39455	-6.4798	33.3337
1451978_at	lysyl oxidase-like 1	Loxl1	AF357006	Mm.250492	16949	NP_034859.2	NM_010729	106096	1.59988e-09	1.16339e-06	1.31187	1.31187	3.27949	47.4196
1455956_x_at	cyclin D2	Ccnd2	AV310588	Mm.333406	12444	NP_033959.1	NM_009829	88314	6.43867e-08	1.17625e-06	1.26074	1.26074	5.37715	28.7816
1439065_x_at	Similar to zinc finger protein 665	MGC117846	C77501	Mm.270762	626316	NP_001033015.1	NM_001037926	---	3.79693e-11	1.20314e-06	0.743934	-1.34421	-5.08192	77.4484
1430640_a_at	protein kinase, cAMP dependent regulatory, type II beta	Prkar2b	BI695530	Mm.25594	19088	NP_035288.2	NM_011158	97760	5.40721e-06	1.20598e-06	1.45366	1.45366	7.07219	15.2643
1440244_at	avian erythroblastosis virus E-26 (v-ets) oncogene related	Erg	AV329219	Mm.164531	13876	NP_598420.1	NM_133659	---	1.84195e-06	1.20627e-06	1.35966	1.35966	3.2138	17.8995
1435285_at	metallophosphoesterase domain containing 2	Mpped2	BB731805	Mm.45628	77015	---	---	1924265	2.38595e-07	1.21685e-06	1.36294	1.36294	4.38121	23.9838
1438786_a_at	RIKEN cDNA 2610021A01 gene /// similar to zinc finger protein 347	2610021A01Rik /// LOC668572	AV258879	Mm.272733	668572 /// 75412	XP_001001165.1 /// XP_898559.2 /// XP_921826.2 /// XP_983615.1	XM_001001165 /// XM_893466 /// XM_916733 /// XM_978521	---	2.63186e-08	1.21898e-06	0.850329	-1.17602	-2.13483	32.5391
1457265_at	RIKEN cDNA B230333C21 gene	B230333C21Rik	BG063043	Mm.116704	338351	XP_111900.5 /// XP_927028.1 /// XP_985206.1	XM_111900 /// XM_921935 /// XM_980112	---	2.415e-09	1.23186e-06	0.865984	-1.15476	-2.06127	44.8923
1445268_at	Transcribed locus, weakly similar to NP_059506.1 coatomer protein complex, subun	---	AW550459	Mm.392091	---	---	---	---	3.28733e-11	1.26348e-06	1.27347	1.27347	2.7719	78.9097
1425814_a_at	calcitonin receptor-like	Calcrl	AF209905	Mm.75467	54598	NP_061252.1	NM_018782	---	1.57887e-08	1.27455e-06	1.55862	1.55862	6.2082	34.8812
1420941_at	regulator of G-protein signaling 5	Rgs5	BF585144	Mm.20954	19737	NP_033089.2	NM_009063	---	3.30671e-07	1.27827e-06	1.47878	1.47878	7.56968	22.9054
1441879_x_at	makorin, ring finger protein, 1	Mkrn1	AV218897	Mm.270484	54484	NP_061280.1	NM_018810	1859353	3.023e-08	1.29213e-06	0.685349	-1.45911	-4.88627	31.9294
1456898_at	purine rich element binding protein A	Pura	AI426862	---	19290	NP_033015.1	NM_008989	---	1.0745e-08	1.29732e-06	0.821641	-1.21708	-2.60111	36.7465
1459737_s_at	transthyretin	Ttr	AA408768	Mm.2108	22139	NP_038725.1	NM_013697	98865	5.01173e-13	1.39556e-06	1.30669	1.30669	4.98721	135.136
1435605_at	ARP3 actin-related protein 3 homolog B (yeast)	Actr3b	BB125424	Mm.150319	242894	NP_001004365.1	NM_001004365	2661120	5.28638e-09	1.43373e-06	0.717672	-1.39339	-3.74479	40.4282
1436178_at	leprecan-like 1	Leprel1	AW553532	Mm.326869	210530	NP_775555.1	NM_173379	2146663	7.01143e-09	1.44036e-06	1.23681	1.23681	3.35012	38.9232
1418788_at	endothelial-specific receptor tyrosine kinase	Tek	NM_013690	Mm.14313	21687	NP_038718.2	NM_013690	---	2.36951e-07	1.44517e-06	1.56842	1.56842	8.51934	24.0071
1448233_at	prion protein	Prnp	BE630020	Mm.648	19122	NP_035300.1	NM_011170	---	8.17466e-10	1.46395e-06	1.20284	1.20284	3.59352	51.8302
1457637_at	Prickle like 1 (Drosophila)	Prickle1	BE992966	Mm.150314	106042	NP_001028389.1	NM_001033217	---	2.07893e-06	1.47629e-06	1.54515	1.54515	6.13363	17.5855
1448665_at	dystrophin, muscular dystrophy	Dmd	NM_007868	Mm.275608	13405	NP_031894.1	NM_007868	---	1.08097e-06	1.4786e-06	0.651399	-1.53516	-5.66542	19.3401
1423835_at	zinc finger protein 503	Zfp503	BB447914	Mm.292401	218820	NP_663434.2	NM_145459	1353644	1.84964e-11	1.54397e-06	1.21492	1.21492	2.56716	85.0103
1448925_at	twist homolog 2 (Drosophila)	Twist2	NM_007855	Mm.422639	13345	NP_031881.1	NM_007855	---	1.52181e-09	1.58196e-06	1.23692	1.23692	2.99013	47.7356
1448152_at	insulin-like growth factor 2	Igf2	NM_010514	Mm.3862	16002	NP_034644.1	NM_010514	96434	6.61787e-10	1.74935e-06	1.32665	1.32665	8.86273	53.2962
1433559_at	solute carrier family 45, member 4	Slc45a4	BB811412	Mm.212813	106068	NP_001028391.1	NM_001033219	2146236	1.05733e-06	1.77862e-06	0.882935	-1.13259	-1.93574	19.402
1451342_at	spondin 1, (f-spondin) extracellular matrix protein	Spon1	BC020531	Mm.334160	233744	NP_663559.1	NM_145584	2385287	8.02698e-11	1.79087e-06	1.33303	1.33303	4.76554	70.2669
1458345_s_at	collectin sub-family member 11	Colec11	BB239199	Mm.30724	71693	NP_082142.1	NM_027866	---	3.30883e-10	1.81818e-06	1.42148	1.42148	4.17496	58.3872
1419225_at	calcium channel, voltage-dependent, alpha2/delta subunit 3	Cacna2d3	NM_009785	---	12294	NP_033915.1	NM_009785	---	6.49785e-05	1.85665e-06	1.29156	1.29156	2.4622	10.3697
1448557_at	RIKEN cDNA 1200015N20 gene	1200015N20Rik	NM_024244	Mm.19825	71721	NP_077206.2	NM_024244	1918971	4.04645e-06	1.96262e-06	0.728265	-1.37313	-3.03	15.9394
1448797_at	ELK3, member of ETS oncogene family	Elk3	BC005686	Mm.4454	13713	NP_038536.1 /// NP_991099.1	NM_013508 /// NM_205536	101762	9.2368e-08	2.01007e-06	1.31383	1.31383	3.67612	27.3806
1441964_at	RIKEN cDNA 1110003F05 gene	1110003F05Rik	BB069531	Mm.130694	66145	---	---	1913395	2.5253e-08	2.02953e-06	1.21736	1.21736	2.42675	32.7231
1426733_at	inositol 1,3,4-triphosphate 5/6 kinase	Itpk1	AW552407	Mm.347546	217837	NP_766172.1	NM_172584	---	1.02976e-07	2.03015e-06	0.802768	-1.24569	-3.80481	26.9708
1422824_s_at	epidermal growth factor receptor pathway substrate 8	Eps8	NM_007945	Mm.235346	13860	NP_031971.2	NM_007945	---	4.24177e-09	2.03835e-06	0.774059	-1.29189	-3.44449	41.6389
1456061_at	GTPase, IMAP family member 8	Gimap8	BM243674	Mm.86514	243374	NP_997651.1	NM_212486	---	3.60773e-07	2.06449e-06	1.35098	1.35098	2.94725	22.6249
1434141_at	guanylate cyclase 1, soluble, alpha 3	Gucy1a3	BG072799	Mm.143831	60596	NP_068696.2	NM_021896	---	5.57199e-08	2.08017e-06	1.63151	1.63151	6.04087	29.3607
1427133_s_at	low density lipoprotein receptor-related protein 2	Lrp2	C80829	Mm.23847	14725	XP_130308.4 /// XP_130363.3 /// XP_904939.1 /// XP_904947.1 /// XP_904952.1 ///	XM_130308 /// XM_130363 /// XM_899846 /// XM_899854 /// XM_899859 /// XM_909085	---	4.82454e-06	2.12442e-06	0.718692	-1.39142	-4.19541	15.5269
1452761_a_at	RIKEN cDNA 8430436O14 gene	8430436O14Rik	AK018466	Mm.393126	71506	---	---	1918756	1.37095e-09	2.15261e-06	1.2439	1.2439	3.36996	48.4014
1434756_at	hypothetical protein 5430421B17	5430421B17	AV292354	Mm.86755	330593	---	---	---	4.3889e-07	2.17283e-06	1.25383	1.25383	3.42599	22.0048
1423424_at	zinc finger protein of the cerebellum 3	Zic3	BB732077	Mm.255890	22773	NP_033601.1	NM_009575	106676	1.1096e-08	2.1816e-06	0.746402	-1.33976	-6.86711	36.5873
1416692_at	coilin	Coil	NM_016706	Mm.268004	12812	NP_057915.1 /// NP_851846.1	NM_016706 /// NM_181329	---	1.588e-08	2.20686e-06	0.861445	-1.16084	-2.30964	34.854
1436303_at	myeloid/lymphoid or mixed lineage-leukemia translocation to 4 homolog (Drosophil	Mllt4	BQ267038	Mm.59167	17356	XP_895540.2 /// XP_916103.2 /// XP_983135.1	XM_890447 /// XM_911010 /// XM_978041	1314653	1.38957e-08	2.21033e-06	1.0829	1.0829	1.70641	35.4904
1416761_at	---	---	BC014753	---	---	---	---	---	8.07283e-09	2.23424e-06	1.34934	1.34934	6.41297	38.1916
1458624_at	similar to RNA binding motif protein 24 /// similar to RNA binding motif protein	LOC380843 /// LOC666794	AW125876	---	380843 /// 666794	XP_982956.1 /// XP_994446.1 /// XP_994474.1 /// XP_994503.1	XM_977862 /// XM_989352 /// XM_989380 /// XM_989409	---	1.52981e-05	2.26046e-06	1.4372	1.4372	3.69229	13.0327
1418178_at	internexin neuronal intermediate filament protein, alpha	Ina	BC018383	Mm.276251	226180	NP_666212.2	NM_146100	---	5.29838e-06	2.26304e-06	0.731632	-1.36681	-4.64126	15.3109
1450850_at	villin 2	Vil2	BM119387	Mm.277812	22350	NP_033536.2	NM_009510	98931	1.16629e-05	2.31399e-06	0.860361	-1.1623	-2.61494	13.5875
1417122_at	vav 3 oncogene	Vav3	BC027242	Mm.282257	57257	NP_065251.2 /// NP_666251.1	NM_020505 /// NM_146139	---	1.65494e-06	2.32607e-06	1.52185	1.52185	4.08557	18.1813
1448554_s_at	myosin, heavy polypeptide 6, cardiac muscle, alpha /// similar to myosin, heavy	Myh6 /// LOC671894 /// LOC674761	NM_080728	Mm.290003	17888 /// 671894 /// 674761	NP_034986.1 /// XP_981987.1 /// XP_994820.1	NM_010856 /// XM_976893 /// XM_989726	---	7.62964e-09	2.34268e-06	1.50646	1.50646	9.50876	38.4831
1456087_at	nuclear factor I/A	Nfia	BB089547	Mm.31274	18027	NP_035035.1	NM_010905	108056	2.13503e-08	2.35499e-06	1.23536	1.23536	2.58802	33.48
1434498_at	gene model 1673, (NCBI)	Gm1673	BE626727	Mm.4923	381633	NP_001028630.1	NM_001033458	2686519	1.40544e-05	2.35539e-06	1.18315	1.18315	2.43851	13.2041
1427677_a_at	SRY-box containing gene 6	Sox6	AJ010605	Mm.323365	20679	NP_001020731.1 /// NP_035575.1	NM_001025560 /// NM_011445	98368	1.10452e-07	2.41952e-06	1.34094	1.34094	3.13699	26.7095
1426450_at	phospholipase C-like 2	Plcl2	BM207017	Mm.217362	224860	NP_038908.1	NM_013880	1352756	2.52777e-06	2.45661e-06	1.24509	1.24509	3.39676	17.0881
1437065_at	zinc finger and BTB domain containing 20	Zbtb20	BQ174376	Mm.136238	56490	NP_062752.1	NM_019778	1929213	2.30306e-06	2.46558e-06	1.2162	1.2162	1.77885	17.3235
1440007_at	solute carrier family 43, member 1	Slc43a1	BB378464	Mm.22716	72401	XP_001003307.1 /// XP_001003323.1 /// XP_001003329.1 /// XP_902978.1 /// XP_9030	XM_001003307 /// XM_001003323 /// XM_001003329 /// XM_897885 /// XM_897921 /// X	1931352	2.17862e-06	2.4973e-06	1.28865	1.28865	2.9728	17.4652
1435618_at	paraneoplastic antigen MA2	Pnma2	BB473446	Mm.44358	239157	NP_780707.1	NM_175498	---	3.14618e-09	2.53238e-06	0.755411	-1.32378	-3.66042	43.3361
1456891_at	DENN/MADD domain containing 2C	Dennd2c	BB786084	Mm.293641	329727	NP_808525.1	NM_177857	---	9.61516e-08	2.56141e-06	0.661025	-1.5128	-6.53816	27.2286
1424186_at	coiled-coil domain containing 80	Ccdc80	BG074158	Mm.181074	67896	NP_080715.2	NM_026439	---	2.60591e-10	2.5731e-06	1.29836	1.29836	3.97927	60.2458
1450989_at	teratocarcinoma-derived growth factor	Tdgf1	AV294613	Mm.5090	21667	NP_035692.1	NM_011562	---	7.34216e-10	2.59494e-06	0.784723	-1.27433	-5.34543	52.5707
1435964_a_at	TAO kinase 3	Taok3	BB194075	Mm.248296	330177	XP_894898.1 /// XP_903733.1 /// XP_903741.1 /// XP_903747.1 /// XP_903755.1 ///	XM_889805 /// XM_898640 /// XM_898648 /// XM_898654 /// XM_898662 /// XM_898669	---	3.51056e-05	2.61114e-06	1.24994	1.24994	3.38876	11.4455
1448265_x_at	epithelial V-like antigen 1	Eva1	BC015076	Mm.33240	14012	NP_031988.2	NM_007962	---	1.14782e-05	2.61761e-06	0.621384	-1.60931	-5.44358	13.6207
1417951_at	enolase 3, beta muscle	Eno3	NM_007933	Mm.251322	13808	NP_031959.1	NM_007933	95395	8.86296e-09	2.76284e-06	1.16298	1.16298	2.7746	37.714
1448261_at	cadherin 1	Cdh1	NM_009864	Mm.35605	12550	NP_033994.1	NM_009864	---	1.29125e-05	2.76605e-06	0.724048	-1.38112	-7.44189	13.3772
1436916_at	transmembrane protein 108	Tmem108	BB733119	Mm.384704	81907	NP_848753.1	NM_178638	1932411	1.72054e-08	2.80165e-06	1.33224	1.33224	3.33868	34.4769
1422952_at	Ng23 protein	Ng23	NM_023893	---	78376	NP_076382.2	NM_023893	---	1.79065e-05	2.96334e-06	1.16734	1.16734	1.89071	12.7192
1420573_at	homeo box D1	Hoxd1	NM_010467	Mm.4932	15429	NP_034597.2	NM_010467	---	2.5538e-05	2.96732e-06	1.54289	1.54289	6.34858	12.0344
1449135_at	SRY-box containing gene 18	Sox18	NM_009236	Mm.264904	20672	NP_033262.1	NM_009236	---	4.59525e-07	2.98201e-06	1.43576	1.43576	5.02511	21.8616
1448862_at	intercellular adhesion molecule 2	Icam2	NM_010494	Mm.394	15896	NP_034624.1	NM_010494	---	3.33782e-08	3.02579e-06	1.40471	1.40471	3.99533	31.4998
1441911_x_at	phosphoribosylglycinamide formyltransferase	Gart	BB402208	Mm.4505	14450	NP_034386.2	NM_010256	---	1.40507e-08	3.04541e-06	0.836938	-1.19483	-2.42484	35.437
1455314_at	LIM domain containing preferred translocation partner in lipoma	Lpp	BM236111	Mm.391933	210126	NP_848780.2	NM_178665	2441849	5.64505e-08	3.07051e-06	1.15848	1.15848	2.48489	29.3081
1433557_at	chromobox homolog 7	Cbx7	AV024881	Mm.323442	52609	NP_659060.1	NM_144811	1196439	5.4239e-08	3.13624e-06	0.725761	-1.37786	-4.59275	29.4698
1451046_at	zinc finger protein, multitype 1	Zfpm1	AA014267	Mm.390068	22761	NP_033595.1	NM_009569	---	1.65369e-07	3.14628e-06	1.37269	1.37269	7.2254	25.2486
1438531_at	RIKEN cDNA A730054J21 gene	A730054J21Rik	BM119567	Mm.129727	320862	---	---	2444908	1.88019e-08	3.18722e-06	1.37672	1.37672	4.88288	34.0638
1450350_a_at	Jun dimerization protein 2	Jundm2	NM_030887	Mm.103560	81703	NP_112149.2	NM_030887	1932093	3.36313e-07	3.19366e-06	1.36177	1.36177	5.13941	22.8507
1450905_at	plexin C1	Plxnc1	BB476707	Mm.256712	54712	NP_061267.1	NM_018797	1890127	1.45653e-07	3.20701e-06	1.27819	1.27819	2.84748	25.7002
1416126_at	similar to DNA-directed RNA polymerase I 135 kDa polypeptide (RNA polymerase I s	LOC671429	NM_009086	---	671429	---	XR_003418	---	9.924e-08	3.24831e-06	0.887757	-1.12643	-2.02576	27.1095
1438855_x_at	tumor necrosis factor, alpha-induced protein 2	Tnfaip2	BB233088	Mm.255332	21928	NP_033422.1	NM_009396	---	9.54437e-06	3.24986e-06	1.70105	1.70105	15.7933	14.0095
1427445_a_at	titin	Ttn	BC025840	Mm.373672	22138	NP_035782.3 /// NP_082280.2	NM_011652 /// NM_028004	---	2.25608e-07	3.26337e-06	1.62121	1.62121	13.632	24.1732
1449876_at	protein kinase, cGMP-dependent, type I	Prkg1	NM_011160	Mm.381170	19091	NP_001013855.1 /// NP_035290.1	NM_001013833 /// NM_011160	---	5.23574e-06	3.32961e-06	1.23335	1.23335	2.08368	15.3382
1455436_at	DIRAS family, GTP-binding RAS-like 2	Diras2	BM114282	Mm.29362	68203	NP_001019645.1	NM_001024474	---	1.18342e-08	3.3414e-06	1.40065	1.40065	4.01051	36.2701
1452004_at	calcitonin/calcitonin-related polypeptide, alpha	Calca	AF330212	Mm.4361	12310	NP_001029126.1 /// NP_031613.1	NM_001033954 /// NM_007587	---	1.42813e-07	3.41165e-06	0.621649	-1.60862	-6.36903	25.7709
1439946_at	Myocyte enhancer factor 2C	Mef2c	BM221121	Mm.24001	17260	NP_079558.1	NM_025282	---	7.75535e-06	3.46837e-06	1.28299	1.28299	3.19631	14.4577
1419829_a_at	Growth factor receptor bound protein 2-associated protein 2	Gab2	AW049055	Mm.45086	14389	NP_034378.1	NM_010248	---	1.19781e-07	3.60779e-06	1.43944	1.43944	6.73207	26.4101
1422695_at	tweety homolog 1 (Drosophila) /// TAF1 RNA polymerase II, TATA box binding prote	Ttyh1 /// Taf1	NM_021324	Mm.29729	270627 /// 57776	NP_001001454.1 /// NP_067299.2 /// XP_001000569.1 /// XP_194622.5 /// XP_891657.	NM_001001454 /// NM_021324 /// XM_001000569 /// XM_194622 /// XM_886564 /// XM_8	1336878 /// 1336878	3.6272e-07	3.70873e-06	0.811	-1.23304	-1.81876	22.6077
1449106_at	glutathione peroxidase 3	Gpx3	NM_008161	Mm.200916	14778	NP_032187.2	NM_008161	---	2.45931e-09	3.75725e-06	1.23689	1.23689	4.11441	44.7836
1454745_at	Rho GTPase activating protein 29	Arhgap29	BG074320	Mm.229287	214137	NP_766113.1	NM_172525	2443818	3.25167e-08	3.78436e-06	1.15678	1.15678	2.60492	31.6127
1455494_at	procollagen, type I, alpha 1	Col1a1	BI794771	Mm.392066	12842	NP_031768.2	NM_007742	88467	5.90326e-13	3.87774e-06	1.21759	1.21759	2.97865	132.339
1429490_at	similar to Telomere-associated protein RIF1 (Rap1-interacting factor 1 homolog)	LOC671598	AK018316	---	671598	---	XR_003484	---	3.88881e-06	4.00599e-06	0.788485	-1.26826	-2.98916	16.0338
1454858_x_at	methyltransferase like 7A	Mettl7a	AV171622	Mm.220975	70152	NP_081610.2	NM_027334	---	3.72037e-05	4.09941e-06	0.849428	-1.17726	-1.87021	11.3406
1427769_x_at	myosin, light polypeptide 3	Myl3	X67685	Mm.7353	17897	NP_034989.1	NM_010859	---	1.39151e-07	4.10398e-06	1.42263	1.42263	7.14646	25.8644
1451968_at	X-ray repair complementing defective repair in Chinese hamster cells 5	Xrcc5	AF166486	Mm.246952	22596	NP_033559.1	NM_009533	104517	4.706e-10	4.11395e-06	0.882041	-1.13373	-2.05154	55.7451
1427032_at	hect domain and RLD 4	Herc4	AK019546	Mm.234437	67345	NP_080377.2	NM_026101	1914595	1.02679e-08	4.16277e-06	0.911253	-1.09739	-1.84416	36.9726
1436761_s_at	RIKEN cDNA 1200015N20 gene	1200015N20Rik	BB461323	Mm.19825	71721	NP_077206.2	NM_024244	1918971	2.78503e-05	4.16845e-06	0.735981	-1.35873	-2.26651	11.8717
1433964_s_at	cDNA sequence BC032204	BC032204	BG066664	Mm.157591	108101	NP_722490.1	NM_153795	2147790	1.21506e-05	4.20588e-06	1.42606	1.42606	5.36844	13.5025
1418600_at	Kruppel-like factor 1 (erythroid)	Klf1	NM_010635	Mm.4847	16596	NP_034765.1	NM_010635	---	6.06167e-06	4.21246e-06	1.58742	1.58742	12.4716	15.0048
1428792_at	breast carcinoma amplified sequence 1	Bcas1	AK008957	Mm.240850	76960	NP_084091.1	NM_029815	1924210	6.7912e-06	4.38913e-06	0.821811	-1.21682	-2.09291	14.7504
1418455_at	coatomer protein complex, subunit zeta 2	Copz2	NM_019877	Mm.22144	56358	NP_063930.1	NM_019877	---	6.88459e-10	4.41183e-06	1.2437	1.2437	3.0123	53.0191
1434766_at	Mus musculus, clone IMAGE:1512359, mRNA	---	BQ175911	Mm.392446	---	---	---	---	3.2266e-07	4.50743e-06	1.20556	1.20556	2.39956	22.985
1449071_at	myosin, light polypeptide 7, regulatory	Myl7	NM_022879	Mm.46514	17898	NP_075017.1	NM_022879	---	1.58458e-08	4.51474e-06	1.41633	1.41633	11.6273	34.8642
1448991_a_at	internexin neuronal intermediate filament protein, alpha	Ina	BC018383	Mm.276251	226180	NP_666212.2	NM_146100	96568	3.26339e-07	4.56311e-06	0.631836	-1.58269	-8.30178	22.9482
1455450_at	protein tyrosine phosphatase, non-receptor type 3	Ptpn3	AV231357	Mm.246552	545622	XP_485383.4 /// XP_926296.1 /// XP_985868.1	XM_485383 /// XM_921203 /// XM_980774	---	2.13073e-05	4.7566e-06	0.715833	-1.39697	-4.80566	12.38
1422567_at	niban protein	Niban	NM_022018	Mm.380569	63913	NP_071301.1	NM_022018	---	1.03623e-07	4.78738e-06	0.695227	-1.43838	-4.03882	26.9474
1437385_at	collagen and calcium binding EGF domains 1	Ccbe1	AV264768	Mm.207108	320924	NP_848908.1	NM_178793	2445053	9.09841e-08	4.90331e-06	1.37174	1.37174	3.802	27.438
1417839_at	claudin 5	Cldn5	NM_013805	Mm.422876	12741	NP_038833.2	NM_013805	---	7.52756e-09	4.93571e-06	1.29516	1.29516	3.27515	38.553
1417094_at	acyl-CoA thioesterase 7	Acot7	NM_133348	Mm.296191	70025	NP_579926.1	NM_133348	1917275	2.54431e-05	4.975e-06	0.773008	-1.29365	-3.59325	12.0414
1437936_at	RIKEN cDNA 6330534C20 gene	6330534C20Rik	AI428240	Mm.23411	434778	NP_001029231.1	NM_001034059	---	4.33176e-07	5.09051e-06	0.727166	-1.3752	-4.19785	22.0458
1420085_at	fibroblast growth factor 4	Fgf4	BB709552	Mm.4956	14175	NP_034332.2	NM_010202	---	1.41783e-09	5.10769e-06	0.606003	-1.65016	-10.8692	48.1861
1425822_a_at	deltex 1 homolog (Drosophila)	Dtx1	AB015422	Mm.1645	14357	NP_032078.2	NM_008052	1352744	5.13525e-06	5.11052e-06	0.79963	-1.25058	-3.31941	15.3827
1431804_a_at	trans-acting transcription factor 3	Sp3	AK004607	Mm.124328	20687	NP_001018052.1 /// NP_035580.1	NM_001018042 /// NM_011450	1277166	3.07758e-05	5.11785e-06	0.841298	-1.18864	-2.49265	11.6863
1450761_s_at	regulating synaptic membrane exocytosis 2	Rims2	NM_053271	Mm.309296	116838	NP_444501.1	NM_053271	2152972	0.000141281	5.12574e-06	0.630804	-1.58528	-4.36397	9.1236
1448826_at	myosin, heavy polypeptide 6, cardiac muscle, alpha	Myh6	BB481540	Mm.290003	17888	NP_034986.1	NM_010856	---	1.75491e-08	5.13914e-06	1.54994	1.54994	10.8141	34.3844
1447147_at	Autophagy-related 7 (yeast)	Atg7	AI747732	Mm.268357	74244	NP_083111.1	NM_028835	---	9.08934e-06	5.15344e-06	1.38431	1.38431	3.36434	14.1139
1448394_at	myosin, light polypeptide 2, regulatory, cardiac, slow	Myl2	NM_010861	Mm.1529	17906	NP_034991.2	NM_010861	---	3.68612e-06	5.2311e-06	1.5508	1.5508	9.33704	16.1618
1419093_at	tryptophan 2,3-dioxygenase	Tdo2	AI098840	Mm.258622	56720	NP_064295.2	NM_019911	---	2.87131e-07	5.28257e-06	1.66565	1.66565	7.34733	23.3666
1418248_at	galactosidase, alpha	Gla	NM_013463	Mm.1114	11605	NP_038491.1	NM_013463	1347344	1.62315e-05	5.34731e-06	0.769726	-1.29916	-3.46256	12.9141
1417673_at	growth factor receptor bound protein 14	Grb14	NM_016719	Mm.214554	50915	NP_057928.1	NM_016719	---	7.51606e-08	5.34793e-06	1.3129	1.3129	3.4022	28.1732
1429856_at	tetraspanin 18	Tspan18	AK011742	Mm.274159	241556	NP_899003.1	NM_183180	1917186	4.07229e-06	5.39141e-06	1.41609	1.41609	5.28113	15.9243
1418435_at	makorin, ring finger protein, 1	Mkrn1	BQ176661	Mm.270484	54484	NP_061280.1	NM_018810	1859353	7.25994e-09	5.39742e-06	0.762238	-1.31193	-5.55923	38.7412
1454729_at	transmembrane protein 108	Tmem108	BB293313	Mm.384704	81907	NP_848753.1	NM_178638	1932411	1.2445e-09	5.44145e-06	1.29654	1.29654	3.5853	49.0265
1434456_at	gene model 440, (NCBI)	Gm440	BG075955	Mm.332192	242819	NP_941022.1	NM_198620	---	0.000115951	5.55615e-06	0.76939	-1.29973	-2.77008	9.42943
1434642_at	dehydrogenase/reductase (SDR family) member 8	Dhrs8	BB546344	Mm.46019	114664	NP_444492.1	NM_053262	2149821	2.90628e-06	5.56099e-06	0.830939	-1.20346	-3.06873	16.7404
1436470_at	regulating synaptic membrane exocytosis 2	Rims2	AV348556	Mm.309296	116838	NP_444501.1	NM_053271	2152972	6.81779e-06	5.86749e-06	0.767238	-1.30338	-2.54077	14.7417
1450770_at	RIKEN cDNA 3632451O06 gene	3632451O06Rik	BC023359	Mm.318710	67419	NP_080418.1	NM_026142	---	1.12695e-07	5.8865e-06	1.28688	1.28688	4.36393	26.635
1416564_at	SRY-box containing gene 7	Sox7	NM_011446	Mm.42162	20680	NP_035576.1	NM_011446	---	2.65932e-07	5.93053e-06	1.2751	1.2751	3.54488	23.6205
1452903_at	RIKEN cDNA 6230427J02 gene	6230427J02Rik	AK020090	Mm.76166	68176	NP_080873.1	NM_026597	1915426	1.95714e-06	6.0328e-06	1.25217	1.25217	3.44175	17.7415
1423254_x_at	ribosomal protein S27-like	Rps27l	BB836796	Mm.30120	67941	NP_080743.1	NM_026467	1915191	1.64878e-06	6.11061e-06	0.921135	-1.08562	-1.8648	18.1912
1452952_at	RIKEN cDNA 9030418K01 gene	9030418K01Rik	AK018518	Mm.40216	71532	XP_891220.1 /// XP_919403.1 /// XP_993868.1	XM_886127 /// XM_914310 /// XM_988774	1918782	3.02781e-06	6.19783e-06	1.20759	1.20759	2.67911	16.6395
1448748_at	pleckstrin	Plek	AF181829	Mm.98232	56193	NP_062422.1	NM_019549	1860485	1.08497e-07	6.22148e-06	1.57956	1.57956	9.09105	26.7759
1416803_at	FK506 binding protein 7	Fkbp7	NM_010222	Mm.24720	14231	NP_034352.1	NM_010222	---	1.00417e-07	6.23436e-06	1.23108	1.23108	2.80315	27.0652
1417976_at	adenosine deaminase	Ada	NM_007398	Mm.388	11486	NP_031424.1	NM_007398	---	6.25252e-07	6.2359e-06	0.688516	-1.4524	-4.62163	20.9228
1424720_at	mannoside acetylglucosaminyltransferase 4, isoenzyme B	Mgat4b	BC026638	Mm.86759	103534	NP_666038.2	NM_145926	2143974	8.74836e-07	6.42408e-06	1.10938	1.10938	1.95554	19.939
1436739_at	angiotensin II receptor, type 1a	Agtr1a	AI551199	Mm.35062	11607	NP_796296.1	NM_177322	---	2.20586e-06	6.54642e-06	1.24938	1.24938	2.56095	17.4334
1455913_x_at	transthyretin	Ttr	AV152953	Mm.2108	22139	NP_038725.1	NM_013697	---	4.26771e-13	6.66612e-06	1.33437	1.33437	4.94778	137.938
1455604_at	frizzled homolog 5 (Drosophila)	Fzd5	BB795235	Mm.379930	14367	NP_001036124.1 /// NP_073558.2	NM_001042659 /// NM_022721	---	4.37428e-08	6.70208e-06	0.768104	-1.30191	-5.27624	30.3539
1425158_at	T-box 20	Tbx20	AF306667	Mm.31452	57246	NP_065242.1 /// NP_919239.1	NM_020496 /// NM_194263	1888496	1.05559e-06	6.72821e-06	1.39114	1.39114	3.63512	19.4066
1418012_at	SH3-domain GRB2-like B1 (endophilin)	Sh3glb1	BB221842	---	54673	NP_062337.1	NM_019464	---	1.28982e-07	6.77198e-06	1.20044	1.20044	2.86653	26.1394
1439907_at	Radixin	Rdx	BB440983	Mm.245746	19684	NP_033067.1	NM_009041	---	5.39487e-06	6.80568e-06	1.23166	1.23166	2.8265	15.2695
1452320_at	low density lipoprotein receptor-related protein 2	Lrp2	C80829	Mm.23847	14725	XP_130308.4 /// XP_130363.3 /// XP_904939.1 /// XP_904947.1 /// XP_904952.1 ///	XM_130308 /// XM_130363 /// XM_899846 /// XM_899854 /// XM_899859 /// XM_909085	---	0.00042473	6.89007e-06	0.653522	-1.53017	-5.41618	7.5485
1449229_a_at	cyclin-dependent kinase-like 2 (CDC2-related kinase)	Cdkl2	NM_016912	Mm.44963	53886	NP_058608.1 /// NP_796244.2	NM_016912 /// NM_177270	---	1.06401e-08	6.89184e-06	0.762965	-1.31068	-2.96053	36.7953
1424865_at	peptide YY	Pyy	BC010821	Mm.46248	217212	NP_663410.1	NM_145435	99924	1.2564e-05	7.053e-06	1.45807	1.45807	7.53329	13.4334
1419091_a_at	annexin A2	Anxa2	NM_007585	Mm.238343	12306	NP_031611.1	NM_007585	88246	2.83609e-08	7.07137e-06	1.15203	1.15203	2.78688	32.2089
1419190_at	vesicle transport through interaction with t-SNAREs homolog 1A (yeast)	Vti1a	BC019386	Mm.258637	53611	NP_058558.1	NM_016862	1855699	4.49804e-05	7.07203e-06	1.13871	1.13871	1.82042	11.0026
1421151_a_at	Eph receptor A2	Epha2	NM_010139	Mm.2581	13836	NP_034269.2	NM_010139	95278	6.39682e-06	7.25431e-06	0.762264	-1.31188	-3.75822	14.8839
1454672_at	---	---	BE952212	---	---	---	---	---	1.1238e-05	7.44064e-06	0.674894	-1.48171	-5.03387	13.6648
1441226_at	spondin 1, (f-spondin) extracellular matrix protein	Spon1	AI503604	Mm.334160	233744	NP_663559.1	NM_145584	2385287	0.000701326	7.51602e-06	1.11208	1.11208	1.39318	6.89766
1454885_at	cDNA sequence BC063263	BC063263	BM211194	---	434178	XP_001002030.1 /// XP_001002038.1 /// XP_485924.1 /// XP_898797.1 /// XP_921734.	XM_001002030 /// XM_001002038 /// XM_485924 /// XM_893704 /// XM_916641 /// XM_9	---	6.62466e-08	7.57801e-06	0.786378	-1.27165	-2.88322	28.6687
1440225_at	G protein-coupled receptor 116	Gpr116	BB083808	Mm.23478	224792	XP_001003162.1 /// XP_001003172.1 /// XP_001003883.1 /// XP_001003898.1 /// XP_0	XM_001003162 /// XM_001003172 /// XM_001003883 /// XM_001003898 /// XM_001003985	---	1.19093e-06	7.6918e-06	1.38306	1.38306	2.52519	19.0711
1429225_at	RIKEN cDNA 6330417K15 gene	6330417K15Rik	AI847460	Mm.396867	70740	---	---	1917990	7.98612e-07	7.72727e-06	1.20321	1.20321	1.89021	20.202
1434815_a_at	mitogen-activated protein kinase-activated protein kinase 3	Mapkapk3	AI451985	Mm.222612	102626	NP_849238.1	NM_178907	2143163	9.56109e-07	7.80654e-06	0.828736	-1.20666	-2.95086	19.6856
1422720_at	ISL1 transcription factor, LIM/homeodomain	Isl1	BQ176915	Mm.42242	16392	NP_067434.2	NM_021459	---	1.26171e-07	7.86396e-06	1.31386	1.31386	4.43746	26.2197
1433600_at	adrenergic receptor, alpha 2a	Adra2a	BB262415	Mm.235195	11551	NP_031443.2	NM_007417	---	1.53267e-05	8.07037e-06	1.30202	1.30202	2.9099	13.029
1434969_at	bruno-like 5, RNA binding protein (Drosophila)	Brunol5	BB381558	Mm.152689	319586	XP_618789.3 /// XP_990134.1 /// XP_993450.1	XM_618789 /// XM_985040 /// XM_988356	2442333	3.77376e-07	8.14674e-06	0.788473	-1.26827	-2.8712	22.4812
1448931_at	coagulation factor II (thrombin) receptor-like 1	F2rl1	NM_007974	Mm.1614	14063	NP_032000.2	NM_007974	---	4.17923e-08	8.2005e-06	0.753537	-1.32707	-4.60162	30.5445
1454904_at	X-linked myotubular myopathy gene 1	Mtm1	BG976607	Mm.423278	17772	NP_064310.1	NM_019926	1099452	3.88566e-07	8.36856e-06	0.767726	-1.30255	-5.02219	22.3883
1426900_at	jumonji domain containing 1C	Jmjd1c	AV293164	Mm.23846	108829	XP_912801.2 /// XP_980927.1 /// XP_984120.1	XM_907708 /// XM_975833 /// XM_979026	1918614	1.55069e-08	8.40714e-06	0.892083	-1.12097	-2.12038	34.9666
1435113_x_at	stathmin-like 3	Stmn3	AV007850	Mm.2319	20262	NP_033159.1	NM_009133	1277137	6.61919e-06	8.44471e-06	0.705709	-1.41701	-4.98117	14.8075
1454086_a_at	LIM domain only 2	Lmo2	AK013416	Mm.29266	16909	NP_032531.1	NM_008505	102811	1.97376e-06	8.49555e-06	1.3584	1.3584	6.7164	17.7196
1436172_at	hypothetical protein 9530028C05	9530028C05	BQ175154	---	330256	---	---	---	2.416e-05	8.49908e-06	1.20289	1.20289	1.76755	12.1394
1417649_at	cyclin-dependent kinase inhibitor 1C (P57)	Cdkn1c	NM_009876	Mm.168789	12577	NP_034006.2	NM_009876	104564	1.47614e-05	8.57641e-06	1.19729	1.19729	4.31498	13.1047
1459716_at	expressed sequence AI835735	AI835735	AI835735	---	102589	---	---	2143126	0.000382062	8.59947e-06	0.901405	-1.10938	-1.45306	7.691
1454974_at	netrin 1	Ntn1	BI143915	Mm.39095	18208	NP_032770.2	NM_008744	105088	8.74225e-07	8.76897e-06	0.695421	-1.43798	-3.51083	19.941
1426255_at	neurofilament, light polypeptide	Nefl	M20480	Mm.1956	18039	NP_035040.1	NM_010910	---	0.000117618	8.78531e-06	0.632384	-1.58132	-7.28837	9.40709
1447202_at	RIKEN cDNA 1200009F10 gene	1200009F10Rik	BE853190	Mm.252843	67454	NP_080442.1 /// NP_081354.1	NM_026166 /// NM_027078	---	0.000568394	8.93202e-06	1.15385	1.15385	1.67517	7.16561
1425396_a_at	lymphocyte protein tyrosine kinase	Lck	BC011474	Mm.293753	16818	NP_034823.1	NM_010693	96756	6.63452e-07	8.94115e-06	0.791899	-1.26279	-3.10447	20.7461
1418835_at	pleckstrin homology-like domain, family A, member 1	Phlda1	NM_009344	Mm.3117	21664	NP_033370.1	NM_009344	---	1.56911e-05	9.04401e-06	1.17259	1.17259	2.79037	12.9818
1427446_s_at	titin	Ttn	BC025840	Mm.373672	22138	NP_035782.3 /// NP_082280.2	NM_011652 /// NM_028004	---	1.1865e-06	9.07959e-06	1.48911	1.48911	7.67009	19.0814
1423212_at	polyhomeotic-like 1 (Drosophila)	Phc1	BE650359	Mm.6822	13619	NP_001036088.1 /// NP_031931.2	NM_001042623 /// NM_007905	---	1.52394e-08	9.12825e-06	0.901453	-1.10932	-2.1402	35.0491
1415961_at	integral membrane protein 2C	Itm2c	NM_022417	Mm.29870	64294	NP_071862.1	NM_022417	---	2.71864e-07	9.21603e-06	1.11871	1.11871	2.22997	23.5472
1456502_at	dual-specificity tyrosine-(Y)-phosphorylation regulated kinase 2	Dyrk2	AI326418	Mm.391445	69181	NP_001014412.1	NM_001014390	---	9.71238e-07	9.34089e-06	1.18344	1.18344	2.25916	19.6411
1460600_at	similar to ubiquitin-conjugating enzyme E2Q (putative) 2	LOC245350	AW550321	---	245350	XP_141626.3 /// XP_981444.1	XM_141626 /// XM_976350	---	3.50317e-07	9.36278e-06	0.694732	-1.4394	-4.55471	22.7193
1422756_at	solute carrier family 32 (GABA vesicular transporter), member 1	Slc32a1	NM_009508	Mm.7444	22348	NP_033534.1	NM_009508	---	6.53152e-05	9.49775e-06	1.48429	1.48429	5.84115	10.361
1441055_at	paralemmin 2	Palm2	BB431157	---	242481	NP_766456.1	NM_172868	---	8.40878e-06	9.64402e-06	1.29274	1.29274	2.56296	14.2816
1458687_at	hypothetical protein LOC668172 /// hypothetical protein LOC672498 /// hypothetic	LOC668172 /// LOC672498 /// LOC677134	BG070509	---	668172 /// 672498 /// 677134	XP_001000824.1 /// XP_001004072.1 /// XP_001004077.1 /// XP_999844.1	XM_001000824 /// XM_001004072 /// XM_001004077 /// XM_994750	---	3.91423e-06	9.66516e-06	0.687636	-1.45426	-4.30746	16.0183
1417392_a_at	solute carrier family 7 (cationic amino acid transporter, y+ system), member 7	Slc7a7	NM_011405	Mm.142455	20540	NP_035535.2	NM_011405	1337120	1.38175e-06	9.78462e-06	0.761674	-1.3129	-4.92209	18.6647
1428829_at	RIKEN cDNA 6820401H01 gene	6820401H01Rik	AK018353	Mm.392603	75743	---	---	1922993	2.98205e-06	9.92243e-06	0.859365	-1.16365	-2.03594	16.6769
1450027_at	syndecan 3	Sdc3	BB528350	Mm.206536	20970	NP_035650.2	NM_011520	---	2.66623e-08	9.96957e-06	1.11496	1.11496	1.75614	32.4816
1416221_at	follistatin-like 1	Fstl1	BI452727	Mm.182434	14314	NP_032073.2	NM_008047	---	2.59225e-07	9.97224e-06	1.16201	1.16201	2.84823	23.7056
1435429_x_at	ribosomal protein S27-like	Rps27l	AV111399	Mm.30120	67941	NP_080743.1	NM_026467	1915191	1.37508e-05	1.01129e-05	0.942745	-1.06073	-1.58926	13.2485
1427256_at	chondroitin sulfate proteoglycan 2	Cspg2	BM251152	Mm.158700	13003	XP_488510.2 /// XP_904001.1 /// XP_904011.1 /// XP_917998.1 /// XP_927633.1 ///	XM_488510 /// XM_898908 /// XM_898918 /// XM_912905 /// XM_922540 /// XM_994074	---	7.14257e-08	1.02104e-05	1.2597	1.2597	4.68197	28.3723
1455398_at	leucine rich repeat containing 8 family, member C	Lrrc8c	BB333759	Mm.392291	100604	NP_598658.1	NM_133897	2140839	2.114e-06	1.02568e-05	1.19995	1.19995	3.07193	17.5424
1425827_at	NK2 transcription factor related, locus 3 (Drosophila)	Nkx2-3	AF202036	Mm.56994	18089	NP_032725.1	NM_008699	---	0.000314222	1.02937e-05	1.15166	1.15166	2.02818	7.95899
1417426_at	proteoglycan 1, secretory granule	Prg1	NM_011157	Mm.338790	19073	NP_035287.1	NM_011157	97756	4.67489e-06	1.05206e-05	0.697268	-1.43417	-6.0268	15.6002
1418989_at	cathepsin E	Ctse	NM_007799	Mm.230249	13034	NP_031825.1	NM_007799	---	2.87831e-06	1.05616e-05	1.38837	1.38837	6.05791	16.7643
1425128_at	UDP-GlcNAc:betaGal beta-1,3-N-acetylglucosaminyltransferase 8	B3gnt8	BC025206	Mm.192369	232984	NP_001031817.1 /// NP_666296.1	NM_001036740 /// NM_146184	---	5.06642e-06	1.06436e-05	1.19301	1.19301	1.80568	15.4138
1460719_a_at	purinergic receptor P2X, ligand-gated ion channel, 1	P2rx1	NM_008771	Mm.25722	18436	NP_032797.2	NM_008771	1098235	0.000132044	1.0711e-05	1.29425	1.29425	2.44676	9.22744
1437784_at	runt-related transcription factor 1; translocated to, 1 (cyclin D-related)	Runx1t1	AW550878	Mm.4909	12395	NP_033952.1	NM_009822	104793	2.24021e-07	1.07942e-05	1.29062	1.29062	3.18101	24.1972
1449534_at	synaptonemal complex protein 3	Sycp3	NM_011517	Mm.297977	20962	NP_035647.1	NM_011517	109542	5.0349e-08	1.08499e-05	0.61478	-1.6266	-7.01424	29.7731
1435465_at	kelch repeat and BTB (POZ) domain containing 11 /// similar to Protein KIAA0711	Kbtbd11 /// LOC632344	AW049906	Mm.46675	632344 /// 74901	XP_486083.2 /// XP_926240.1 /// XP_984580.1	XM_486083 /// XM_921147 /// XM_979486	---	6.29641e-06	1.09015e-05	0.727426	-1.37471	-5.39959	14.9194
1438820_at	ring finger protein 17	Rnf17	AV225034	Mm.287783	30054	NP_001028215.1	NM_001033043	1353419	2.14427e-10	1.1028e-05	0.667316	-1.49854	-4.77254	61.805
1447812_x_at	filamin C, gamma (actin binding protein 280)	Flnc	AV014577	Mm.39046	68794	XP_284175.5 /// XP_903916.1 /// XP_987180.1 /// XP_987223.1 /// XP_987260.1 ///	XM_284175 /// XM_898823 /// XM_982086 /// XM_982129 /// XM_982166 /// XM_982199	95557	6.79912e-08	1.10532e-05	1.15133	1.15133	2.41088	28.566
1454368_at	proteasome (prosome, macropain) 26S subunit, non-ATPase, 7	Psmd7	AK012463	Mm.18347	17463	NP_034947.1	NM_010817	1351511	8.72104e-05	1.11834e-05	1.13041	1.13041	1.45189	9.88355
1434751_at	iduronate 2-sulfatase	Ids	BB493523	Mm.233083	15931	NP_001034079.1 /// NP_001034080.1 /// NP_034628.2	NM_001038990 /// NM_001038991 /// NM_010498	---	9.94693e-08	1.14595e-05	0.894619	-1.11779	-1.49373	27.1008
1418578_at	diacylglycerol kinase, alpha	Dgka	BC006713	Mm.291235	13139	NP_058091.2	NM_016811	102952	5.95635e-05	1.14928e-05	0.839693	-1.19091	-2.33851	10.5168
1450922_a_at	transforming growth factor, beta 2	Tgfb2	BF144658	Mm.18213	21808	NP_033393.1	NM_009367	98726	1.43387e-07	1.15014e-05	1.4494	1.4494	5.59216	25.7565
1455172_at	expressed sequence AU020094	AU020094	BG069639	Mm.21250	105596	---	---	2145735	1.33979e-05	1.17327e-05	0.670053	-1.49242	-5.10678	13.3016
1434739_at	fragile X mental retardation 1 neighbor	Fmr1nb	AW542416	Mm.284945	207854	NP_778158.1	NM_174993	2672032	1.6469e-07	1.18314e-05	0.740971	-1.34958	-4.13738	25.2631
1422058_at	---	---	X70514	---	---	---	---	---	1.03638e-06	1.19686e-05	0.759986	-1.31581	-5.63622	19.4581
1424752_x_at	zinc finger protein 71, related sequence 1	Zfp71-rs1	BC016248	Mm.293946	235907	XP_001006930.1 /// XP_620861.3	XM_001006930 /// XM_620861	---	3.97548e-07	1.20642e-05	0.897772	-1.11387	-1.70521	22.3159
1459665_s_at	MRV integration site 1	Mrvi1	BB800078	Mm.250023	17540	NP_034956.1 /// NP_919446.1	NM_010826 /// NM_194464	---	1.74814e-06	1.2131e-05	1.24393	1.24393	2.5063	18.0366
1422887_a_at	C-terminal binding protein 2	Ctbp2	NM_009980	Mm.246240	13017	NP_034110.1	NM_009980	1201686	2.66668e-07	1.24394e-05	0.884703	-1.13032	-2.18501	23.6113
1449110_at	ras homolog gene family, member B	Rhob	BC018275	Mm.687	11852	NP_031509.1	NM_007483	107949	1.27165e-06	1.26015e-05	1.20813	1.20813	3.38954	18.8908
1429891_at	calcyphosine-like	Capsl	AK006467	Mm.82143	75568	NP_083617.2	NM_029341	1922818	5.94031e-07	1.29946e-05	0.638839	-1.56534	-3.6387	21.0764
1449813_at	zinc finger protein 30	Zfp30	NM_013705	Mm.292690	22693	NP_038733.1	NM_013705	99178	7.87916e-07	1.30486e-05	1.14812	1.14812	1.97577	20.2411
1426052_at	mutL homolog 3 (E coli)	Mlh3	BC003865	Mm.311981	217716	XP_905715.1 /// XP_905732.1 /// XP_905736.1 /// XP_926083.1 /// XP_926102.1 ///	XM_900622 /// XM_900639 /// XM_900643 /// XM_920990 /// XM_921009 /// XM_921016	1353455	1.96561e-05	1.32126e-05	0.787434	-1.26995	-2.73777	12.5365
1426593_a_at	F-box only protein 22	Fbxo22	BB756840	Mm.276429	71999	NP_082325.1	NM_028049	1926014	3.64351e-05	1.32427e-05	0.868548	-1.15135	-2.41631	11.3782
1416454_s_at	actin, alpha 2, smooth muscle, aorta	Acta2	NM_007392	Mm.213025	11475	NP_031418.1	NM_007392	87909	3.22371e-08	1.34769e-05	1.33158	1.33158	7.99328	31.65
1449073_at	filamin C, gamma (actin binding protein 280)	Flnc	NM_026839	Mm.39046	68794	XP_284175.5 /// XP_903916.1 /// XP_987180.1 /// XP_987223.1 /// XP_987260.1 ///	XM_284175 /// XM_898823 /// XM_982086 /// XM_982129 /// XM_982166 /// XM_982199	95557	3.6248e-06	1.35636e-05	1.14729	1.14729	2.02246	16.2021
1456648_at	Mannosidase 1, alpha	Man1a	BB032580	Mm.117294	17155	NP_032574.1	NM_008548	---	8.3534e-06	1.40843e-05	1.29215	1.29215	2.70676	14.2959
1427072_at	START domain containing 8	Stard8	BM119481	Mm.236928	236920	NP_950183.1	NM_199018	2448556	7.00831e-07	1.41054e-05	1.24109	1.24109	3.78221	20.5839
1416915_at	mutS homolog 6 (E. coli)	Msh6	U42190	Mm.18210	17688	NP_034960.1	NM_010830	---	4.87462e-10	1.4344e-05	0.885322	-1.12953	-2.35513	55.4874
1450923_at	transforming growth factor, beta 2	Tgfb2	BF144658	Mm.18213	21808	NP_033393.1	NM_009367	98726	1.82624e-08	1.43933e-05	1.37482	1.37482	6.99148	34.1988
1424824_at	RIKEN cDNA 9630044O09 gene	9630044O09Rik	BB704967	Mm.27548	105439	NP_932131.2	NM_198014	---	0.000295358	1.46053e-05	0.617483	-1.61948	-4.46961	8.0452
1430637_at	RIKEN cDNA 2210016H18 gene	2210016H18Rik	BB515259	Mm.18168	70125	---	---	1917375	1.76104e-08	1.48663e-05	1.38568	1.38568	3.8688	34.3681
1440310_at	Runt-related transcription factor 1; translocated to, 1 (cyclin D-related)	Runx1t1	BB451090	Mm.4909	12395	NP_033952.1	NM_009822	---	0.0001047	1.49256e-05	1.31678	1.31678	2.77746	9.59034
1416897_at	poly (ADP-ribose) polymerase family, member 9	Parp9	NM_030253	Mm.49074	80285	NP_084529.1	NM_030253	---	4.9795e-05	1.49396e-05	0.78757	-1.26973	-2.80998	10.8247
1452113_a_at	RAB23, member RAS oncogene family	Rab23	BB122884	Mm.86744	19335	NP_033025.2	NM_008999	99833	4.59236e-08	1.49542e-05	0.889667	-1.12402	-1.83875	30.1518
1440177_at	hypothetical protein 9630027E11	9.63003e+17	BM899529	Mm.40896	329940	---	---	---	6.11331e-06	1.53479e-05	0.652388	-1.53283	-4.85776	14.9857
1426225_at	retinol binding protein 4, plasma	Rbp4	U63146	Mm.2605	19662	NP_035385.1	NM_011255	97879	6.53519e-11	1.53753e-05	1.26233	1.26233	3.74702	72.1728
1429052_at	protein tyrosine phosphatase, receptor type, D	Ptprd	AK003303	Mm.184021	19266	NP_001014310.1 /// NP_035341.2	NM_001014288 /// NM_011211	---	9.63655e-09	1.54339e-05	1.22287	1.22287	2.64689	37.2907
1455096_at	---	---	AW555664	---	---	---	---	---	1.68318e-07	1.54632e-05	1.34096	1.34096	3.8878	25.1862
1419454_x_at	protein inhibitor of activated STAT 2	Pias2	NM_008602	Mm.6370	17344	NP_032628.2	NM_008602	1096566	8.34844e-07	1.54658e-05	0.852949	-1.1724	-2.20698	20.0736
1421836_at	---	---	NM_008635	---	---	---	---	---	0.000142896	1.55241e-05	0.779923	-1.28218	-3.71584	9.10623
1448785_at	runt-related transcription factor 1; translocated to, 1 (cyclin D-related)	Runx1t1	BG072085	Mm.4909	12395	NP_033952.1	NM_009822	---	8.93295e-05	1.55793e-05	1.3246	1.3246	3.1531	9.84466
1423273_at	polymerase (DNA directed), gamma	Polg	BM934958	Mm.3616	18975	NP_059490.2	NM_017462	1196389	3.48123e-05	1.56471e-05	1.11501	1.11501	1.85194	11.4608
1439610_at	RAB27b, member RAS oncogene family	Rab27b	BE980253	Mm.100092	80718	NP_085031.2	NM_030554	1931295	6.45806e-06	1.56887e-05	1.34674	1.34674	2.29427	14.8626
1416029_at	Kruppel-like factor 10	Klf10	NM_013692	Mm.4292	21847	NP_038720.1	NM_013692	---	1.97796e-08	1.57853e-05	0.870453	-1.14883	-2.0714	33.8299
1460379_at	homeo box B4	Hoxb4	AV307188	Mm.3546	15412	NP_034589.3	NM_010459	96185	9.56027e-05	1.57855e-05	1.23687	1.23687	2.59389	9.73534
1419021_at	mcf.2 transforming sequence	Mcf2	NM_133197	Mm.93796	109904	NP_573460.1	NM_133197	96932	1.82887e-07	1.59529e-05	0.645657	-1.54881	-4.4612	24.8954
1418892_at	ras homolog gene family, member J	Rhoj	AF309564	Mm.27467	80837	NP_075764.1	NM_023275	---	1.77225e-06	1.59731e-05	1.44472	1.44472	4.86729	18.0006
1451021_a_at	Kruppel-like factor 5	Klf5	BI465857	Mm.30262	12224	NP_033899.2	NM_009769	1338056	3.57548e-06	1.61034e-05	0.653439	-1.53036	-11.0624	16.235
1443260_at	myeloid ecotropic viral integration site 1	Meis1	BB055155	Mm.356578	17268	NP_034919.1	NM_010789	104717	2.99974e-07	1.6451e-05	1.26665	1.26665	2.53743	23.2228
1433691_at	protein phosphatase 1, regulatory (inhibitor) subunit 3C	Ppp1r3c	BQ176864	Mm.24724	53412	NP_058550.1	NM_016854	---	5.92641e-07	1.6648e-05	1.29687	1.29687	4.21001	21.0835
1415904_at	lipoprotein lipase	Lpl	BC003305	Mm.1514	16956	NP_032535.1	NM_008509	96820	3.65676e-10	1.66744e-05	1.13659	1.13659	2.13123	57.6254
1448942_at	guanine nucleotide binding protein (G protein), gamma 11	Gng11	NM_025331	Mm.25547	66066	NP_079607.1	NM_025331	---	7.71523e-06	1.68062e-05	1.23939	1.23939	2.97389	14.469
1417116_at	solute carrier family 6 (neurotransmitter transporter, creatine), member 8	Slc6a8	BG069516	Mm.274553	102857	NP_598748.1	NM_133987	2147834	1.94124e-06	1.69908e-05	0.853228	-1.17202	-2.56035	17.7627
1449314_at	zinc finger protein, multitype 2	Zfpm2	NM_011766	Mm.39496	22762	NP_035896.1	NM_011766	---	5.9297e-06	1.69927e-05	1.5431	1.5431	5.19979	15.0546
1455080_at	protein phosphatase 1, regulatory (inhibitor) subunit 16B	Ppp1r16b	BB375209	---	228852	NP_694729.1	NM_153089	2151841	8.02552e-07	1.70298e-05	1.22702	1.22702	2.4171	20.1877
1435823_x_at	EGF-like domain 7	Egfl7	AW491662	Mm.268933	353156	NP_848538.2 /// NP_942017.1 /// NP_942018.1	NM_178444 /// NM_198724 /// NM_198725	2449923	3.69552e-06	1.72321e-05	1.15879	1.15879	2.30279	16.1557
1421344_a_at	ajuba	Jub	NM_010590	Mm.100253	16475	NP_034720.2	NM_010590	1341886	0.000418378	1.72579e-05	0.885827	-1.12889	-2.39031	7.56867
1423582_at	doublesex and mab-3 related transcription factor 1	Dmrt1	AL133300	Mm.391208	50796	NP_056641.2	NM_015826	---	3.74156e-09	1.75453e-05	0.646589	-1.54658	-4.37824	42.3439
1428420_a_at	RIKEN cDNA 1200009I06 gene	1200009I06Rik	AK005443	Mm.248640	74190	NP_083083.2	NM_028807	1921363	4.13058e-05	1.75495e-05	1.31398	1.31398	2.71505	11.1534
1427242_at	DEAD (Asp-Glu-Ala-Asp) box polypeptide 4	Ddx4	AK014844	Mm.12818	13206	NP_034159.1	NM_010029	---	7.01919e-10	1.75833e-05	0.631651	-1.58315	-4.28893	52.8838
1426546_at	testis-specific kinase 2	Tesk2	BQ179435	Mm.282715	230661	NP_666263.2	NM_146151	---	6.47085e-08	1.76404e-05	0.804011	-1.24376	-2.91184	28.7618
1428340_s_at	ATPase type 13A2	Atp13a2	BM944122	Mm.205625	74772	NP_083373.1	NM_029097	---	5.92545e-06	1.76531e-05	1.10467	1.10467	1.85152	15.0562
1429783_at	PDZ and LIM domain 5	Pdlim5	AK009464	Mm.117709	56376	NP_062782.1 /// NP_062783.1 /// NP_072048.1	NM_019808 /// NM_019809 /// NM_022554	1927489	4.75087e-08	1.80889e-05	1.20587	1.20587	2.40283	30.0116
1424501_at	UTP6, small subunit (SSU) processome component, homolog (yeast)	Utp6	BC025074	Mm.274961	216987	NP_659075.1	NM_144826	2445193	4.62755e-06	1.82091e-05	0.915984	-1.09172	-1.68222	15.6239
1442226_at	hypothetical protein 6430702L12	6430702L12	AV348197	---	330043	---	---	---	0.000264041	1.82357e-05	0.742558	-1.3467	-3.22465	8.20292
1439364_a_at	matrix metallopeptidase 2	Mmp2	BF147716	Mm.29564	17390	NP_032636.1	NM_008610	---	5.92774e-09	1.82542e-05	1.20009	1.20009	3.47832	39.8116
1455991_at	cysteine conjugate-beta lyase 2	Ccbl2	BG094881	Mm.289643	229905	NP_776124.1	NM_173763	2677849	2.66985e-07	1.82912e-05	0.743685	-1.34465	-3.78669	23.6074
1429824_at	RIKEN cDNA 4930550C14 gene	4930550C14Rik	AK016083	Mm.26078	75311	NP_083523.1	NM_029247	1922561	1.56407e-06	1.83334e-05	0.882434	-1.13323	-1.33389	18.3314
1416474_at	neighbor of Punc E11	Nope	NM_020043	Mm.209041	56741	NP_064427.1	NM_020043	---	4.03012e-05	1.8378e-05	0.763162	-1.31034	-3.22259	11.1972
1422965_at	angiotensin II, type I receptor-associated protein	Agtrap	NM_009642	Mm.46247	11610	NP_033772.2	NM_009642	---	1.21242e-07	1.85054e-05	0.828131	-1.20754	-2.8708	26.3656
1440990_at	cDNA sequence BC056349	BC056349	BB012037	Mm.138659	269152	NP_808425.2	NM_177757	---	2.90826e-07	1.85904e-05	1.32211	1.32211	3.53503	23.3245
1429662_at	spermatogenesis associated 1	Spata1	AK015003	Mm.383235	70951	NP_081893.1	NM_027617	---	6.76116e-05	1.86417e-05	1.18547	1.18547	1.83362	10.303
1455180_at	expressed sequence AA407270	AA407270	BG063148	Mm.27585	102371	NP_001028380.1	NM_001033208	---	4.65473e-06	1.87574e-05	1.40708	1.40708	3.25315	15.6102
1446632_at	Calcium channel, voltage-dependent, beta 2 subunit	Cacnb2	AV381226	Mm.313930	12296	NP_075605.1	NM_023116	---	0.000175277	1.88177e-05	1.16094	1.16094	1.47252	8.79819
1421288_at	coagulation factor II (thrombin) receptor-like 3	F2rl3	NM_007975	Mm.12948	14065	NP_032001.2	NM_007975	---	6.1495e-05	1.89349e-05	1.21386	1.21386	1.924	10.4627
1431004_at	lysyl oxidase-like 2	Loxl2	AI415741	---	94352	NP_201582.1	NM_033325	---	2.05349e-09	1.90329e-05	1.25583	1.25583	4.18556	45.872
1416236_a_at	epithelial V-like antigen 1	Eva1	BC015076	Mm.33240	14012	NP_031988.2	NM_007962	---	5.36882e-05	1.91689e-05	0.732431	-1.36532	-4.61398	10.6945
1422562_at	Ras-related associated with diabetes	Rrad	NM_019662	Mm.29467	56437	NP_062636.1	NM_019662	1930943	4.10045e-07	1.95585e-05	1.33445	1.33445	3.47318	22.2182
1434740_at	scavenger receptor class F, member 2	Scarf2	BB484759	Mm.194950	224024	NP_722485.1	NM_153790	1858430	2.09616e-07	1.9829e-05	1.31493	1.31493	3.43587	24.424
1417111_at	mannosidase 1, alpha	Man1a	BB070019	Mm.117294	17155	NP_032574.1	NM_008548	104677	7.39641e-09	2.0054e-05	1.19763	1.19763	2.70555	38.6443
1424624_at	RIKEN cDNA 2900011O08 gene	2900011O08Rik	BC022741	Mm.216217	67254	NP_653101.1	NM_144518	---	8.56577e-06	2.01534e-05	0.800365	-1.24943	-2.70783	14.2416
1422558_at	guanidinoacetate methyltransferase	Gamt	AF015887	Mm.7329	14431	NP_034385.1	NM_010255	1098221	8.78345e-06	2.01535e-05	1.22997	1.22997	2.62346	14.1875
1423668_at	zinc finger, DHHC domain containing 14	Zdhhc14	BC021423	Mm.328751	224454	NP_666185.3	NM_146073	2653229	0.00115106	2.03813e-05	1.2973	1.2973	2.36145	6.29208
1418380_at	telomeric repeat binding factor 1	Terf1	NM_009352	Mm.4306	21749	NP_033378.1	NM_009352	---	6.07335e-06	2.04775e-05	0.74126	-1.34905	-5.33487	15.0005
1427235_at	ubiquitously transcribed tetratricopeptide repeat gene, X chromosome	Utx	BG076105	Mm.257498	22289	NP_033509.1	NM_009483	1095419	1.97676e-05	2.05394e-05	0.858423	-1.16493	-2.00597	12.5255
1426818_at	arrestin domain containing 4	Arrdc4	BC025091	---	66412	NP_001036057.1 /// NP_079825.2	NM_001042592 /// NM_025549	1913662	1.83081e-07	2.06373e-05	0.820065	-1.21942	-2.52955	24.8917
1456046_at	CD93 antigen	Cd93	AV319144	Mm.681	17064	NP_034870.1	NM_010740	---	1.32992e-08	2.11179e-05	1.34194	1.34194	3.82085	35.7018
1438237_at	reduced expression 2	Rex2	BM198106	Mm.318931	19715	NP_033077.2	NM_009051	---	4.77922e-09	2.13109e-05	0.64697	-1.54567	-10.1892	40.9787
1441902_x_at	---	---	BB264298	---	---	---	---	---	1.17223e-09	2.14653e-05	0.909622	-1.09936	-1.6904	49.4166
1459579_at	---	---	BQ266161	---	---	---	---	---	1.37821e-05	2.14688e-05	0.685997	-1.45773	-4.45258	13.2439
1455184_at	MOB1, Mps One Binder kinase activator-like 1A (yeast)	Mobkl1a	BG071991	Mm.392493	68473	NP_081011.1	NM_026735	1915723	2.24421e-08	2.15334e-05	1.17093	1.17093	2.4266	33.2535
1436590_at	protein phosphatase 1, regulatory (inhibitor) subunit 3B	Ppp1r3b	BG071940	Mm.247126	244416	NP_808409.1	NM_177741	---	7.85283e-09	2.15985e-05	1.21172	1.21172	2.51651	38.334
1420720_at	neuronal pentraxin 2	Nptx2	NM_016789	Mm.10099	53324	NP_058069.1	NM_016789	---	6.18022e-05	2.16288e-05	0.735672	-1.3593	-4.06943	10.4542
1441315_s_at	solute carrier family 19 (thiamine transporter), member 2	Slc19a2	BB449198	Mm.35444	116914	NP_473428.1	NM_054087	---	7.03807e-10	2.17049e-05	0.890659	-1.12276	-1.96765	52.8651
1422831_at	fibrillin 2 /// similar to fibrillin 2	Fbn2 /// LOC639042	NM_010181	Mm.20271	14119 /// 639042	NP_034311.1 /// XP_920399.1	NM_010181 /// XM_915306	---	3.32251e-07	2.18475e-05	1.4576	1.4576	7.41166	22.89
1442739_at	cDNA sequence BC031441	BC031441	BF225404	---	240120	NP_666361.1	NM_146249	2385323	0.000365295	2.18746e-05	0.711225	-1.40602	-3.04183	7.75197
1416899_at	undifferentiated embryonic cell transcription factor 1	Utf1	NM_009482	Mm.10205	22286	NP_033508.1	NM_009482	---	7.67421e-06	2.22013e-05	0.700009	-1.42855	-7.25751	14.4807
1426780_at	DNA segment, Chr 14, ERATO Doi 436, expressed	D14Ertd436e	AV247381	Mm.287279	218978	NP_766187.1	NM_172599	---	3.52417e-07	2.24869e-05	0.843907	-1.18496	-2.29504	22.7001
1434652_at	Cdc42 binding protein kinase beta	Cdc42bpb	BI154551	Mm.27397	217866	NP_898837.1	NM_183016	2136459	0.000180309	2.24874e-05	1.09374	1.09374	1.70331	8.75611
1436392_s_at	transcription factor AP-2, gamma	Tcfap2c	BB550860	Mm.3629	21420	NP_033361.1	NM_009335	106032	7.83776e-06	2.26962e-05	0.760734	-1.31452	-4.36519	14.4346
1447624_s_at	storkhead box 2	Stox2	BB174262	Mm.23973	71069	NP_780371.2	NM_175162	1918319	6.21764e-06	2.32609e-05	1.15845	1.15845	2.60196	14.9477
1436860_at	SUMO1/sentrin specific peptidase 7	Senp7	BM238538	Mm.255784	66315	NP_001003971.1 /// NP_001003972.1 /// NP_001003973.1 /// NP_079759.2	NM_001003971 /// NM_001003972 /// NM_001003973 /// NM_025483	1913565	6.01082e-07	2.33381e-05	1.20056	1.20056	2.20436	21.041
1449374_at	pipecolic acid oxidase	Pipox	BC013525	Mm.8543	19193	NP_032978.1	NM_008952	---	3.85672e-07	2.33933e-05	0.719006	-1.39081	-4.29417	22.4121
1424375_s_at	GTPase, IMAP family member 4	Gimap4	BC005577	Mm.395917	107526	NP_778155.2 /// NP_778213.1	NM_174990 /// NM_175048	1349656	5.50741e-08	2.33965e-05	1.42951	1.42951	3.49067	29.4079
1437709_x_at	tetratricopeptide repeat domain 13	Ttc13	BB492914	Mm.38436	234875	XP_001002840.1 /// XP_358379.5 /// XP_922902.1 /// XP_930371.1 /// XP_930372.1 /	XM_001002840 /// XM_358379 /// XM_917809 /// XM_925278 /// XM_925279 /// XM_9252	---	5.56628e-06	2.34753e-05	0.949911	-1.05273	-1.38773	15.1981
1429401_at	storkhead box 2	Stox2	BM114398	Mm.384665	71069	NP_780371.2	NM_175162	1918319	9.56699e-10	2.35089e-05	1.13164	1.13164	1.81169	50.7637
1454748_at	nicotinate phosphoribosyltransferase domain containing 1	Naprt1	AI174034	Mm.288368	223646	NP_766195.2	NM_172607	---	2.47996e-07	2.3596e-05	0.755339	-1.32391	-3.63962	23.8538
1418703_at	RNA binding motif, single stranded interacting protein 1	Rbms1	NM_020296	Mm.259667	56878	NP_064692.1	NM_020296	1861774	7.05526e-05	2.3697e-05	1.10865	1.10865	2.05633	10.2319
1416072_at	CD34 antigen	Cd34	NM_133654	Mm.29798	12490	NP_598415.1	NM_133654	---	6.93563e-07	2.3728e-05	1.40121	1.40121	3.91965	20.6147
1419494_a_at	tumor protein D52	Tpd52	BC002036	Mm.371590	21985	NP_001020432.1 /// NP_001020433.1 /// NP_001020434.1 /// NP_001020435.1 /// NP_0	NM_001025261 /// NM_001025262 /// NM_001025263 /// NM_001025264 /// NM_009412	107749	5.04996e-05	2.37695e-05	0.812788	-1.23033	-3.28899	10.8003
1450723_at	ISL1 transcription factor, LIM/homeodomain	Isl1	BQ176915	Mm.42242	16392	NP_067434.2	NM_021459	---	6.15652e-08	2.37949e-05	1.43662	1.43662	7.22239	28.96
1451355_at	N-acylsphingosine amidohydrolase 3-like	Asah3l	AF282864	Mm.45019	230379	NP_647467.1	NM_139306	---	3.11924e-10	2.39466e-05	1.18209	1.18209	2.24444	58.8413
1453851_a_at	growth arrest and DNA-damage-inducible 45 gamma	Gadd45g	AK007410	Mm.281298	23882	NP_035947.1	NM_011817	---	1.85603e-05	2.39873e-05	1.31812	1.31812	4.56684	12.6487
1437087_at	---	---	AV079268	---	---	---	---	---	2.43055e-07	2.3993e-05	1.19381	1.19381	2.67144	23.9214
1428131_a_at	CDC42 small effector 1	Cdc42se1	AK008084	Mm.28189	57912	NP_001033797.1 /// NP_765983.1	NM_001038708 /// NM_172395	---	1.36236e-05	2.40251e-05	1.07313	1.07313	1.61113	13.2675
1452985_at	uveal autoantigen with coiled-coil domains and ankyrin repeats	Uaca	BF466442	Mm.68819	72565	NP_082559.1	NM_028283	1919815	2.41131e-05	2.40389e-05	1.13799	1.13799	2.0197	12.1431
1449240_at	G substrate	Gsbs	BC026822	Mm.42096	19051	NP_035283.1	NM_011153	---	1.24559e-05	2.40395e-05	1.37801	1.37801	3.4704	13.4513
1419584_at	tetratricopeptide repeat domain 28	Ttc28	AW492543	Mm.295660	209683	NP_077797.2	NM_024477	2140873	8.70209e-07	2.40933e-05	1.21924	1.21924	2.68145	19.9542
1424649_a_at	tetraspanin 8	Tspan8	BC025461	Mm.22270	216350	NP_666122.1	NM_146010	2384918	3.522e-07	2.41613e-05	1.44764	1.44764	4.22409	22.702
1443870_at	ATP-binding cassette, sub-family C (CFTR/MRP), member 4	Abcc4	BB291885	Mm.40537	239273	NP_001028508.1	NM_001033336	---	9.53725e-07	2.41908e-05	0.748529	-1.33595	-4.63608	19.6927
1442939_at	Rap1 interacting factor 1 homolog (yeast) /// similar to Telomere-associated pro	Rif1 /// LOC671598	BG065807	Mm.254530	51869 /// 671598	NP_780447.3	NM_175238 /// XR_003484	---	1.33936e-06	2.42033e-05	0.770142	-1.29846	-3.69234	18.7493
1418778_at	coiled-coil domain containing 109B	Ccdc109b	NM_025779	Mm.31056	66815	NP_080055.2	NM_025779	---	9.39372e-05	2.45911e-05	1.34575	1.34575	3.74809	9.76356
1416287_at	regulator of G-protein signaling 4	Rgs4	NM_009062	Mm.41642	19736	NP_033088.2	NM_009062	---	0.000376708	2.50577e-05	1.26101	1.26101	2.59228	7.71014
1448429_at	glycogenin	Gyg	NM_013755	Mm.6375	27357	NP_038783.1	NM_013755	---	4.24289e-08	2.52888e-05	1.29588	1.29588	4.78109	30.4812
1457157_at	phospholipase C, eta 1	Plch1	BB247624	Mm.316391	269437	NP_899014.1	NM_183191	2683547	4.35764e-06	2.54734e-05	0.790872	-1.26443	-2.59528	15.7645
1451502_at	phospholipase A2, group X	Pla2g10	AF166097	Mm.4214	26565	NP_036117.1	NM_011987	1347522	1.00154e-08	2.58251e-05	0.808231	-1.23727	-2.45505	37.0971
1444615_x_at	runt-related transcription factor 1; translocated to, 1 (cyclin D-related)	Runx1t1	AV327778	Mm.4909	12395	NP_033952.1	NM_009822	104793	2.74931e-05	2.60662e-05	1.24938	1.24938	3.12828	11.8958
1419519_at	insulin-like growth factor 1	Igf1	NM_010512	Mm.268521	16000	NP_034642.1 /// NP_908941.1	NM_010512 /// NM_184052	96432	3.80897e-06	2.62129e-05	1.2657	1.2657	2.45598	16.0833
1433642_at	ADP-ribosylation factor-like 15	Arl15	BB384173	Mm.79837	218639	NP_766183.1	NM_172595	---	1.68962e-06	2.62148e-05	0.850026	-1.17644	-2.16974	18.1264
1431928_at	titin	Ttn	AK010153	Mm.373672	22138	NP_035782.3 /// NP_082280.2	NM_011652 /// NM_028004	98864	4.09675e-06	2.69975e-05	1.45046	1.45046	3.66635	15.9101
1423121_at	insulin degrading enzyme	Ide	AK004972	Mm.28366	15925	NP_112419.1	NM_031156	96412	9.28855e-07	2.70327e-05	0.84985	-1.17668	-1.73198	19.7678
1458588_at	Schwannomin interacting protein 1	Schip1	BB091802	Mm.331064	30953	NP_038956.1	NM_013928	---	0.00186413	2.70367e-05	1.26639	1.26639	2.26125	5.73617
1448832_a_at	complexin 1	Cplx1	BC014803	Mm.5195	12889	NP_031782.2	NM_007756	---	9.59377e-06	2.70845e-05	0.882805	-1.13275	-1.92703	13.9985
1445966_at	Insulin-like growth factor 2 receptor	Igf2r	BG075586	Mm.26553	16004	NP_034645.1	NM_010515	---	7.52374e-08	2.72124e-05	1.23918	1.23918	2.36998	28.1692
1418362_at	zinc finger protein 42	Zfp42	NM_009556	Mm.285848	22702	NP_033582.1	NM_009556	99187	1.24354e-08	2.73739e-05	0.52944	-1.88879	-17.4739	36.0278
1442514_a_at	elongation factor RNA polymerase II-like 3	Ell3	BI660702	Mm.330522	269344	NP_666085.2	NM_145973	2673679	0.000106677	2.73881e-05	0.795165	-1.2576	-3.02478	9.5607
1417541_at	helicase, lymphoid specific	Hells	NM_008234	Mm.57223	15201	NP_032260.2	NM_008234	---	2.22949e-09	2.76457e-05	0.895723	-1.11642	-2.14143	45.3727
1416127_a_at	aspartyl aminopeptidase	Dnpep	NM_016878	Mm.24680	13437	NP_058574.2	NM_016878	1278328	0.000271027	2.78243e-05	1.09202	1.09202	1.78837	8.16599
1420401_a_at	receptor (calcitonin) activity modifying protein 3	Ramp3	NM_019511	Mm.39884	56089	NP_062384.1	NM_019511	1860292	0.000121914	2.78801e-05	0.744301	-1.34354	-3.62842	9.35111
1455254_at	RIKEN cDNA 4833420G11 gene	4833420G11Rik	AV250006	Mm.392912	108863	---	---	1918877	6.48865e-07	2.79725e-05	0.904632	-1.10542	-1.7863	20.8122
1418415_at	homeo box B5	Hoxb5	NM_008268	Mm.207	15413	NP_032294.1	NM_008268	---	0.00016322	2.80596e-05	1.29828	1.29828	2.89373	8.90481
1418582_at	core-binding factor, runt domain, alpha subunit 2, translocated to, 3 homolog (h	Cbfa2t3h	NM_009824	Mm.194339	12398	NP_033954.1	NM_009824	1338013	3.98728e-06	2.81315e-05	1.26974	1.26974	3.40735	15.9743
1452700_s_at	kelch repeat and BTB (POZ) domain containing 7	Kbtbd7	AK003597	Mm.284526	211255	NP_001019306.1	NM_001024135	---	2.86729e-06	2.82767e-05	0.874752	-1.14318	-2.08851	16.7738
1435078_at	tetratricopeptide repeat, ankyrin repeat and coiled-coil containing 2	Tanc2	BQ173895	Mm.22501	77097	XP_001000829.1 /// XP_001000860.1 /// XP_001000873.1 /// XP_001000886.1 /// XP_0	XM_001000829 /// XM_001000860 /// XM_001000873 /// XM_001000886 /// XM_001000900	2444121	2.40204e-08	2.86429e-05	1.30267	1.30267	3.15486	32.9471
1433454_at	ankyrin repeat and BTB (POZ) domain containing 2	Abtb2	BB621938	Mm.35850	99382	NP_849221.2	NM_178890	2139365	0.000287122	2.87377e-05	1.27773	1.27773	3.06645	8.08479
1451999_at	LIM domain binding 3	Ldb3	AF114378	Mm.29733	24131	NP_001034160.1 /// NP_001034161.1 /// NP_001034162.1 /// NP_001034163.1 /// NP_0	NM_001039071 /// NM_001039072 /// NM_001039073 /// NM_001039074 /// NM_001039075	---	2.73505e-07	2.90481e-05	1.25481	1.25481	2.20695	23.5273
1417740_at	cell division cycle 37 homolog (S. cerevisiae)-like 1	Cdc37l1	BB756370	Mm.78875	67072	NP_080226.1	NM_025950	---	3.67718e-09	2.9203e-05	0.878143	-1.13877	-2.00736	42.4423
1435183_at	TBK1 binding protein 1	Tbkbp1	AW050349	Mm.27882	73174	NP_932768.1	NM_198100	---	2.02472e-07	2.92084e-05	1.11621	1.11621	1.71879	24.543
1456346_at	Dynamin 1	Dnm1	BB003660	Mm.44736	13429	NP_034195.1	NM_010065	---	2.64466e-05	2.96251e-05	1.08629	1.08629	1.40116	11.9685
1428950_s_at	nucleolar protein 8	Nol8	AK017551	Mm.258915	70930	XP_893588.1 /// XP_903178.1 /// XP_903199.1 /// XP_903208.1 /// XP_919000.1 ///	XM_888495 /// XM_898085 /// XM_898106 /// XM_898115 /// XM_913907 /// XM_922955	1918180	4.66654e-07	2.96262e-05	0.874669	-1.14329	-2.01723	21.8138
1420444_at	solute carrier family 22 (organic cation transporter), member 3	Slc22a3	NM_011395	Mm.99252	20519	NP_035525.1	NM_011395	---	0.000108176	2.97295e-05	1.19922	1.19922	1.77594	9.53863
1419589_at	CD93 antigen	Cd93	BB039247	Mm.681	17064	NP_034870.1	NM_010740	---	3.17524e-09	2.98972e-05	1.37363	1.37363	3.52384	43.2829
1435335_a_at	N-acetylglucosamine-1-phosphate transferase, alpha and beta subunits	Gnptab	BG144467	Mm.335190	432486	NP_001004164.2	NM_001004164	---	1.2894e-05	3.00902e-05	0.769013	-1.30037	-2.76915	13.3801
1426294_at	hyaluronan and proteoglycan link protein 1	Hapln1	AF098460	Mm.266790	12950	NP_038528.2	NM_013500	1337006	4.91857e-07	3.01445e-05	1.5754	1.5754	3.7901	21.6512
1422809_at	regulating synaptic membrane exocytosis 2	Rims2	NM_053271	Mm.309296	116838	NP_444501.1	NM_053271	2152972	0.000202946	3.01672e-05	0.725924	-1.37755	-3.22655	8.58183
1429154_at	solute carrier family 35, member F2	Slc35f2	BG069340	Mm.26159	72022	NP_082336.2	NM_028060	1919272	4.76222e-06	3.0204e-05	0.739771	-1.35177	-4.04721	15.5571
1433455_at	SH2B adaptor protein 3	Sh2b3	AW536901	Mm.65493	16923	NP_032533.1	NM_008507	893598	7.82788e-05	3.02345e-05	1.16436	1.16436	2.20086	10.06
1415853_at	differentially expressed in FDCP 8	Def8	NM_054046	Mm.275127	23854	NP_473387.1	NM_054046	1346331	9.17668e-05	3.09001e-05	0.857183	-1.16661	-2.20087	9.80119
1452050_at	calcium/calmodulin-dependent protein kinase ID	Camk1d	BG071931	Mm.191949	227541	NP_796317.2	NM_177343	---	3.77946e-07	3.09041e-05	0.674581	-1.4824	-4.66252	22.4764
1456841_at	PREDICTED: Mus musculus similar to Kinesin-like protein KIF2C (Mitotic centromer	---	BM228768	Mm.332283	---	---	---	---	4.45062e-07	3.10122e-05	0.836492	-1.19547	-2.01506	21.9612
1451761_at	homeo box B4	Hoxb4	AV307188	Mm.3546	15412	NP_034589.3	NM_010459	96185	4.88413e-09	3.13711e-05	1.12297	1.12297	1.5469	40.8596
1438470_at	suppressor of cytokine signaling 2	Socs2	AI647821	Mm.4132	216233	NP_031732.1	NM_007706	1201787	1.54565e-06	3.1587e-05	0.774858	-1.29056	-2.80765	18.3631
1423213_at	plexin C1	Plxnc1	BB476707	Mm.256712	54712	NP_061267.1	NM_018797	1890127	4.73317e-07	3.19686e-05	1.30243	1.30243	2.82396	21.7699
1443321_at	Transmembrane and tetratricopeptide repeat containing 2	Tmtc2	BB667236	Mm.25225	278279	NP_796342.2	NM_177368	---	4.69116e-05	3.19774e-05	1.12777	1.12777	1.52547	10.9288
1448858_at	Unc-51 like kinase 2 (C. elegans)	Ulk2	NM_013881	Mm.162025	29869	NP_038909.2	NM_013881	1352758	8.99389e-05	3.21755e-05	1.23418	1.23418	2.40058	9.83367
1425913_a_at	RIKEN cDNA 2810022L02 gene	2810022L02Rik	BC014764	Mm.159989	67198	NP_659131.1	NM_144882	1914448	1.80864e-06	3.23601e-05	1.24326	1.24326	2.7486	17.9473
1435456_at	tetratricopeptide repeat domain 28	Ttc28	AW552254	Mm.389674	209683	NP_077797.2	NM_024477	---	2.89842e-06	3.25358e-05	1.26759	1.26759	3.08561	16.7471
1434025_at	---	---	BG069607	---	---	---	---	---	7.31161e-08	3.25722e-05	0.679501	-1.47167	-8.03093	28.2808
1418187_at	receptor (calcitonin) activity modifying protein 2	Ramp2	AF146523	Mm.358667	54409	NP_062317.1	NM_019444	1859650	4.34585e-07	3.27617e-05	1.21443	1.21443	3.29544	22.0356
1447842_x_at	Transcobalamin 2	Tcn2	AV143687	Mm.20948	21452	NP_056564.1	NM_015749	---	2.40466e-07	3.32375e-05	1.07866	1.07866	1.64387	23.9575
1417847_at	Unc-51 like kinase 2 (C. elegans)	Ulk2	NM_013881	Mm.162025	29869	NP_038909.2	NM_013881	1352758	2.2265e-06	3.3299e-05	1.23971	1.23971	2.305	17.4096
1430965_at	RIKEN cDNA 9430064K01 gene	9430064K01Rik	BB098581	---	77294	---	---	1924544	0.000325624	3.33084e-05	1.14853	1.14853	1.57137	7.90965
1418908_at	peptidylglycine alpha-amidating monooxygenase	Pam	NM_013626	Mm.5121	18484	NP_038654.1	NM_013626	---	2.5863e-08	3.33518e-05	1.22585	1.22585	2.34816	32.6167
1460241_a_at	ST3 beta-galactoside alpha-2,3-sialyltransferase 5	St3gal5	BB829192	Mm.38248	20454	NP_001030305.1 /// NP_035505.2	NM_001035228 /// NM_011375	---	1.41702e-06	3.34083e-05	1.25962	1.25962	2.81746	18.5965
1436937_at	RNA binding motif, single stranded interacting protein	Rbms3	BB053506	Mm.326411	207181	NP_848775.1	NM_178660	2444477	3.76596e-08	3.34652e-05	1.35881	1.35881	3.68679	30.9836
1451475_at	Plexin D1	Plxnd1	BC019530	Mm.3085	67784	NP_080652.1	NM_026376	2154244	8.24099e-07	3.36666e-05	1.26945	1.26945	3.06419	20.111
1436544_at	ATPase, Class V, type 10D	Atp10d	BB016769	Mm.32775	231287	NP_700438.2	NM_153389	2450125	1.96041e-06	3.38129e-05	0.915992	-1.09171	-1.63099	17.7372
1455385_at	exocyst complex component 6	Exoc6	AV005520	Mm.24865	107371	NP_780562.2	NM_175353	1351611	0.000105842	3.38978e-05	1.29407	1.29407	3.61528	9.57315
1433509_s_at	receptor accessory protein 1	Reep1	BQ174328	Mm.146332	52250	NP_848723.1	NM_178608	---	9.38167e-05	3.39388e-05	1.19142	1.19142	2.72973	9.76562
1417184_s_at	hemoglobin, beta adult major chain /// hemoglobin, beta adult minor chain	Hbb-b1 /// Hbb-b2	BC027434	Mm.288567	15129 /// 15130	NP_032246.2 /// NP_058652.1	NM_008220 /// NM_016956	95772 /// 95772	1.00834e-05	3.40204e-05	1.30421	1.30421	5.42821	13.8928
1458427_at	BRCA1 interacting protein C-terminal helicase 1	Brip1	BG071758	Mm.186143	237911	NP_840094.1	NM_178309	---	1.95934e-07	3.42539e-05	0.831691	-1.20237	-1.84847	24.6562
1434867_at	solute carrier family 4, sodium bicarbonate transporter-like, member 11	Slc4a11	AI503023	---	269356	XP_194050.5 /// XP_907030.2 /// XP_907035.1 /// XP_923342.1 /// XP_930679.2 ///	XM_194050 /// XM_901937 /// XM_901942 /// XM_918249 /// XM_925586 /// XM_925590	2138987	4.02457e-06	3.4514e-05	0.812868	-1.23021	-2.4002	15.9522
1436114_at	gene model 96, (NCBI)	Gm96	BB698467	Mm.383275	225743	XP_129042.6 /// XP_978316.1 /// XP_993426.1	XM_129042 /// XM_973222 /// XM_988332	---	7.50261e-05	3.48327e-05	1.10731	1.10731	1.72583	10.13
1429366_at	leucine rich repeat containing 34	Lrrc34	AK005720	Mm.45373	71827	NP_082217.1	NM_027941	1919077	6.85444e-08	3.53087e-05	0.626036	-1.59735	-6.54401	28.5341
1427866_x_at	hemoglobin, beta adult major chain	Hbb-b1	AF071431	Mm.288567	15129	NP_032246.2	NM_008220	---	0.000271226	3.5606e-05	1.26346	1.26346	1.84257	8.16495
1419396_at	AT rich interactive domain 3A (Bright like)	Arid3a	NM_007880	Mm.301282	13496	NP_031906.1	NM_007880	---	2.23611e-06	3.57485e-05	1.15873	1.15873	2.25619	17.3986
1415948_at	cellular repressor of E1A-stimulated genes 1	Creg1	BC027426	Mm.294885	433375	NP_035934.1	NM_011804	---	2.21548e-05	3.66064e-05	1.32451	1.32451	4.81502	12.3049
1418820_s_at	zinc finger, CCHC domain containing 10	Zcchc10	BC025078	Mm.288072	67966	NP_080755.2	NM_026479	---	3.39465e-07	3.67555e-05	0.836135	-1.19598	-2.64883	22.8206
1429024_at	RIKEN cDNA 1110018J23 gene	1110018J23Rik	AK003783	Mm.386813	73713	XP_001002314.1 /// XP_988678.1	XM_001002314 /// XM_983584	1920963	8.019e-06	3.68285e-05	1.21987	1.21987	2.9331	14.3847
1442630_at	Transcribed locus	---	BG070556	Mm.394742	---	---	---	---	2.37714e-08	3.72044e-05	0.759895	-1.31597	-2.44128	32.9939
1444693_at	Calcium channel, voltage-dependent, beta 2 subunit	Cacnb2	BG069383	Mm.313930	12296	NP_075605.1	NM_023116	---	1.34917e-07	3.73169e-05	1.22575	1.22575	2.03837	25.9761
1450698_at	dual specificity phosphatase 2	Dusp2	L11330	Mm.4729	13537	NP_034220.2	NM_010090	---	8.67264e-05	3.73194e-05	1.34651	1.34651	4.29484	9.89258
1428566_at	Hspb associated protein 1	Hspbap1	AK017731	Mm.45272	66667	NP_780320.1	NM_175111	---	1.15378e-05	3.75004e-05	0.782675	-1.27767	-3.32194	13.6099
1423156_at	glucosamine-phosphate N-acetyltransferase 1	Gnpnat1	AK008566	Mm.312945	54342	NP_062298.1	NM_019425	---	8.91827e-08	3.75083e-05	0.851088	-1.17497	-2.48583	27.5141
1420549_at	guanylate nucleotide binding protein 1	Gbp1	NM_010259	---	14468	NP_034389.1	NM_010259	95666	0.000155607	3.76391e-05	0.728679	-1.37235	-3.18484	8.97678
1420819_at	src-like adaptor	Sla	NM_009192	Mm.7601	20491	NP_001025012.1 /// NP_033218.1	NM_001029841 /// NM_009192	---	1.55093e-06	3.77509e-05	1.42625	1.42625	3.81262	18.354
1417508_at	ring finger protein (C3HC4 type) 19	Rnf19	AF120206	Mm.5181	30945	NP_038951.1	NM_013923	1353623	7.23602e-06	3.78668e-05	1.12157	1.12157	2.18792	14.6099
1435091_at	zinc finger protein 568	Zfp568	BM207314	Mm.322432	243905	NP_001028527.1	NM_001033355	2142347	1.49077e-05	3.79599e-05	0.913839	-1.09429	-1.7884	13.0848
1449415_at	chromodomain helicase DNA binding protein 1-like	Chd1l	NM_026539	Mm.41447	68058	NP_080815.1	NM_026539	---	3.50398e-07	3.80446e-05	0.938848	-1.06513	-1.49114	22.7185
1434953_at	Adult male pituitary gland cDNA, RIKEN full-length enriched library, clone:53304	---	BB027914	Mm.392138	---	---	---	---	1.12217e-05	3.80669e-05	1.10979	1.10979	1.88317	13.6678
1423281_at	stathmin-like 2	Stmn2	BM115022	Mm.29580	20257	NP_079561.1	NM_025285	---	8.14575e-07	3.82364e-05	0.564019	-1.77299	-10.4251	20.1446
1424699_at	RIKEN cDNA 4921511K06 gene	4921511K06Rik	BC006583	Mm.251303	232664	XP_485735.4 /// XP_913946.1 /// XP_996990.1	XM_485735 /// XM_908853 /// XM_991896	1918128	0.000270863	3.82557e-05	1.12522	1.12522	2.00073	8.16684
1450162_at	D4, zinc and double PHD fingers, family 3	Dpf3	NM_058212	Mm.151308	70127	NP_478119.1	NM_058212	---	1.65767e-06	3.83201e-05	1.22716	1.22716	2.27533	18.1769
1455267_at	estrogen-related receptor gamma	Esrrg	BM120846	Mm.89989	26381	NP_036065.1	NM_011935	---	5.20611e-06	3.85794e-05	1.32843	1.32843	2.90223	15.3512
1460654_at	solute carrier family 30 (zinc transporter), member 3	Slc30a3	U76007	Mm.1396	22784	NP_035903.1	NM_011773	---	6.14178e-06	3.86172e-05	1.08162	1.08162	1.49986	14.9753
1456968_at	Actinin alpha 2	Actn2	BM238187	Mm.37638	11472	NP_150371.3	NM_033268	---	6.2972e-06	3.88614e-05	1.17648	1.17648	1.71325	14.9191
1426126_a_at	hypothetical protein MGC30332	MGC30332	BC019733	Mm.333757	101883	NP_663555.1	NM_145580	2678374	3.58296e-08	3.95647e-05	0.931138	-1.07395	-1.36868	31.1958
1416342_at	tenascin C	Tnc	NM_011607	Mm.980	21923	NP_035737.1	NM_011607	---	3.58742e-06	3.97571e-05	1.32985	1.32985	3.3223	16.227
1429564_at	polycomb group ring finger 5	Pcgf5	AK002387	Mm.381165	76073	NP_083784.1	NM_029508	1923505	9.45335e-07	3.98361e-05	1.17733	1.17733	3.06348	19.7178
1455715_at	RIKEN cDNA 2610044O15 gene	2610044O15Rik	BB125596	Mm.280590	72139	NP_722475.1	NM_153780	---	1.98482e-06	3.98818e-05	1.27318	1.27318	2.28663	17.7051
1418076_at	suppression of tumorigenicity 14 (colon carcinoma)	St14	NM_011176	Mm.243926	19143	NP_035306.2	NM_011176	---	0.00113711	3.9926e-05	0.786822	-1.27094	-3.49795	6.30656
1421172_at	a disintegrin and metallopeptidase domain 12 (meltrin alpha)	Adam12	NM_007400	Mm.323601	11489	NP_031426.1	NM_007400	105378	1.93774e-05	4.01975e-05	1.39031	1.39031	3.95688	12.5643
1428304_at	establishment of cohesion 1 homolog 2 (S. cerevisiae)	Esco2	AK010391	Mm.249280	71988	NP_082315.2	NM_028039	---	3.10058e-08	4.02362e-05	0.764851	-1.30744	-3.46697	31.819
1416740_at	procollagen, type V, alpha 1	Col5a1	AW744319	Mm.7281	12831	NP_056549.1	NM_015734	---	4.32857e-08	4.04045e-05	1.26971	1.26971	3.76585	30.3977
1455870_at	A kinase (PRKA) anchor protein 2	Akap2	AI649048	Mm.331630	11641	NP_001030609.1 /// NP_001030610.1 /// NP_033779.2	NM_001035532 /// NM_001035533 /// NM_009649	1306795	1.55395e-05	4.09315e-05	1.15508	1.15508	2.31215	13.0013
1415947_at	cellular repressor of E1A-stimulated genes 1	Creg1	BC027426	Mm.294885	433375	NP_035934.1	NM_011804	1344382	0.000111826	4.10475e-05	1.24184	1.24184	3.90543	9.48631
1452366_at	RIKEN cDNA 4732435N03 gene	4732435N03Rik	AV371987	Mm.334569	234356	NP_766341.3	NM_172753	---	2.82296e-05	4.11736e-05	1.30827	1.30827	2.88431	11.8464
1456311_x_at	establishment of cohesion 1 homolog 2 (S. cerevisiae)	Esco2	AV215583	Mm.249280	71988	NP_082315.2	NM_028039	---	9.81825e-06	4.12418e-05	0.804458	-1.24307	-1.88693	13.9493
1417354_at	endoplasmic reticulum chaperone SIL1 homolog (S. cerevisiae)	Sil1	NM_030749	Mm.291482	81500	NP_109674.1	NM_030749	---	4.13553e-06	4.13585e-05	1.09899	1.09899	1.74943	15.8878
1437393_at	expressed sequence AI875142	AI875142	BB355213	Mm.393137	103885	---	---	2144325	0.000234331	4.16779e-05	1.16048	1.16048	2.10618	8.37329
1434775_at	par-3 (partitioning defective 3) homolog (C. elegans)	Pard3	AW543460	Mm.299254	93742	NP_001013598.1 /// NP_001013599.1 /// NP_296369.1	NM_001013580 /// NM_001013581 /// NM_033620	2135608	1.34461e-05	4.21776e-05	1.0952	1.0952	1.7849	13.2942
1458613_at	arrestin domain containing 1	Arrdc1	BB564960	Mm.45275	215705	NP_848495.1	NM_178408	2446136	1.25109e-09	4.23648e-05	0.925516	-1.08048	-1.43931	48.9921
1437462_x_at	matrix metallopeptidase 15	Mmp15	BB484002	Mm.217116	17388	NP_032635.1	NM_008609	---	6.02058e-07	4.24338e-05	1.24962	1.24962	3.09054	21.0361
1434085_at	zinc finger protein 523	Zfp523	AV136654	Mm.267359	224656	NP_766205.1	NM_172617	2687278	0.00304165	4.26694e-05	1.09092	1.09092	1.61145	5.20305
1424890_at	basonuclin 1	Bnc1	U88064	Mm.243802	12173	NP_031588.1	NM_007562	---	1.33469e-09	4.29364e-05	1.35319	1.35319	3.27475	48.5738
1439848_at	blood vessel epicardial substance	Bves	AW552082	Mm.390290	23828	NP_077247.1	NM_024285	1346013	3.16269e-06	4.30618e-05	1.27331	1.27331	2.48566	16.5326
1443534_at	---	---	BM201095	---	---	---	---	---	3.29666e-07	4.33837e-05	1.21274	1.21274	1.90393	22.9153
1422706_at	similar to Nedd4 WW binding protein 4	LOC637870	AV370981	---	637870	XP_992072.1	XM_986978	---	6.05264e-06	4.35437e-05	0.700629	-1.42729	-5.23089	15.0082
1422216_at	midline 2	Mid2	AF196480	Mm.131097	23947	NP_035975.1	NM_011845	---	0.000351403	4.35781e-05	1.25163	1.25163	2.01582	7.8049
1419595_a_at	gamma-glutamyl hydrolase /// similar to Gamma-glutamyl hydrolase precursor (Gamm	Ggh /// LOC667301	NM_010281	Mm.20461	14590 /// 667301	NP_034411.2 /// XP_994726.1	NM_010281 /// XM_989632	1329035 /// 1329035	7.58181e-06	4.3637e-05	0.790194	-1.26551	-2.44886	14.5072
1422643_at	monooxygenase, DBH-like 1	Moxd1	NM_021509	Mm.285934	59012	NP_067484.2	NM_021509	---	0.000227892	4.37664e-05	0.731601	-1.36687	-3.35279	8.41341
1421282_at	bone morphogenetic protein 5	Bmp5	NM_007555	Mm.390176	12160	NP_031581.2	NM_007555	88181	5.20312e-05	4.38186e-05	1.35291	1.35291	3.01924	10.7486
1426419_at	RNA binding motif protein 26	Rbm26	AK005802	Mm.291542	74213	NP_598838.2	NM_134077	1921463	0.000155081	4.38677e-05	0.867861	-1.15226	-2.19764	8.9819
1422024_at	Friend leukemia integration 1	Fli1	NM_008026	Mm.258908	14247	NP_032052.1	NM_008026	95554	1.63592e-05	4.50267e-05	1.25141	1.25141	2.41426	12.8984
1456041_at	sorting nexin 16	Snx16	BB815008	Mm.386819	74718	NP_083344.2	NM_029068	---	7.5415e-05	4.52323e-05	0.814216	-1.22817	-2.83751	10.1214
1427302_at	ectonucleotide pyrophosphatase/phosphodiesterase 3	Enpp3	AV224446	Mm.338425	209558	NP_598766.1	NM_134005	2143702	4.90674e-07	4.53073e-05	0.789086	-1.26729	-2.86425	21.6587
1450772_at	wingless-related MMTV integration site 11	Wnt11	NM_009519	Mm.22182	22411	NP_033545.1	NM_009519	101948	8.40923e-05	4.5479e-05	1.19	1.19	2.34182	9.94275
1457587_at	Dendritic cell protein GA17	Ga17	BB196645	Mm.336519	98221	NP_663355.1	NM_145380	---	3.34045e-05	4.57787e-05	1.27177	1.27177	2.34672	11.5359
1437714_x_at	Ubiquitin specific peptidase 14	Usp14	BB304409	Mm.329277	59025	NP_001033678.1 /// NP_067497.2	NM_001038589 /// NM_021522	---	1.65749e-07	4.60695e-05	0.924178	-1.08204	-1.74365	25.2405
1448824_at	ubiquitin-conjugating enzyme E2, J1	Ube2j1	NM_019586	Mm.259095	56228	NP_062532.2	NM_019586	---	2.41249e-05	4.60928e-05	1.10955	1.10955	1.78714	12.1422
1416122_at	cyclin D2	Ccnd2	NM_009829	Mm.333406	12444	NP_033959.1	NM_009829	88314	5.58808e-08	4.63833e-05	1.19446	1.19446	3.61462	29.3491
1447800_x_at	Transcobalamin 2	Tcn2	AV085634	Mm.20948	21452	NP_056564.1	NM_015749	---	6.39954e-09	4.64802e-05	1.11086	1.11086	1.99789	39.4041
1417447_at	transcription factor 21	Tcf21	NM_011545	Mm.16497	21412	NP_035675.1	NM_011545	---	8.4726e-07	4.67857e-05	1.34198	1.34198	3.13682	20.0311
1417889_at	apolipoprotein B editing complex 2	Apobec2	NM_009694	Mm.281793	11811	NP_033824.1	NM_009694	---	5.30031e-05	4.70531e-05	1.41339	1.41339	5.21752	10.7166
1436177_at	Transcribed locus	---	BE852755	Mm.393180	---	---	---	---	5.19799e-08	4.71475e-05	1.12	1.12	1.6882	29.6428
1454830_at	fibrillin 2	Fbn2	AV010392	Mm.20271	14119	NP_034311.1	NM_010181	95490	5.74821e-07	4.71749e-05	1.29691	1.29691	4.47399	21.1756
1417638_at	left right determination factor 1	Lefty1	NM_010094	Mm.378911	13590	NP_034224.1	NM_010094	---	6.97787e-07	4.72116e-05	0.778213	-1.28499	-3.72684	20.5968
1448864_at	SNF related kinase	Snrk	NM_133741	Mm.257989	20623	NP_598502.1	NM_133741	---	5.32164e-09	4.75493e-05	1.10451	1.10451	1.86166	40.3922
1448639_a_at	spermatogenesis associated 5	Spata5	NM_021343	Mm.172679	57815	NP_067318.1	NM_021343	1927170	3.71472e-06	4.76567e-05	0.895707	-1.11644	-1.95789	16.1433
1441904_x_at	RIKEN cDNA 9130005N14 gene	9130005N14Rik	AV364676	Mm.258545	68303	NP_080943.2	NM_026667	---	7.29111e-09	4.79905e-05	1.15749	1.15749	2.04475	38.7189
1420467_at	psoriasis susceptibility 1 candidate 2 (human)	Psors1c2	NM_020576	Mm.34201	57390	NP_065601.1	NM_020576	---	2.17005e-05	4.8448e-05	0.717094	-1.39452	-5.10762	12.3448
1434649_at	cerebral cavernous malformation 2 homolog (human)	Ccm2	BI903794	Mm.221271	216527	NP_666126.1	NM_146014	2384924	0.000230011	4.86813e-05	1.10204	1.10204	1.75857	8.40007
1428786_at	NCK associated protein 1 like	Nckap1l	BM238906	Mm.30805	105855	NP_705725.1	NM_153505	1926063	5.82693e-06	4.90491e-05	0.861248	-1.16111	-1.87591	15.0941
1427185_at	myocyte enhancer factor 2A	Mef2a	AV255689	Mm.132788	17258	NP_001028885.1	NM_001033713	---	2.89055e-06	4.98692e-05	1.20888	1.20888	2.70471	16.7538
1434790_a_at	leukotriene A4 hydrolase	Lta4h	BI696719	Mm.271071	16993	NP_032543.1	NM_008517	96836	7.94432e-05	5.00525e-05	1.08658	1.08658	1.8726	10.0358
1450526_at	T-cell leukemia, homeobox 1	Tlx1	BC018246	Mm.391203	21908	NP_068701.1	NM_021901	---	1.98109e-05	5.02979e-05	1.22475	1.22475	2.59694	12.5212
1429065_at	RIKEN cDNA 1200009F10 gene	1200009F10Rik	AK006283	Mm.252843	67454	NP_080442.1 /// NP_081354.1	NM_026166 /// NM_027078	---	1.26263e-06	5.06045e-05	1.2247	1.2247	2.78362	18.9103
1440036_x_at	similar to poly(A) binding protein, cytoplasmic 4 isoform 1	LOC230010	BG072294	---	230010	---	XR_004670	---	6.16413e-07	5.06673e-05	0.933825	-1.07086	-1.45596	20.9654
1439221_s_at	CD40 antigen	Cd40	BB220422	Mm.271833	21939	NP_035741.2 /// NP_733802.1 /// NP_733803.2 /// NP_733804.1 /// NP_733805.1	NM_011611 /// NM_170701 /// NM_170702 /// NM_170703 /// NM_170704	88336	1.14921e-05	5.21522e-05	1.30417	1.30417	3.91772	13.6182
1417507_at	cytochrome b-561	Cyb561	BC006732	Mm.149403	13056	NP_031831.2	NM_007805	---	0.000133323	5.22684e-05	0.754913	-1.32466	-3.89148	9.21257
1453009_at	carboxypeptidase M	Cpm	AK004327	Mm.339332	70574	XP_923007.2 /// XP_989946.1 /// XP_999707.1	XM_917914 /// XM_984852 /// XM_994613	---	1.22067e-08	5.28028e-05	1.29044	1.29044	3.56494	36.1184
1419592_at	unc-5 homolog C (C. elegans)	Unc5c	NM_009472	Mm.24430	22253	NP_033498.1	NM_009472	---	1.89051e-05	5.30714e-05	1.30551	1.30551	3.11054	12.6126
1459638_at	Protein tyrosine phosphatase, receptor type, E	Ptpre	BE852843	Mm.945	19267	NP_035342.2	NM_011212	---	0.000686886	5.32792e-05	1.21636	1.21636	1.87895	6.92388
1450910_at	CAP, adenylate cyclase-associated protein, 2 (yeast)	Cap2	AV261931	Mm.44529	67252	NP_080332.1	NM_026056	---	3.23131e-06	5.33215e-05	1.33981	1.33981	5.80479	16.4802
1430148_at	RAB19, member RAS oncogene family	Rab19	BM241400	Mm.123866	19331	NP_035356.1	NM_011226	---	0.000180266	5.36794e-05	0.915451	-1.09236	-1.42233	8.75646
1421088_at	glypican 4	Gpc4	BC006622	Mm.1528	14735	NP_032176.1	NM_008150	---	0.000157809	5.38088e-05	0.870717	-1.14848	-2.32632	8.95557
1435695_a_at	RIKEN cDNA A030007L17 gene	A030007L17Rik	AA673177	Mm.294708	68252	NP_080913.1	NM_026637	1915502	5.94247e-08	5.38183e-05	0.812225	-1.23119	-3.29666	29.1015
1419125_at	protein tyrosine phosphatase, non-receptor type 18	Ptpn18	NM_011206	Mm.361	19253	NP_035336.2	NM_011206	108410	0.000122855	5.42068e-05	1.24353	1.24353	2.88616	9.33914
1433596_at	DnaJ (Hsp40) homolog, subfamily C, member 6	Dnajc6	BQ175337	Mm.76494	72685	NP_940804.1	NM_198412	1919935	1.05745e-06	5.42382e-05	0.746326	-1.3399	-3.41201	19.4017
1449848_at	guanine nucleotide binding protein, alpha 14	Gna14	NM_008137	Mm.313181	14675	NP_032163.2	NM_008137	---	9.68115e-06	5.44214e-05	0.776397	-1.288	-2.63217	13.9792
1450716_at	a disintegrin-like and metallopeptidase (reprolysin type) with thrombospondin ty	Adamts1	D67076	Mm.1421	11504	NP_033751.2	NM_009621	---	2.9984e-09	5.47213e-05	1.22257	1.22257	2.64584	43.6153
1435786_at	kelch-like 12 (Drosophila)	Klhl12	AV306779	Mm.87398	240756	NP_694768.1	NM_153128	---	1.50907e-06	5.53877e-05	0.895856	-1.11625	-1.94447	18.4272
1418551_at	myosin binding protein C, cardiac	Mybpc3	NM_008653	Mm.10728	17868	NP_032679.1	NM_008653	---	9.36348e-08	5.55424e-05	1.28162	1.28162	3.65659	27.329
1448244_at	lysophospholipase 1	Lypla1	BC013536	Mm.299955	18777	NP_032892.1	NM_008866	---	5.05679e-05	5.6659e-05	0.862327	-1.15965	-2.46816	10.798
1426598_at	ubiquitously transcribed tetratricopeptide repeat gene, Y chromosome	Uty	BB742957	Mm.20477	22290	NP_033510.2	NM_009484	894810	0.000308733	5.7175e-05	0.852669	-1.17279	-1.93544	7.98346
1415850_at	RAS p21 protein activator 3	Rasa3	NM_009025	Mm.18517	19414	NP_033051.1	NM_009025	---	1.63526e-05	5.75253e-05	1.19918	1.19918	2.61493	12.8992
1434029_at	RIKEN cDNA 2410025L10 gene	2410025L10Rik	AW545676	Mm.348782	381668	NP_082872.1	NM_028596	---	2.91837e-06	5.76135e-05	0.814775	-1.22733	-2.77456	16.7301
1416632_at	malic enzyme, supernatant /// similar to NADP-dependent malic enzyme (NADP-ME) (	Mod1 /// LOC624892 /// LOC677317	BC011081	Mm.148155	17436 /// 624892 /// 677317	NP_032641.1 /// XP_001004679.1 /// XP_001004682.1 /// XP_001004683.1 /// XP_0010	NM_008615 /// XM_001004679 /// XM_001004682 /// XM_001004683 /// XM_001004685 //	97043 /// 97043 /// 97043	2.29987e-07	5.76891e-05	1.12442	1.12442	2.13049	24.108
1421267_a_at	Cbp/p300-interacting transactivator, with Glu/Asp-rich carboxy-terminal domain,	Cited2	NM_010828	Mm.272321	17684	NP_034958.2	NM_010828	1306784	9.33337e-05	5.78785e-05	1.29555	1.29555	3.66293	9.77392
1423376_a_at	docking protein 4	Dok4	AV341904	Mm.203949	114255	NP_444476.1	NM_053246	2148865	9.59482e-05	5.82208e-05	1.2296	1.2296	3.16183	9.72955
1422771_at	similar to Mothers against decapentaplegic homolog 6 (SMAD 6) (Mothers against D	LOC670044	AF010133	---	670044	XP_983786.1	XM_978692	---	1.76304e-05	5.84912e-05	1.29429	1.29429	5.17567	12.7499
1443983_at	Sorbin and SH3 domain containing 1	Sorbs1	BB218653	Mm.210815	20411	NP_001030134.1 /// NP_001030135.1 /// NP_001030136.1 /// NP_033192.2 /// NP_8481	NM_001034962 /// NM_001034963 /// NM_001034964 /// NM_009166 /// NM_178362	---	9.18161e-06	5.86104e-05	1.37283	1.37283	3.26408	14.0923
1438325_at	ecotropic viral integration site 1	Evi1	AI647591	Mm.56965	14013	NP_031989.1	NM_007963	95457	2.26408e-07	5.87315e-05	1.35139	1.35139	4.41663	24.1612
1423119_at	radial spokehead-like 2A	Rshl2a	AK016473	Mm.29830	66832	NP_080065.3	NM_025789	3630308	7.71339e-06	5.89853e-05	1.10751	1.10751	1.96198	14.4695
1418190_at	paraoxonase 1	Pon1	NM_011134	Mm.237657	18979	NP_035264.1	NM_011134	---	0.00117564	5.91821e-05	1.20025	1.20025	2.00563	6.26704
1460113_at	RIKEN cDNA B930093H17 gene	B930093H17Rik	BB352875	---	319770	---	---	2442692	0.00197168	5.92127e-05	1.2108	1.2108	1.90252	5.67353
1416136_at	matrix metallopeptidase 2	Mmp2	NM_008610	Mm.29564	17390	NP_032636.1	NM_008610	---	2.52312e-09	5.93934e-05	1.18585	1.18585	3.01785	44.631
1452917_at	replication factor C (activator 1) 5	Rfc5	AK011489	Mm.27997	72151	NP_082404.1	NM_028128	1919401	1.2448e-06	5.95629e-05	0.911942	-1.09656	-1.93632	18.9493
1446260_at	Six6 opposite strand transcript 1	Six6os1	BB282393	Mm.242892	75801	NP_083720.1	NM_029444	1923051	1.16492e-06	6.0186e-05	0.756727	-1.32148	-2.38949	19.1321
1418678_at	hyaluronan synthase 2	Has2	NM_008216	Mm.5148	15117	NP_032242.2	NM_008216	---	1.75684e-05	6.02791e-05	1.40216	1.40216	6.04268	12.7569
1419109_at	histidine rich calcium binding protein	Hrc	NM_010473	Mm.39968	15464	NP_034603.1	NM_010473	---	1.39679e-07	6.04e-05	1.26295	1.26295	2.91151	25.8508
1416982_at	forkhead box O1	Foxo1	AI462296	Mm.29891	56458	NP_062713.2	NM_019739	1890077	8.76603e-07	6.04085e-05	0.901602	-1.10914	-1.71621	19.9332
1449011_at	solute carrier family 12, member 7	Slc12a7	BB732135	Mm.275800	20499	NP_035520.1	NM_011390	---	0.00044643	6.07516e-05	0.888963	-1.12491	-1.62389	7.48206
1423062_at	insulin-like growth factor binding protein 3	Igfbp3	AV175389	Mm.29254	16009	NP_032369.2	NM_008343	96438	7.19994e-05	6.12552e-05	0.720729	-1.38748	-4.80482	10.1982
1447085_s_at	nuclear factor of activated T-cells, cytoplasmic, calcineurin-dependent 1	Nfatc1	BB376906	Mm.329560	18018	NP_058071.2 /// NP_940821.1	NM_016791 /// NM_198429	---	2.826e-05	6.14898e-05	1.1731	1.1731	1.85756	11.8444
1441845_at	calcyphosphine 2	Caps2	BB388044	Mm.194428	353025	NP_840062.1	NM_178278	---	6.04456e-05	6.16124e-05	0.740517	-1.35041	-2.60733	10.4918
1428294_at	zinc finger protein 259	Zfp259	AK016551	Mm.17519	22687	NP_035882.1	NM_011752	1330262	6.26569e-05	6.18045e-05	0.88066	-1.13551	-1.76792	10.431
1425035_s_at	DNA (cytosine-5-)-methyltransferase 3-like	Dnmt3l	AF220524	Mm.13433	54427	NP_062321.1	NM_019448	1859287	4.73341e-08	6.23201e-05	0.597678	-1.67314	-9.35917	30.0268
1416173_at	pescadillo homolog 1, containing BRCT domain (zebrafish)	Pes1	BC004844	Mm.28659	64934	NP_075027.1	NM_022889	---	0.000240521	6.27096e-05	0.838035	-1.19327	-2.19232	8.33587
1453983_a_at	methyltransferase 10 domain containing	Mett10d	BC003467	Mm.45748	67493	NP_080473.1	NM_026197	1914743	2.55143e-07	6.28151e-05	0.884172	-1.131	-2.04727	23.7586
1435595_at	RIKEN cDNA 1810011O10 gene	1810011O10Rik	AV016374	Mm.25775	69068	NP_081207.1	NM_026931	---	1.36189e-08	6.28867e-05	1.41825	1.41825	3.49126	35.5872
1454978_at	tweety homolog 3 (Drosophila)	Ttyh3	BQ180649	Mm.28947	78339	NP_780483.1	NM_175274	---	2.82753e-07	6.31655e-05	1.0923	1.0923	1.82004	23.4173
1419833_s_at	centaurin, delta 3	Centd3	AI851258	Mm.247642	106952	NP_631945.1	NM_139206	2147274	3.31266e-06	6.32426e-05	1.31972	1.31972	3.5706	16.4197
1423603_at	zinc finger protein, multitype 1	Zfpm1	AA014267	Mm.390068	22761	NP_033595.1	NM_009569	---	6.11141e-05	6.35507e-05	1.33337	1.33337	3.74343	10.4732
1444235_at	RIKEN cDNA 1700025G04 gene	1700025G04Rik	BM236039	Mm.278031	69399	NP_932107.1	NM_197990	1916649	1.60256e-05	6.37138e-05	1.20335	1.20335	2.45951	12.9396
1425537_at	protein phosphatase 1A, magnesium dependent, alpha isoform	Ppm1a	AF259672	Mm.261045	19042	NP_032936.1	NM_008910	99878	1.61012e-05	6.42649e-05	0.822588	-1.21568	-3.3152	12.9302
1450998_at	zinc finger protein 110	Zfp110	AK013583	Mm.292297	65020	NP_075357.3	NM_022981	---	2.43409e-07	6.43397e-05	0.865295	-1.15568	-2.0092	23.9165
1416414_at	elastin microfibril interfacer 1	Emilin1	NM_133918	Mm.286375	100952	NP_598679.1	NM_133918	---	8.59162e-08	6.43766e-05	1.20847	1.20847	2.61291	27.6567
1438001_x_at	receptor accessory protein 5	Reep5	AV054377	Mm.280075	13476	NP_031900.2	NM_007874	1270152	4.07005e-07	6.45511e-05	1.09466	1.09466	1.92452	22.2416
1417481_at	receptor (calcitonin) activity modifying protein 1	Ramp1	NM_016894	Mm.3272	51801	NP_058590.1	NM_016894	1858418	3.59003e-05	6.46464e-05	1.34842	1.34842	3.14585	11.405
1455164_at	Cdc42 GTPase-activating protein	Cdgap	AV308092	Mm.370848	12549	NP_064656.2	NM_020260	---	7.21206e-07	6.48748e-05	1.23747	1.23747	2.54107	20.4996
1437461_s_at	RNA-binding region (RNP1, RRM) containing 3	Rnpc3	BB557441	Mm.316928	67225	NP_001033785.1 /// NP_080319.2	NM_001038696 /// NM_026043	1914475	0.00186865	6.51215e-05	0.870218	-1.14914	-2.22604	5.73345
1459832_s_at	adaptor-related protein complex AP-1, mu subunit 1	Ap1m1	BB433211	Mm.290086	11767	NP_031482.1	NM_007456	---	1.44891e-05	6.535e-05	1.06954	1.06954	1.65717	13.1423
1432763_at	proline-rich Gla (G-carboxyglutamic acid) polypeptide 2	Prrg2	AK011086	Mm.379098	65116	NP_075375.1	NM_022999	1929596	0.00238655	6.55994e-05	1.15042	1.15042	1.44094	5.46333
1436115_at	gene model 266, (NCBI)	Gm266	BB829749	Mm.81916	212539	NP_001028420.1	NM_001033248	---	3.52871e-08	6.59246e-05	1.23884	1.23884	2.48695	31.261
1424102_at	autophagy-related 4B (yeast)	Atg4b	AV240631	Mm.29087	66615	NP_777363.1	NM_174874	1913865	0.00118544	6.60382e-05	1.0692	1.0692	1.5407	6.25722
1452104_at	RIKEN cDNA 2600005N12 gene	2600005N12Rik	BI456906	Mm.103384	70317	NP_932112.2	NM_197995	1917567	0.000835215	6.6626e-05	1.23976	1.23976	2.15809	6.68
1417846_at	Unc-51 like kinase 2 (C. elegans)	Ulk2	NM_013881	Mm.162025	29869	NP_038909.2	NM_013881	---	5.96941e-06	6.75077e-05	1.21706	1.21706	2.28939	15.0395
1438402_at	RIKEN cDNA 9630050M13 gene	9630050M13Rik	BB131315	Mm.23044	269233	XP_194000.2 /// XP_985054.1 /// XP_995734.1	XM_194000 /// XM_979960 /// XM_990640	2442917	6.28116e-07	6.778e-05	1.24204	1.24204	2.39675	20.9091
1457825_x_at	transcobalamin 2	Tcn2	BB515151	Mm.20948	21452	NP_056564.1	NM_015749	98534	1.97036e-09	6.78127e-05	1.12845	1.12845	1.99559	46.1249
1422462_at	ubiquitin-conjugating enzyme E2T (putative)	Ube2t	NM_026024	Mm.284587	67196	NP_080300.1	NM_026024	---	1.15409e-06	6.83647e-05	0.878439	-1.13838	-1.97557	19.158
1416273_at	tumor necrosis factor, alpha-induced protein 2	Tnfaip2	NM_009396	Mm.255332	21928	NP_033422.1	NM_009396	---	0.000479776	6.8503e-05	1.20472	1.20472	2.68736	7.38671
1419499_at	glycerol-3-phosphate acyltransferase, mitochondrial	Gpam	NM_008149	Mm.210196	14732	NP_032175.2	NM_008149	109162	1.16683e-05	6.9622e-05	1.09864	1.09864	1.84043	13.5865
1454215_at	RIKEN cDNA 2410007B07 gene	2410007B07Rik	AK010436	Mm.410852	69193	---	---	1916443	8.83978e-07	6.98652e-05	0.762409	-1.31163	-3.13301	19.9092
1428660_s_at	torsin family 3, member A	Tor3a	AK009693	Mm.206737	30935	NP_075630.1	NM_023141	1353652	1.02872e-06	6.99955e-05	0.816382	-1.22492	-2.17211	19.4789
1448562_at	uridine phosphorylase 1	Upp1	NM_009477	Mm.4610	22271	NP_033503.1	NM_009477	1097668	2.96919e-08	7.00036e-05	0.827228	-1.20886	-3.63035	32.0078
1437295_at	protein kinase N2	Pkn2	AI507382	Mm.244236	109333	NP_848769.1	NM_178654	109211	0.000199285	7.01826e-05	0.890734	-1.12267	-1.84416	8.60849
1433963_a_at	cDNA sequence BC032204	BC032204	BG066664	Mm.157591	108101	NP_722490.1	NM_153795	2147790	0.000160831	7.02452e-05	1.56647	1.56647	7.0469	8.92698
1436541_at	RIKEN cDNA 2310008H09 gene	2310008H09Rik	BB452927	Mm.389948	66356	NP_075686.1	NM_023197	1913606	7.31462e-07	7.03318e-05	0.875604	-1.14207	-1.84669	20.4581
1431119_at	DnaJ (Hsp40) related, subfamily B, member 13	Dnajb13	BE644537	Mm.278554	69387	NP_705755.2	NM_153527	1916637	0.000874344	7.03584e-05	0.821797	-1.21684	-2.02356	6.62371
1416997_a_at	huntingtin-associated protein 1	Hap1	NM_010404	Mm.281700	15114	NP_034534.1	NM_010404	1261831	2.16621e-06	7.11391e-05	0.84869	-1.17829	-2.10367	17.4798
1424877_a_at	aminolevulinate, delta-, dehydratase	Alad	BC018236	Mm.6988	17025	NP_032551.3	NM_008525	96853	0.000359097	7.188e-05	1.1645	1.1645	2.98773	7.7753
1435452_at	transmembrane protein 20	Tmem20	BM121082	Mm.262085	240660	NP_780716.1	NM_175507	---	1.03208e-05	7.20317e-05	0.887099	-1.12727	-1.82418	13.8436
1455642_a_at	tetraspanin 17	Tspan17	AI844703	Mm.32883	74257	NP_083117.1	NM_028841	1921507	2.84097e-06	7.24737e-05	0.769561	-1.29944	-2.64849	16.7966
1435564_at	RIKEN cDNA C230078M08 gene	C230078M08Rik	BB547893	Mm.133211	319749	NP_795969.1	NM_176995	---	2.61448e-05	7.25516e-05	1.23186	1.23186	2.28393	11.9901
1440084_at	Expressed sequence AI663975	AI663975	AV380966	Mm.285452	103819	---	---	---	0.000154723	7.26419e-05	1.2451	1.2451	2.45403	8.98539
1436862_at	double C2, alpha	Doc2a	BB543070	Mm.266301	13446	NP_034199.1	NM_010069	---	0.000909926	7.32631e-05	0.848884	-1.17802	-1.97799	6.57492
1444051_at	RIKEN cDNA 5830405N20 gene	5830405N20Rik	AA215046	Mm.131264	67596	NP_899087.1	NM_183264	---	5.52188e-06	7.35287e-05	0.735377	-1.35985	-4.43381	15.2164
1437614_x_at	zinc finger, DHHC domain containing 14	Zdhhc14	AV223474	Mm.328751	224454	NP_666185.3	NM_146073	2653229	8.88313e-05	7.3794e-05	1.36086	1.36086	3.34234	9.85371
1421283_at	bone morphogenetic protein 5	Bmp5	NM_007555	Mm.390176	12160	NP_031581.2	NM_007555	---	1.54846e-06	7.42142e-05	1.23374	1.23374	2.40568	18.3582
1428725_at	protein inhibitor of activated STAT 2	Pias2	AK018146	Mm.6370	17344	NP_032628.2	NM_008602	1096566	6.79779e-05	7.44062e-05	0.893077	-1.11972	-1.77656	10.294
1448694_at	Jun oncogene	Jun	NM_010591	Mm.275071	16476	NP_034721.1	NM_010591	---	3.52257e-08	7.46245e-05	1.23669	1.23669	3.59006	31.2684
1453003_at	sortilin-related receptor, LDLR class A repeats-containing	Sorl1	AK013519	Mm.121920	20660	NP_035566.2	NM_011436	1202296	8.10846e-05	7.47704e-05	0.765101	-1.30702	-3.40194	10.0022
1433681_x_at	calpain 3	Capn3	AI323605	Mm.20863	12335	NP_031627.1	NM_007601	107437	0.000175255	7.47844e-05	0.812252	-1.23115	-2.31618	8.79838
1433829_a_at	heterogeneous nuclear ribonucleoprotein A2/B1	Hnrpa2b1	BG064117	Mm.155896	53379	NP_058086.2 /// NP_872591.1	NM_016806 /// NM_182650	---	0.000838143	7.49808e-05	0.904047	-1.10614	-2.24148	6.67568
1441627_at	Early B-cell factor 1	Ebf1	BB130259	Mm.215971	13591	NP_031923.1	NM_007897	---	0.000292995	7.5428e-05	1.13234	1.13234	1.60053	8.05643
1452150_at	expressed sequence AU040320	AU040320	BG071197	Mm.206206	100317	NP_001030602.1 /// NP_001030603.1 /// NP_598647.1	NM_001035525 /// NM_001035526 /// NM_133886	2140475	8.52431e-06	7.62692e-05	1.11249	1.11249	1.94299	14.2521
1418881_at	EF hand calcium binding protein 2	Efcbp2	NM_054095	Mm.356184	117148	NP_473436.1	NM_054095	---	1.93409e-08	7.62868e-05	0.884025	-1.13119	-1.77869	33.9332
1435945_a_at	potassium intermediate/small conductance calcium-activated channel, subfamily N,	Kcnn4	BG865910	Mm.9911	16534	NP_032459.2	NM_008433	---	0.000232585	7.70447e-05	1.2806	1.2806	3.62504	8.38404
1451539_at	BAI1-associated protein 2-like 1	Baiap2l1	BC015459	Mm.18814	66898	NP_080109.1	NM_025833	---	9.01046e-07	7.70465e-05	1.16119	1.16119	2.15007	19.8545
1424193_at	PWP2 (periodic tryptophan protein) homolog, yeast	Pwp2h	AB041855	Mm.103522	110816	NP_083822.1	NM_029546	1341200	3.80233e-10	7.72326e-05	0.938891	-1.06509	-1.48411	57.3306
1459848_x_at	dopamine beta hydroxylase	Dbh	BB484332	Mm.167781	13166	NP_620392.2	NM_138942	94864	0.000155543	7.81537e-05	0.901915	-1.10875	-1.63635	8.9774
1427121_at	F-box only protein 4	Fbxo4	BF455337	Mm.234191	106052	NP_598860.1	NM_134099	2146220	0.000951589	7.84753e-05	1.30449	1.30449	2.9619	6.52044
1449337_at	tryptophan 2,3-dioxygenase	Tdo2	AI098840	Mm.258622	56720	NP_064295.2	NM_019911	---	9.33449e-06	7.85946e-05	1.30726	1.30726	2.62123	14.0569
1459868_x_at	interleukin 11 receptor, alpha chain 1 /// interleukin 11 receptor, alpha chain	Il11ra1 /// Il11ra2 /// LOC621887	AV313111	Mm.193451	16157 /// 16158 /// 621887	NP_034679.1 /// NP_034680.2	NM_010549 /// NM_010550 /// XR_004264	107426 /// 107426 /// 107426	0.000119374	7.87946e-05	1.17689	1.17689	1.50542	9.38394
1437542_at	RIKEN cDNA A730095J18 gene	A730095J18Rik	BB319935	---	319462	---	---	2442076	2.64424e-08	7.91541e-05	1.26966	1.26966	3.27263	32.5183
1420346_at	ankyrin repeat and SOCS box-containing protein 12	Asb12	NM_080858	Mm.79122	70392	NP_543134.1	NM_080858	---	8.72943e-05	8.01304e-05	1.26591	1.26591	2.73724	9.88199
1435208_at	deltex 3-like (Drosophila)	Dtx3l	AV327407	Mm.390852	209200	NP_001013389.1	NM_001013371	---	0.00361046	8.02017e-05	0.797329	-1.25419	-2.67685	5.02346
1434814_x_at	glucose phosphate isomerase 1	Gpi1	BE992059	Mm.589	14751	NP_032181.1	NM_008155	95797	1.4579e-09	8.04025e-05	1.05457	1.05457	1.56574	48.0082
1426465_at	discs, large homolog-associated protein 4 (Drosophila)	Dlgap4	BG066219	Mm.22094	228836	NP_001035952.1 /// NP_001035953.1 /// NP_666240.4	NM_001042487 /// NM_001042488 /// NM_146128	2138865	8.03307e-05	8.04402e-05	1.11014	1.11014	1.78074	10.0175
1424442_a_at	praja 2, RING-H2 motif containing	Pja2	BC017130	Mm.41711	224938	NP_001020480.1 /// NP_659108.1	NM_001025309 /// NM_144859	---	3.99454e-06	8.09269e-05	1.159	1.159	2.50805	15.97
1450919_at	membrane protein, palmitoylated	Mpp1	BB373377	Mm.391267	17524	NP_032647.1	NM_008621	105941	3.05265e-05	8.10111e-05	0.919483	-1.08757	-1.62129	11.7013
1417123_at	vav 3 oncogene	Vav3	BC027242	Mm.282257	57257	NP_065251.2 /// NP_666251.1	NM_020505 /// NM_146139	---	0.00608249	8.14923e-05	1.13978	1.13978	1.50689	4.49839
1433536_at	low density lipoprotein receptor-related protein 11	Lrp11	BB435348	Mm.206759	237253	NP_766372.1	NM_172784	---	2.23104e-07	8.23488e-05	0.839683	-1.19093	-2.67506	24.2111
1452213_at	testis expressed gene 2	Tex2	BM239615	Mm.102407	21763	NP_938034.2	NM_198292	---	3.4039e-05	8.25456e-05	0.844034	-1.18479	-2.11514	11.5016
1433902_at	kelch repeat and BTB (POZ) domain containing 8	Kbtbd8	BB469300	Mm.333275	243574	NP_001008785.1	NM_001008785	---	2.59131e-10	8.28297e-05	0.821338	-1.21753	-2.81029	60.2902
1457635_s_at	nuclear receptor subfamily 3, group C, member 1	Nr3c1	BB096079	Mm.129481	14815	NP_032199.2	NM_008173	95824	3.91513e-06	8.29811e-05	0.714388	-1.3998	-2.77789	16.0178
1433971_at	calmodulin binding transcription activator 1	Camta1	BB558154	Mm.318846	100072	XP_001000085.1 /// XP_355539.4 /// XP_992830.1	XM_001000085 /// XM_355539 /// XM_987736	2140230	2.52215e-05	8.35713e-05	0.783233	-1.27676	-2.47389	12.0579
1449389_at	T-cell acute lymphocytic leukemia 1	Tal1	NM_011527	Mm.239869	21349	NP_035657.1	NM_011527	---	0.00010475	8.4207e-05	1.43827	1.43827	7.55659	9.58958
1455033_at	RIKEN cDNA B430201A12 gene	B430201A12Rik	BB325849	Mm.69013	329739	XP_283903.5 /// XP_979941.1 /// XP_995749.1 /// XP_995781.1	XM_283903 /// XM_974847 /// XM_990655 /// XM_990687	---	1.8313e-07	8.50868e-05	1.21305	1.21305	2.64275	24.8908
1425826_a_at	sorbin and SH3 domain containing 1	Sorbs1	AF078667	Mm.210815	20411	NP_001030134.1 /// NP_001030135.1 /// NP_001030136.1 /// NP_033192.2 /// NP_8481	NM_001034962 /// NM_001034963 /// NM_001034964 /// NM_009166 /// NM_178362	700014	0.000537771	8.55803e-05	1.23479	1.23479	2.5835	7.23735
1460303_at	nuclear receptor subfamily 3, group C, member 1	Nr3c1	NM_008173	Mm.129481	14815	NP_032199.2	NM_008173	95824	4.23368e-07	8.56009e-05	0.788833	-1.2677	-2.65393	22.1176
1455733_at	TAO kinase 3	Taok3	AW208927	Mm.248296	330177	XP_894898.1 /// XP_903733.1 /// XP_903741.1 /// XP_903747.1 /// XP_903755.1 ///	XM_889805 /// XM_898640 /// XM_898648 /// XM_898654 /// XM_898662 /// XM_898669	---	0.000184454	8.59414e-05	1.15815	1.15815	2.09509	8.72242
1435264_at	elastin microfibril interfacer 2	Emilin2	BB811788	Mm.23462	246707	NP_660140.1	NM_145158	2389136	0.000169303	8.61951e-05	1.26617	1.26617	2.99855	8.84995
1417408_at	coagulation factor III	F3	BC024886	Mm.273188	14066	NP_034301.2	NM_010171	88381	3.47553e-06	8.65754e-05	0.686404	-1.45687	-3.35609	16.3034
1456702_x_at	methionine adenosyltransferase II, alpha	Mat2a	BB488978	Mm.29815	232087	NP_663544.1	NM_145569	2443731	3.20899e-05	8.7172e-05	0.933657	-1.07106	-1.68061	11.6094
1431339_a_at	EF hand domain containing 2	Efhd2	AK007560	Mm.17917	27984	NP_080270.2	NM_025994	---	5.59616e-06	8.72065e-05	1.14221	1.14221	2.18691	15.1859
1432750_at	RIKEN cDNA 2810409C01 gene	2810409C01Rik	AK013051	---	69243	---	---	1916493	2.76075e-06	8.72893e-05	1.34723	1.34723	5.6551	16.8677
1424522_at	HEAT repeat containing 1	Heatr1	BC019693	Mm.342328	217995	NP_659084.3	NM_144835	2442524	2.33254e-10	8.74807e-05	0.938045	-1.06605	-1.53123	61.1273
1427973_s_at	Vcell division cycle 73, Paf1/RNA polymerase II complex component, homolog (S. c	Cdc73	BB622571	Mm.389191	214498	NP_666103.1	NM_145991	2384876	0.000511187	8.84771e-05	0.844394	-1.18428	-1.80738	7.30345
1416759_at	microtubule associated monoxygenase, calponin and LIM domain containing 1	Mical1	NM_138315	Mm.290431	171580	NP_612188.1	NM_138315	---	0.0018408	8.87145e-05	1.15096	1.15096	2.19552	5.75029
1437351_at	CXXC finger 4	Cxxc4	BM114956	Mm.224814	319478	NP_001004367.1	NM_001004367	2442112	3.36649e-06	8.8964e-05	1.25834	1.25834	2.91216	16.3806
1443075_at	Protein tyrosine phosphatase, receptor type, D	Ptprd	AW556334	Mm.184021	19266	NP_001014310.1 /// NP_035341.2	NM_001014288 /// NM_011211	---	0.000365789	8.91358e-05	1.24383	1.24383	2.20861	7.75013
1416057_at	NADH dehydrogenase (ubiquinone) 1 beta subcomplex, 11	Ndufb11	BC027265	Mm.30084	104130	NP_062308.1	NM_019435	---	0.00140437	8.9481e-05	1.06924	1.06924	1.61274	6.05886
1452049_at	ribosomal protein L7-like 1	Rpl7l1	BC003907	---	66229	NP_079709.2	NM_025433	---	9.29294e-06	8.95818e-05	0.920041	-1.08691	-1.72291	14.0665
1452142_at	solute carrier family 6 (neurotransmitter transporter, GABA), member 1	Slc6a1	M92378	Mm.5260	232333	NP_848818.1	NM_178703	---	8.1084e-08	9.03423e-05	0.622056	-1.60757	-4.8455	27.8792
1426893_at	RIKEN cDNA C230093N12 gene	C230093N12Rik	BC023470	Mm.4065	98952	NP_705788.1	NM_153560	---	1.47458e-07	9.04268e-05	0.856272	-1.16785	-1.77721	25.6561
1432819_at	RIKEN cDNA 1190002C06 gene	1190002C06Rik	AK020504	Mm.29889	73137	NP_082723.2	NM_028447	1916106	2.56832e-06	9.08662e-05	0.882546	-1.13309	-1.42838	17.0481
1436056_at	kinesin family member 13B	Kif13b	BB767898	Mm.23611	16554	XP_001001115.1 /// XP_001001128.1 /// XP_001001137.1 /// XP_283218.5 /// XP_8999	XM_001001115 /// XM_001001128 /// XM_001001137 /// XM_283218 /// XM_894888 /// X	1098265	1.54001e-05	9.08966e-05	0.862939	-1.15883	-2.01888	13.0193
1452123_s_at	FERM domain containing 4B	Frmd4b	BG067753	Mm.27789	232288	NP_660130.1	NM_145148	2141794	2.48058e-07	9.18433e-05	1.25527	1.25527	3.49776	23.853
1429794_a_at	purinergic receptor P2X, ligand-gated ion channel, 1	P2rx1	AK007650	Mm.25722	18436	NP_032797.2	NM_008771	1098235	0.000171947	9.2706e-05	1.12532	1.12532	1.62826	8.8268
1450754_at	similar to calcium channel, voltage-dependent, alpha 2/delta subunit 2	LOC669637	AF247139	---	669637	XP_981361.1	XM_976267	1929813	0.000373988	9.27384e-05	1.2322	1.2322	3.11881	7.71998
1432672_at	RIKEN cDNA 4933407A17 gene	4933407A17Rik	AK016710	---	75726	---	---	1922976	0.00372652	9.28552e-05	1.17393	1.17393	1.69087	4.99071
1427912_at	carbonyl reductase 3	Cbr3	AK003232	Mm.4512	109857	NP_766635.1	NM_173047	---	7.27253e-08	9.39295e-05	0.741622	-1.3484	-5.88554	28.3017
1426298_at	Iroquois related homeobox 2 (Drosophila)	Irx2	AF295369	Mm.28888	16372	NP_034704.1	NM_010574	---	0.00106558	9.4774e-05	1.18217	1.18217	2.109	6.38405
1451257_at	acyl-CoA synthetase long-chain family member 6	Acsl6	BC022959	Mm.267478	216739	NP_001028769.1 /// NP_001028770.1 /// NP_001028771.1 /// NP_659072.3	NM_001033597 /// NM_001033598 /// NM_001033599 /// NM_144823	894291	2.95606e-06	9.47745e-05	0.805616	-1.24129	-2.35439	16.6985
1420922_at	ubiquitin specific peptidase 9, X chromosome	Usp9x	AW107303	Mm.242646	22284	NP_033507.1	NM_009481	894681	3.59237e-05	9.48112e-05	0.888527	-1.12546	-1.95506	11.4038
1438303_at	transforming growth factor, beta 2	Tgfb2	AV246759	Mm.18213	21808	NP_033393.1	NM_009367	98726	8.8632e-05	9.48781e-05	1.24393	1.24393	2.51105	9.85735
1448088_at	expressed sequence C78228	C78228	BG079416	Mm.5692	97230	---	---	2141301	1.80516e-08	9.53877e-05	0.889184	-1.12463	-1.52272	34.2528
1455120_at	glyoxalase domain containing 1	Gloxd1	BB270534	Mm.279897	242642	NP_666368.1	NM_146256	---	1.0942e-07	9.58631e-05	0.803223	-1.24498	-2.06131	26.7444
1438975_x_at	zinc finger, DHHC domain containing 14	Zdhhc14	AV361868	Mm.328751	224454	NP_666185.3	NM_146073	2653229	5.06163e-05	9.68466e-05	1.26917	1.26917	2.53336	10.7963
1437277_x_at	transglutaminase 2, C polypeptide	Tgm2	BB550124	Mm.330731	21817	NP_033399.1	NM_009373	98731	2.3217e-07	9.73694e-05	1.25765	1.25765	4.21761	24.076
1430318_at	spermidine/spermine N1-acetyl transferase 2	Sat2	BB745042	Mm.340410	69215	XP_001001037.1 /// XP_001001048.1 /// XP_001001059.1 /// XP_001001075.1 /// XP_1	XM_001001037 /// XM_001001048 /// XM_001001059 /// XM_001001075 /// XM_181304 //	---	5.07403e-08	9.73755e-05	1.06486	1.06486	1.38529	29.7414
1437869_at	RIKEN cDNA 3222402P14 gene	3222402P14Rik	BF140684	Mm.335386	235542	XP_001004716.1 /// XP_001004721.1 /// XP_135153.3 /// XP_902962.1 /// XP_902972.	XM_001004716 /// XM_001004721 /// XM_135153 /// XM_897869 /// XM_897879 /// XM_8	---	6.43428e-09	9.79719e-05	1.17725	1.17725	2.03358	39.3754
1428077_at	transmembrane protein 163	Tmem163	AK011522	Mm.281287	72160	NP_082411.1	NM_028135	---	1.58584e-05	9.85109e-05	1.22817	1.22817	2.5201	12.9605
1425733_a_at	epidermal growth factor receptor pathway substrate 8	Eps8	BC016890	Mm.235346	13860	NP_031971.2	NM_007945	104684	0.000173707	9.86637e-05	0.863446	-1.15815	-1.66445	8.8116
1440028_at	Autophagy-related 7 (yeast)	Atg7	BB009361	Mm.268357	74244	NP_083111.1	NM_028835	---	0.000245794	9.87465e-05	1.23648	1.23648	2.3688	8.30483
1425464_at	GATA binding protein 6	Gata6	BM214048	Mm.329287	14465	NP_034388.2	NM_010258	---	4.01414e-06	9.97974e-05	1.15526	1.15526	2.60654	15.9584
1449167_at	erythrocyte protein band 4.1-like 4a	Epb4.1l4a	NM_013512	Mm.3465	13824	NP_038540.2	NM_013512	---	6.90164e-07	9.98799e-05	0.813057	-1.22993	-3.44739	20.6292
1420638_at	phosphoribosyl pyrophosphate synthetase 2	Prps2	BC024942	Mm.272955	110639	NP_080938.1	NM_026662	---	1.04038e-06	0.000101792	0.909557	-1.09944	-1.51854	19.4473
1433524_at	expressed sequence AU042671	AU042671	BB247577	Mm.184589	269700	XP_001000137.1 /// XP_001000155.1 /// XP_132325.8 /// XP_995545.1	XM_001000137 /// XM_001000155 /// XM_132325 /// XM_990451	2141089	0.000131828	0.000102295	1.09244	1.09244	1.61558	9.22995
1421335_a_at	EGF-like domain 7	Egfl7	NM_016686	Mm.268933	353156	NP_848538.2 /// NP_942017.1 /// NP_942018.1	NM_178444 /// NM_198724 /// NM_198725	2449923	1.19847e-07	0.000102376	1.14823	1.14823	1.94323	26.4081
1456599_at	nuclear transport factor 2-like export factor 2	Nxt2	BB745947	Mm.41899	237082	NP_766370.1	NM_172782	---	0.000377516	0.000102489	0.745331	-1.34169	-2.40381	7.70723
1449929_at	dynein light chain Tctex-type 3	Dynlt3	NM_025975	Mm.29150	67117	NP_080251.3	NM_025975	1914367	2.00215e-07	0.000103924	1.09969	1.09969	1.80003	24.5816
1453486_a_at	signal peptide, CUB domain, EGF-like 2	Scube2	BI133839	Mm.40447	56788	NP_064436.1	NM_020052	---	0.0018812	0.000104344	1.32691	1.32691	2.7511	5.72596
1422637_at	Ras association (RalGDS/AF-6) domain family 5	Rassf5	NM_018750	Mm.248291	54354	NP_061220.2	NM_018750	1926375	5.97612e-06	0.000104995	1.47374	1.47374	3.67997	15.0369
1451298_at	pleckstrin homology domain containing, family H (with MyTH4 domain) member 3	Plekhh3	BC020025	Mm.273254	217198	NP_666142.1	NM_146030	---	0.000223823	0.000106266	1.17674	1.17674	2.33127	8.43943
1452595_at	a disintegrin-like and metallopeptidase (reprolysin type) with thrombospondin ty	Adamts4	BB443585	Mm.23156	240913	NP_766433.1	NM_172845	1339949	0.00405344	0.000106555	0.873987	-1.14418	-1.81817	4.90423
1435457_at	PDZ domain containing 4	Pdzd4	BE947500	Mm.103782	245469	NP_001025039.1	NM_001029868	---	5.82746e-05	0.000106648	0.785111	-1.2737	-3.00459	10.5541
1429006_s_at	RIKEN cDNA 2610110G12 gene	2610110G12Rik	AK011838	Mm.273155	73242	NP_082752.2	NM_028476	1913869	8.87355e-06	0.000106874	1.17618	1.17618	2.48521	14.1655
1444207_at	Camello-like 3	Cml3	BM070003	Mm.154782	93674	NP_001032931.1 /// NP_444327.1	NM_001037842 /// NM_053097	---	0.00104582	0.000107399	0.751528	-1.33062	-2.93145	6.40648
1431055_a_at	sorting nexin 10	Snx10	AK010399	Mm.294166	71982	NP_082311.2	NM_028035	1919232	8.63927e-07	0.00010765	0.888447	-1.12556	-1.8819	19.975
1424208_at	prostaglandin E receptor 4 (subtype EP4)	Ptger4	BC011193	Mm.18509	19219	NP_032991.1	NM_008965	---	0.000385395	0.00010765	0.802826	-1.2456	-2.42559	7.67925
1450496_a_at	RIKEN cDNA 2810433K01 gene	2810433K01Rik	NM_025581	Mm.283406	66468	NP_079857.2	NM_025581	1913718	6.29643e-09	0.000107768	0.901824	-1.10886	-1.74985	39.4902
1428284_at	RIKEN cDNA 8430427H17 gene	8430427H17Rik	AK018446	Mm.50600	329540	NP_001001986.1	NM_001001986	---	1.4089e-07	0.000107964	1.19015	1.19015	2.74622	25.8197
1440121_at	ST6 (alpha-N-acetyl-neuraminyl-2,3-beta-galactosyl-1,3)-N-acetylgalactosaminide	St6galnac3	BM238086	Mm.296453	20447	NP_035502.1	NM_011372	---	9.22249e-05	0.000109788	1.41391	1.41391	3.56259	9.79317
1421457_a_at	SAM domain, SH3 domain and nuclear localization signals, 1	Samsn1	NM_023380	Mm.131406	67742	NP_075869.2	NM_023380	1914992	2.31181e-05	0.000110033	1.26293	1.26293	2.16148	12.2234
1459512_at	Myeloid ecotropic viral integration site 1	Meis1	BM123004	Mm.356578	17268	NP_034919.1	NM_010789	---	0.000260249	0.000110341	1.30993	1.30993	2.51434	8.22344
1455792_x_at	necdin	Ndn	AV124445	Mm.250919	17984	NP_035012.2	NM_010882	97290	2.08672e-06	0.000110494	1.15196	1.15196	2.91584	17.5758
1432331_a_at	paired related homeobox 2	Prrx2	AK019971	Mm.1802	20204	NP_033142.1	NM_009116	98218	9.63011e-05	0.000110703	1.3107	1.3107	5.16546	9.72367
1416630_at	inhibitor of DNA binding 3	Id3	NM_008321	Mm.110	15903	NP_032347.1	NM_008321	---	2.79931e-05	0.000110731	1.15632	1.15632	2.82148	11.8621
1455660_at	colony stimulating factor 2 receptor, beta 1, low-affinity (granulocyte-macropha	Csf2rb1	BB769628	---	12983	NP_031806.2	NM_007780	1339759	1.67554e-05	0.000110787	1.50183	1.50183	6.35322	12.8508
1439009_at	guanine nucleotide binding protein-like 3 (nucleolar)-like	Gnl3l	BE981350	Mm.45987	237107	NP_932778.1	NM_198110	---	2.04492e-05	0.000111211	0.855604	-1.16876	-2.451	12.4596
1422864_at	runt related transcription factor 1	Runx1	NM_009821	Mm.4081	12394	NP_033951.1	NM_009821	99852	0.00155755	0.000111249	1.36918	1.36918	3.80848	5.93964
1424405_at	MAP3K12 binding inhibitory protein 1	Mbip	BC002277	Mm.25656	217588	NP_663417.1	NM_145442	---	0.001852	0.000111271	0.914872	-1.09305	-1.59534	5.74349
1448327_at	actinin alpha 2	Actn2	NM_033268	Mm.37638	11472	NP_150371.3	NM_033268	---	1.15846e-06	0.000111606	1.36422	1.36422	3.92747	19.1475
1437704_at	RIKEN cDNA 2900024O10 gene	2900024O10Rik	AW494626	Mm.31095	72852	NP_082648.1	NM_028372	---	0.000327532	0.000111841	1.14334	1.14334	1.75543	7.90158
1438955_x_at	peptidylprolyl isomerase F (cyclophilin F)	Ppif	AV209130	Mm.41656	105675	NP_598845.1	NM_134084	---	1.92351e-05	0.000111887	0.868161	-1.15186	-2.09288	12.5787
1443156_at	---	---	BM120889	---	---	---	---	---	6.911e-05	0.000112362	1.22453	1.22453	2.33282	10.2664
1453249_a_at	testis expressed gene 21	Tex21	AK016448	Mm.78551	80384	NP_062758.2	NM_019784	1931131	6.40783e-07	0.000112371	0.901787	-1.10891	-1.42729	20.8495
1446899_at	---	---	BB165801	---	---	---	---	---	2.18255e-05	0.000113577	0.881526	-1.1344	-1.7941	12.3337
1438730_at	cDNA sequence BC028801	BC028801	BB431371	Mm.394292	408054	---	---	3040671	0.000149826	0.000113606	1.21794	1.21794	2.16719	9.03413
1441679_at	Calcium channel, voltage-dependent, L type, alpha 1C subunit	Cacna1c	BB126796	Mm.236039	12288	NP_033911.1	NM_009781	---	2.16077e-05	0.000114675	1.41464	1.41464	3.4041	12.353
1421317_x_at	myeloblastosis oncogene	Myb	NM_033597	Mm.52109	17863	NP_034978.3	NM_010848	---	1.90634e-05	0.000114882	1.19784	1.19784	2.63718	12.5963
1451634_at	RIKEN cDNA 2810051F02 gene	2810051F02Rik	BC009123	Mm.379217	72704	---	---	1919954	9.21864e-10	0.000115091	1.19601	1.19601	2.02848	51.0133
1456439_x_at	microtubule associated monoxygenase, calponin and LIM domain containing 1	Mical1	BB209438	Mm.290431	171580	NP_612188.1	NM_138315	---	0.00033059	0.00011539	1.13085	1.13085	2.24655	7.88876
1427261_at	WW, C2 and coiled-coil domain containing 1	Wwc1	BQ176786	Mm.31267	211652	NP_740749.1	NM_170779	---	7.9701e-05	0.000115509	0.832303	-1.20149	-2.36321	10.0304
1418493_a_at	synuclein, alpha	Snca	NM_009221	Mm.17484	20617	NP_001035916.1 /// NP_033247.1	NM_001042451 /// NM_009221	1277151	0.000603868	0.00011674	1.46144	1.46144	7.57989	7.08772
1449168_a_at	A kinase (PRKA) anchor protein 2	Akap2	BC003735	Mm.331630	11641	NP_001030609.1 /// NP_001030610.1 /// NP_033779.2	NM_001035532 /// NM_001035533 /// NM_009649	1306795	0.000128269	0.000118396	1.18587	1.18587	2.63456	9.27224
1433672_at	RIKEN cDNA 4732479N06 gene	4732479N06Rik	AV119970	Mm.289368	215201	NP_766128.1	NM_172540	2442530	1.48298e-05	0.000120226	1.20136	1.20136	2.13952	13.0953
1453714_a_at	shroom family member 3	Shroom3	BB504666	Mm.46014	27428	NP_056571.1	NM_015756	1351655	0.000194483	0.000120304	1.16239	1.16239	1.55425	8.64431
1436764_at	par-3 (partitioning defective 3) homolog (C. elegans)	Pard3	BE199556	Mm.299254	93742	NP_001013598.1 /// NP_001013599.1 /// NP_296369.1	NM_001013580 /// NM_001013581 /// NM_033620	2135608	0.000162233	0.000120336	1.13298	1.13298	1.98358	8.91393
1452124_at	ankyrin 3, epithelial /// RIKEN cDNA 2900054D09 gene	Ank3 /// 2900054D09Rik	BB628935	Mm.235960	11735 /// 73013	NP_033800.2 /// NP_666117.1 /// NP_733788.2 /// NP_733789.1 /// NP_733790.1 ///	NM_009670 /// NM_146005 /// NM_170687 /// NM_170688 /// NM_170689 /// NM_170690	1920263 /// 1920263	2.96059e-06	0.000120494	1.22306	1.22306	3.14112	16.6947
1455566_s_at	RIKEN cDNA 2810022L02 gene	2810022L02Rik	AV337975	Mm.159989	67198	NP_659131.1	NM_144882	---	7.44209e-08	0.000121054	1.14319	1.14319	1.61699	28.2117
1455720_at	a disintegrin-like and metallopeptidase (reprolysin type) with thrombospondin ty	Adamts2	BB477652	Mm.339048	216725	NP_783574.1	NM_175643	1347356	0.000387652	0.000123067	1.20857	1.20857	2.22741	7.67135
1457082_at	forkhead box P3	Foxp3	BM508445	---	20371	NP_473380.1	NM_054039	1891436	0.000340155	0.000123309	0.88078	-1.13536	-1.55556	7.84951
1450684_at	ets variant gene 1	Etv1	NM_007960	Mm.4866	14009	NP_031986.1	NM_007960	---	6.98321e-08	0.000123411	0.800688	-1.24893	-2.80111	28.4609
1424416_at	NFKB inhibitor interacting Ras-like protein 2	Nkiras2	BC024398	Mm.274734	71966	NP_082300.1	NM_028024	---	3.71918e-05	0.000124416	1.07253	1.07253	1.55204	11.3412
1434458_at	Follistatin	Fst	BB444134	Mm.4913	14313	NP_032072.1	NM_008046	---	3.20497e-05	0.000125022	0.701569	-1.42538	-6.81869	11.6117
1434895_s_at	protein phosphatase 1, regulatory (inhibitor) subunit 13B	Ppp1r13b	BG064715	Mm.313076	21981	NP_035755.1	NM_011625	---	0.000648655	0.000125027	1.32095	1.32095	5.59235	6.99641
1439034_at	sialophorin	Spn	BB160586	Mm.283714	20737	NP_001032899.1 /// NP_033285.1	NM_001037810 /// NM_009259	---	6.09374e-06	0.000125161	0.738976	-1.35322	-2.66232	14.993
1441418_at	Src family associated phosphoprotein 1	Scap1	BM240473	Mm.340720	78473	NP_001028358.1	NM_001033186	---	0.00875344	0.000125417	1.28141	1.28141	2.09171	4.14991
1433714_at	sulfotransferase family 4A, member 1	Sult4a1	AV338618	Mm.248796	29859	NP_038901.3	NM_013873	---	6.35487e-06	0.000125935	0.744402	-1.34336	-3.32627	14.8986
1419687_at	RIKEN cDNA D930010J01 gene	D930010J01Rik	NM_134147	Mm.391206	107227	NP_598908.1	NM_134147	2147583	9.03507e-05	0.000126538	1.19467	1.19467	2.51943	9.82629
1442651_at	WW domain-containing oxidoreductase	Wwox	BB797985	Mm.222224	80707	NP_062519.2	NM_019573	---	0.00812056	0.000126703	1.14731	1.14731	1.64571	4.22059
1436953_at	Wiskott-Aldrich syndrome protein interacting protein	Waspip	C76969	Mm.223504	215280	NP_694778.1	NM_153138	---	5.3399e-05	0.000127477	1.12896	1.12896	1.76624	10.7038
1451038_at	apelin	Apln	BB819942	Mm.29262	30878	NP_038940.1	NM_013912	---	0.000186707	0.000127905	0.879505	-1.137	-1.9902	8.70446
1438702_at	---	---	BG075699	---	---	---	---	---	7.04548e-06	0.000128309	1.29117	1.29117	3.31676	14.6689
1459808_at	FK506 binding protein 4	Fkbp4	BB087569	Mm.12758	14228	NP_034349.1	NM_010219	---	3.91453e-09	0.000128395	0.877495	-1.13961	-1.79487	42.0887
1457899_at	kalirin, RhoGEF kinase	Kalrn	BG066934	---	545156	XP_001001454.1 /// XP_001001845.1 /// XP_622639.2 /// XP_899566.1 /// XP_906667.	XM_001001454 /// XM_001001845 /// XM_622639 /// XM_894473 /// XM_901574 /// XM_9	---	0.000107773	0.000128831	1.21764	1.21764	2.06547	9.54452
1433428_x_at	transglutaminase 2, C polypeptide	Tgm2	AW321975	Mm.330731	21817	NP_033399.1	NM_009373	98731	2.63804e-06	0.00012924	1.29463	1.29463	4.61485	16.9811
1434836_at	nuclear factor of activated T-cells, cytoplasmic, calcineurin-dependent 2 intera	Nfatc2ip	AV277440	Mm.1389	18020	NP_035030.1	NM_010900	---	2.45798e-06	0.000129343	0.82113	-1.21783	-2.87796	17.1586
1435483_x_at	solute carrier family 25, member 32	Slc25a32	AI662800	Mm.17875	69906	NP_765990.1	NM_172402	---	0.000374954	0.000129633	0.756619	-1.32167	-2.93888	7.71648
1427004_at	F-box only protein 2	Fbxo2	BB311718	Mm.262287	230904	NP_789818.1	NM_176848	2446216	8.10355e-08	0.000130036	0.70866	-1.41111	-3.84945	27.8815
1450925_a_at	ribosomal protein S27-like /// similar to 40S ribosomal protein S27-like protein	Rps27l /// LOC667571	BB836796	Mm.30120	667571 /// 67941	NP_080743.1 /// XP_996369.1	NM_026467 /// XM_991275	1915191 /// 1915191	0.000178623	0.000130213	0.932279	-1.07264	-1.70737	8.77006
1445901_at	low density lipoprotein receptor-related protein 2	Lrp2	BG066483	Mm.23847	14725	XP_130308.4 /// XP_130363.3 /// XP_904939.1 /// XP_904947.1 /// XP_904952.1 ///	XM_130308 /// XM_130363 /// XM_899846 /// XM_899854 /// XM_899859 /// XM_909085	---	3.13006e-06	0.000130539	0.862384	-1.15958	-1.50919	16.558
1434734_at	RIKEN cDNA E130016E03 gene	E130016E03Rik	AW547464	Mm.249437	623474	NP_001034645.1	NM_001039556	---	1.83633e-07	0.00013118	0.863622	-1.15791	-1.93229	24.8812
1456583_x_at	transmembrane protein 144	Tmem144	BB272245	Mm.46635	70652	NP_081771.2	NM_027495	1917902	1.51046e-08	0.000131428	0.900673	-1.11028	-1.44682	35.0914
1440179_x_at	IBR domain containing 1	Ibrdc1	BB268139	Mm.295212	268291	XP_193558.5 /// XP_990865.1	XM_193558 /// XM_985771	---	4.06056e-07	0.000131698	1.22126	1.22126	3.64732	22.249
1455297_at	spindlin family, member 2	Spin2	BG070258	Mm.293363	278240	NP_001005370.1	NM_001005370	---	1.31526e-05	0.000132245	1.20225	1.20225	3.40351	13.3394
1421746_a_at	F-box protein 17	Fbxo17	NM_015796	Mm.358659	50760	NP_056611.1	NM_015796	---	1.76714e-07	0.000132415	0.860409	-1.16224	-1.9092	25.0153
1458974_at	Thymocyte selection-associated HMG box gene	Tox	BM245368	Mm.87051	252838	NP_663757.2	NM_145711	---	0.00327922	0.000132722	1.16452	1.16452	1.80833	5.12383
1449942_a_at	integrin linked kinase	Ilk	NM_010562	Mm.274846	16202	NP_034692.1	NM_010562	1195267	4.05297e-06	0.000133106	1.09639	1.09639	1.87203	15.9356
1456140_at	similar to zinc finger protein of the cerebellum 5	LOC624168	BM199323	---	624168	XP_893782.1 /// XP_986073.1	XM_888689 /// XM_980979	---	0.000136156	0.000133178	0.634705	-1.57554	-11.8671	9.18024
1433622_at	gem (nuclear organelle) associated protein 4	Gemin4	BB385039	Mm.390395	276919	NP_796341.1	NM_177367	2449313	4.86376e-06	0.000133219	0.890952	-1.12239	-1.93319	15.5082
1428731_at	ubiquitin specific peptidase 54	Usp54	AK019588	Mm.385812	78787	NP_084456.1	NM_030180	---	0.00168484	0.0001338	0.881247	-1.13476	-1.95832	5.85015
1425007_at	zinc finger protein 566	Zfp566	BC019790	---	72556	NP_690027.1	NM_152814	---	4.88566e-07	0.000134033	0.862321	-1.15966	-2.12495	21.6719
1434599_a_at	tight junction protein 2	Tjp2	BB758095	Mm.104744	21873	NP_035727.1	NM_011597	1341872	0.000454081	0.00013421	0.839846	-1.19069	-2.90781	7.45949
1426440_at	dehydrogenase/reductase (SDR family) member 7	Dhrs7	AK009385	Mm.289653	66375	NP_079798.1	NM_025522	1913625	6.87252e-08	0.000136048	1.11278	1.11278	1.8996	28.5237
1421182_at	C-type lectin domain family 1, member b	Clec1b	NM_019985	Mm.30700	56760	NP_064369.1	NM_019985	---	6.53821e-10	0.0001376	1.29746	1.29746	2.39161	53.3814
1419670_at	formiminotransferase cyclodeaminase	Ftcd	NM_080845	Mm.36278	14317	NP_543121.1	NM_080845	1339962	0.000514598	0.000137945	1.11952	1.11952	1.61284	7.29476
1417806_at	popeye domain containing 2	Popdc2	NM_022318	Mm.390856	64082	NP_071713.1	NM_022318	1930150	2.55876e-07	0.000138028	1.23256	1.23256	2.78626	23.7491
1418616_at	v-maf musculoaponeurotic fibrosarcoma oncogene family, protein K (avian)	Mafk	NM_010757	Mm.157313	17135	NP_034887.1	NM_010757	---	2.63888e-06	0.000138366	1.08329	1.08329	1.58232	16.9803
1431320_a_at	myosin Va	Myo5a	AK002362	Mm.3645	17918	NP_034994.1	NM_010864	---	0.000286959	0.000138931	0.846233	-1.18171	-1.98481	8.08559
1444470_x_at	Bone morphogenetic protein 5	Bmp5	AW556834	Mm.390176	12160	NP_031581.2	NM_007555	---	0.00298711	0.000139128	1.20279	1.20279	2.28432	5.22221
1417473_a_at	phosphopantothenoylcysteine synthetase	Ppcs	NM_026494	Mm.27245	106564	NP_080770.2	NM_026494	---	9.33938e-09	0.000139182	0.800609	-1.24905	-2.48717	37.4486
1454393_at	RIKEN cDNA 2310047C04 gene	2310047C04Rik	AK009865	Mm.275138	224170	XP_921306.2	XM_916213	1917433	0.00141609	0.000139576	1.12716	1.12716	1.71944	6.04923
1433645_at	RIKEN cDNA 2210409B22 gene	2210409B22Rik	BM207133	---	70174	---	---	1917424	2.77835e-06	0.000139613	0.883416	-1.13197	-2.09573	16.8519
1429223_a_at	hemochromatosis type 2 (juvenile) (human homolog)	Hfe2	AV290575	Mm.171314	69585	NP_081402.2	NM_027126	---	8.55644e-06	0.00014013	0.803665	-1.2443	-1.84997	14.244
1435070_at	AE binding protein 2	Aebp2	BQ174632	Mm.86453	11569	NP_001005605.1 /// NP_033767.1 /// NP_848918.1	NM_001005605 /// NM_009637 /// NM_178803	---	9.47063e-08	0.000141397	0.901842	-1.10884	-1.696	27.2859
1448023_at	kalirin, RhoGEF kinase	Kalrn	BB662566	---	545156	XP_001001454.1 /// XP_001001845.1 /// XP_622639.2 /// XP_899566.1 /// XP_906667.	XM_001001454 /// XM_001001845 /// XM_622639 /// XM_894473 /// XM_901574 /// XM_9	---	0.00058949	0.000141491	1.19009	1.19009	1.95056	7.11865
1437495_at	membrane-bound transcription factor peptidase, site 2	Mbtps2	AV272026	Mm.37577	270669	NP_758511.1 /// NP_839997.1	NM_172307 /// NM_178266	---	1.04579e-05	0.000141564	0.886926	-1.12749	-1.89866	13.8157
1435106_at	RIKEN cDNA 3732412D22 gene	3732412D22Rik	AV024662	Mm.374778	77569	NP_001001980.1	NM_001001980	1924819	1.00268e-09	0.000142026	1.22561	1.22561	2.10052	50.4494
1435067_at	RIKEN cDNA B230208H17 gene	B230208H17Rik	BG075288	Mm.29600	227624	NP_001019787.2	NM_001024616	---	4.02374e-05	0.00014209	1.09173	1.09173	1.78544	11.2
1455539_at	---	---	AW553896	---	---	---	---	---	2.0906e-05	0.000142193	1.1049	1.1049	1.70887	12.4168
1442257_at	RIKEN cDNA B130021B11 gene	B130021B11Rik	BI134319	Mm.204306	320860	---	---	---	7.61052e-09	0.000142306	1.21836	1.21836	2.00164	38.4961
1452707_at	RIKEN cDNA 4631423F02 gene	4631423F02Rik	AK014532	Mm.68617	70788	NP_081827.1	NM_027551	---	1.40092e-05	0.000142319	1.33268	1.33268	3.43242	13.2106
1448171_at	seven in absentia 2	Siah2	AA414485	Mm.2847	20439	NP_033200.2	NM_009174	---	0.00717645	0.0001425	1.24025	1.24025	2.88882	4.3383
1442167_at	cytoplasmic FMR1 interacting protein 2	Cyfip2	BG068238	Mm.154358	76884	NP_598530.2	NM_133769	1924134	2.90982e-05	0.000142642	0.781248	-1.28	-2.51733	11.7901
1427857_x_at	Ig kappa chain V-region mRNA, partial cds, clone 2F2	---	M18237	Mm.424597	---	---	---	---	0.000521985	0.000142692	1.15595	1.15595	1.47202	7.27615
1424908_at	mitochondrial methionyl-tRNA formyltransferase	Mtfmt	BC019509	Mm.287956	69606	NP_081410.1	NM_027134	1916856	0.000165607	0.000142739	0.838201	-1.19303	-2.13111	8.88301
1417307_at	dystrophin, muscular dystrophy	Dmd	NM_007868	Mm.275608	13405	NP_031894.1	NM_007868	---	2.51745e-05	0.000143176	0.743713	-1.3446	-2.99689	12.0615
1460607_at	immunoglobulin superfamily, member 11	Igsf11	BM899311	Mm.245564	207683	NP_733548.2	NM_170599	---	7.33858e-07	0.000143842	1.12884	1.12884	1.72795	20.4485
1422210_at	forkhead box D3	Foxd3	U41047	Mm.4758	15221	NP_034555.3	NM_010425	---	1.88856e-06	0.000143853	0.749296	-1.33459	-3.51364	17.8343
1416916_at	E74-like factor 3	Elf3	NM_007921	---	13710	NP_031947.1	NM_007921	---	0.000480146	0.000144394	0.895274	-1.11698	-1.61979	7.38569
1419047_at	pecanex homolog (Drosophila)	Pcnx	BG073499	Mm.86584	54604	NP_061284.2	NM_018814	---	4.47394e-06	0.000144525	1.14002	1.14002	1.91503	15.7028
1455504_a_at	makorin, ring finger protein, 1	Mkrn1	BE133749	Mm.270484	54484	NP_061280.1	NM_018810	1859353	4.88767e-08	0.000145044	0.816609	-1.22458	-3.97793	29.8948
1432273_a_at	Duffy blood group, chemokine receptor	Darc	AK010883	Mm.6393	13349	NP_034175.1	NM_010045	1097689	3.53347e-05	0.000145603	1.15017	1.15017	1.86277	11.4337
1418090_at	plasmalemma vesicle associated protein	Plvap	NM_032398	Mm.260768	84094	NP_115774.1	NM_032398	---	1.39199e-05	0.000145876	1.23225	1.23225	3.00381	13.2236
1426306_a_at	melanoma antigen, family D, 2	Maged2	AF319976	Mm.22575	80884	NP_109625.1	NM_030700	1933391	1.30262e-06	0.000145981	1.18739	1.18739	3.0355	18.8251
1440967_at	Brain protein I3 /// BAI1-associated protein 2-like 1	Bri3 /// Baiap2l1	AI666381	Mm.18814 /// Mm.38011	55950 /// 66898	NP_061242.2 /// NP_080109.1	NM_018772 /// NM_025833	---	0.00382021	0.000146046	1.18506	1.18506	1.62722	4.96509
1419398_a_at	receptor accessory protein 5	Reep5	NM_007874	Mm.280075	13476	NP_031900.2	NM_007874	1270152	6.53824e-05	0.000146131	1.13042	1.13042	2.01977	10.3593
1421499_a_at	protein tyrosine phosphatase, non-receptor type 14	Ptpn14	NM_008976	Mm.4498	19250	NP_033002.2	NM_008976	---	0.000565754	0.000147137	0.841442	-1.18844	-1.93821	7.17162
1416444_at	elongation of very long chain fatty acids (FEN1/Elo2, SUR4/Elo3, yeast)-like 2	Elovl2	NM_019423	Mm.2567	54326	NP_062296.1	NM_019423	---	0.0011274	0.000147379	0.741463	-1.34869	-3.00626	6.31675
1436616_at	expressed sequence R74740	R74740	BE945631	---	96938	---	---	2138728	6.3921e-05	0.000147887	1.13381	1.13381	1.98196	10.3973
1460226_at	tumor rejection antigen P1A	Trap1a	NM_011635	Mm.1297	22037	NP_035765.1	NM_011635	---	1.47282e-07	0.000148161	0.675747	-1.47984	-7.45837	25.6604
1426594_at	FERM domain containing 4B	Frmd4b	BG067753	Mm.27789	232288	NP_660130.1	NM_145148	2141794	0.000141304	0.000148574	1.23734	1.23734	2.40087	9.12336
1425067_at	cadherin EGF LAG seven-pass G-type receptor 3	Celsr3	AF427498	Mm.39945	107934	NP_536685.1	NM_080437	---	3.2439e-05	0.000149341	0.829532	-1.2055	-2.1796	11.5896
1434470_at	synaptotagmin XIII	Syt13	BB244585	Mm.33490	80976	NP_109650.1	NM_030725	1933945	5.27511e-05	0.000149351	0.793112	-1.26086	-2.44337	10.7249
1428578_s_at	protein tyrosine phosphatase, receptor type, f polypeptide (PTPRF), interacting	Ppfia4	AK003571	Mm.295105	68507	XP_129443.7 /// XP_983280.1 /// XP_993485.1	XM_129443 /// XM_978186 /// XM_988391	1915757	0.000618273	0.000149621	1.20997	1.20997	2.38179	7.05755
1417331_a_at	ADP-ribosylation factor-like 6	Arl6	NM_019665	Mm.7760	56297	NP_062639.2	NM_019665	1927136	1.22831e-07	0.000150239	0.861164	-1.16122	-2.46773	26.3178
1455193_at	zinc finger and BTB domain containing 8	Zbtb8	BQ175933	Mm.146693	215627	NP_705769.2	NM_153541	---	7.0355e-06	0.000150408	0.879353	-1.1372	-1.7228	14.672
1455176_a_at	synaptotagmin XI	Syt11	BF457392	---	229521	NP_061274.2	NM_018804	---	0.000629905	0.000151594	0.777287	-1.28653	-2.90907	7.03375
1456219_at	similar to zinc finger protein of the cerebellum 5	LOC624168	AV322605	---	624168	XP_893782.1 /// XP_986073.1	XM_888689 /// XM_980979	---	2.65694e-06	0.000151605	0.732778	-1.36467	-5.24603	16.9632
1422595_s_at	RIKEN cDNA 5730470L24 gene	5730470L24Rik	BC004090	Mm.208619	66641	NP_079955.1	NM_025679	---	0.000236009	0.000152794	1.12327	1.12327	2.06349	8.36303
1448992_at	internexin neuronal intermediate filament protein, alpha	Ina	BC018383	Mm.276251	226180	NP_666212.2	NM_146100	96568	2.36453e-07	0.000153549	0.762122	-1.31213	-3.3745	24.0142
1435385_at	teashirt zinc finger family member 2	Tshz2	AW556161	Mm.315789	228911	NP_536703.1	NM_080455	---	1.70933e-08	0.000153674	1.14549	1.14549	1.67504	34.5075
1417428_at	guanine nucleotide binding protein (G protein), gamma 3 subunit	Gng3	NM_010316	Mm.329700	14704	NP_034446.1	NM_010316	102704	9.83663e-05	0.000155488	0.799537	-1.25072	-3.52111	9.6897
1433657_at	RIKEN cDNA A130092J06 gene	A130092J06Rik	BI111848	Mm.250441	241303	NP_780720.1	NM_175511	---	0.0024242	0.000155631	1.18958	1.18958	2.58998	5.44631
1436226_at	transcription elongation factor B (SIII), polypeptide 1	Tceb1	AI891570	Mm.289248	67923	NP_080732.1	NM_026456	---	0.000703885	0.000155753	1.09496	1.09496	1.72845	6.89308
1435789_x_at	Transcribed locus	---	C79043	Mm.405878	---	---	---	---	2.57309e-05	0.000156614	0.863253	-1.15841	-2.48014	12.0202
1417104_at	epithelial membrane protein 3	Emp3	BC001999	Mm.20829	13732	NP_034259.1	NM_010129	1098729	9.13845e-06	0.000156756	1.1527	1.1527	2.12628	14.1024
1418467_at	SWI/SNF related, matrix associated, actin dependent regulator of chromatin, subf	Smarcd3	NM_025891	Mm.332257	66993	NP_080167.3	NM_025891	1914243	0.000361469	0.000156821	1.32457	1.32457	5.89888	7.76632
1442512_at	CDC42 effector protein (Rho GTPase binding) 1	Cdc42ep1	BB831345	Mm.307488	104445	NP_081495.1	NM_027219	---	0.000227083	0.000156965	1.27453	1.27453	2.07052	8.41855
1428535_at	RIKEN cDNA 9430020K01 gene	9430020K01Rik	AK004276	Mm.33179	240185	---	---	2685174	3.76385e-06	0.000157122	1.24748	1.24748	3.16244	16.1118
1432103_a_at	SH3-domain GRB2-like 3	Sh3gl3	AK012114	Mm.736	20408	NP_059096.1	NM_017400	---	9.66336e-06	0.00015718	0.813373	-1.22945	-2.96068	13.9831
1452751_at	early B-cell factor 3	Ebf3	AK014058	Mm.258708	13593	NP_034226.1	NM_010096	---	9.50043e-06	0.000157889	1.20713	1.20713	2.2347	14.0193
1418856_a_at	Fanconi anemia, complementation group A	Fanca	NM_016925	Mm.6536	14087	NP_058621.1	NM_016925	---	1.53241e-06	0.000157941	0.915981	-1.09173	-1.57939	18.3861
1450531_at	histocompatibility 2, blastocyst	H2-Bl	NM_008199	---	14963	NP_032225.1	NM_008199	---	9.45319e-05	0.000158198	0.79695	-1.25478	-2.45201	9.75342
1451348_at	DEP domain containing 6	Depdc6	BC004774	Mm.295397	97998	NP_001033026.1 /// NP_663445.2	NM_001037937 /// NM_145470	---	2.07581e-05	0.000158457	0.695666	-1.43747	-4.3078	12.4305
1449124_at	ral guanine nucleotide dissociation stimulator,-like 1	Rgl1	NM_016846	Mm.245270	19731	NP_058542.2	NM_016846	107484	2.61509e-06	0.000158872	1.29148	1.29148	2.61633	17.0029
1455722_at	---	---	BB425316	---	---	---	---	---	4.9456e-05	0.0001591	0.783245	-1.27674	-3.20655	10.8366
1448867_at	TMEM9 domain family, member B	Tmem9b	NM_020050	Mm.240668	56786	NP_064434.1	NM_020050	1915254	0.000462395	0.000159998	1.15324	1.15324	2.34744	7.43545
1455795_at	squamous cell carcinoma antigen recognized by T cells 2	Sart2	BM207218	Mm.34557	212898	NP_766096.1	NM_172508	---	2.26054e-05	0.000160552	0.77276	-1.29406	-2.35151	12.2663
1420384_at	procollagen, type IV, alpha 3 (Goodpasture antigen) binding protein	Col4a3bp	BC016197	Mm.24125	68018	NP_075909.1	NM_023420	1915268	0.00292378	0.000160913	0.884389	-1.13072	-1.64999	5.24496
1455227_at	arylacetamide deacetylase-like 1	Aadacl1	AV369935	Mm.24576	320024	NP_848887.1	NM_178772	---	6.55478e-06	0.00016218	0.808685	-1.23658	-2.41136	14.8293
1455455_at	glycosyltransferase 28 domain containing 2	Glt28d2	BB008997	Mm.119926	320302	NP_796104.1	NM_177130	2443773	0.000264538	0.000162496	1.28636	1.28636	2.54299	8.20026
1444573_at	Lemur tyrosine kinase 3	Lmtk3	AI413247	Mm.44928	381983	NP_001005511.1	NM_001005511	---	0.00716022	0.000163426	1.1369	1.1369	1.53186	4.34047
1418084_at	neuropilin 1	Nrp1	AK011144	Mm.271745	18186	NP_032763.1	NM_008737	106206	1.94832e-08	0.00016353	1.29311	1.29311	5.3217	33.8994
1426930_at	bruno-like 4, RNA binding protein (Drosophila)	Brunol4	AV327653	Mm.266435	108013	NP_573458.1	NM_133195	1932407	2.19245e-05	0.000163726	0.826761	-1.20954	-2.03756	12.325
1436194_at	RIKEN cDNA C330008K14 gene	C330008K14Rik	BE985366	Mm.30649	77619	XP_927823.1 /// XP_991752.1 /// XP_994166.1	XM_922730 /// XM_986658 /// XM_989072	---	2.29953e-05	0.000164062	1.14256	1.14256	2.2981	12.2336
1418300_a_at	MAP kinase-interacting serine/threonine kinase 2	Mknk2	NM_021462	Mm.42126	17347	NP_067437.1	NM_021462	---	9.01298e-06	0.000164235	1.07909	1.07909	1.73517	14.132
1453078_at	RIKEN cDNA 8430408J07 gene	8430408J07Rik	AK018397	Mm.355087	74520	---	---	1921770	6.69383e-08	0.00016434	1.20979	1.20979	1.84642	28.6276
1428052_a_at	zinc finger, MYM domain containing 1	Zmym1	BC027750	Mm.273806	68310	NP_080946.3	NM_026670	1915560	1.02756e-07	0.000164972	0.870288	-1.14904	-2.23091	26.9788
1427894_at	vasorin	Vasn	AK012169	Mm.248337	246154	NP_647468.2	NM_139307	---	0.000603333	0.00016507	1.145	1.145	1.91889	7.08886
1448443_at	serine (or cysteine) peptidase inhibitor, clade I, member 1	Serpini1	NM_009250	Mm.41560	20713	NP_033276.1	NM_009250	---	1.7194e-08	0.000165919	0.811378	-1.23247	-1.91235	34.48
1434684_at	Ras and Rab interactor 3	Rin3	AV338855	Mm.24145	217835	NP_808288.1	NM_177620	2385708	1.77823e-05	0.000166102	1.13829	1.13829	1.62382	12.733
1434502_x_at	solute carrier family 4 (anion exchanger), member 1	Slc4a1	BB448377	Mm.7248	20533	NP_035533.1	NM_011403	---	1.15766e-06	0.000166659	1.56614	1.56614	9.84295	19.1494
1423285_at	coagulation factor C homolog (Limulus polyphemus)	Coch	BB731671	Mm.21325	12810	NP_031754.1	NM_007728	---	1.58193e-06	0.000167154	0.807637	-1.23818	-2.54762	18.3012
1456019_at	CWF19-like 2, cell cycle control (S. pombe)	Cwf19l2	AV370154	Mm.245482	244672	NP_081821.1	NM_027545	---	5.00834e-05	0.000167264	0.887237	-1.12709	-2.00219	10.8147
1428842_a_at	nerve growth factor receptor (TNFRSF16) associated protein 1	Ngfrap1	BI407690	Mm.90787	12070	NP_033880.1	NM_009750	1338016	1.67664e-05	0.000167888	1.02846	1.02846	1.26561	12.8495
1439152_at	methenyltetrahydrofolate synthetase domain containing	Mthfsd	BE985292	Mm.31690	234814	NP_766349.1	NM_172761	2679252	0.000532831	0.000167966	1.08416	1.08416	1.51461	7.24935
1440275_at	runt related transcription factor 3	Runx3	AV233043	Mm.378894	12399	NP_062706.2	NM_019732	---	0.00441332	0.000168014	1.22086	1.22086	1.9557	4.8176
1424451_at	acetyl-Coenzyme A acyltransferase 1B	Acaa1b	BC019882	---	235674	NP_666342.1	NM_146230	---	2.11721e-06	0.00016866	0.74396	-1.34416	-3.02411	17.5385
1459861_s_at	F-box and leucine-rich repeat protein 10	Fbxl10	AV221085	Mm.86406	30841	NP_001003953.1 /// NP_001005866.1 /// NP_038938.1	NM_001003953 /// NM_001005866 /// NM_013910	---	0.000169034	0.000169124	0.920308	-1.08659	-1.82681	8.85233
1448163_at	glucosamine-6-phosphate deaminase 1 /// similar to Glucosamine-6-phosphate isome	Gnpda1 /// LOC231914 /// LOC667410	NM_011937	Mm.22374	231914 /// 26384 /// 667410	NP_036067.1 /// XP_992929.1 /// XP_995500.1	NM_011937 /// XM_987835 /// XM_990406	---	7.9432e-05	0.000170476	0.893897	-1.1187	-1.96696	10.036
1451527_at	procollagen C-endopeptidase enhancer 2	Pcolce2	AF352788	Mm.46016	76477	NP_083896.1	NM_029620	1923727	2.15525e-06	0.000170869	0.7433	-1.34535	-4.33651	17.4928
1420822_s_at	sphingosine-1-phosphate phosphatase 1	Sgpp1	NM_030750	Mm.280199	81535	NP_109675.1	NM_030750	---	5.62024e-06	0.000171246	1.19939	1.19939	2.59787	15.1761
1417466_at	---	---	NM_133736	---	---	---	---	---	6.94407e-06	0.000172656	1.40566	1.40566	5.98459	14.701
AFFX-r2-Bs-dap-3_at	---	---	AFFX-r2-Bs-dap-3	---	---	---	---	---	5.66026e-08	0.000172704	1.44899	1.44899	9.04152	29.2972
1458575_at	SET binding protein 1	Setbp1	BB291656	Mm.312871	240427	NP_444329.1	NM_053099	---	0.00766465	0.000172801	1.17337	1.17337	1.97791	4.27542
1419473_a_at	cholecystokinin	Cck	NM_031161	Mm.2619	12424	NP_112438.1	NM_031161	88297	3.13052e-05	0.000173352	1.27363	1.27363	2.66221	11.6549
1443306_at	0 day neonate cerebellum cDNA, RIKEN full-length enriched library, clone:C230004	---	BB380163	Mm.80674	---	---	---	---	1.55409e-05	0.00017349	1.15893	1.15893	2.00098	13.0011
1457119_at	---	---	BI134152	---	---	---	---	---	3.48848e-05	0.000173557	0.844186	-1.18457	-1.82867	11.457
1418174_at	D site albumin promoter binding protein	Dbp	BC018323	Mm.378235	13170	NP_058670.1	NM_016974	94866	3.02127e-06	0.000173871	1.09777	1.09777	1.54973	16.6448
1426426_at	RNA binding motif protein 13	Rbm13	AV111031	Mm.289818	67920	NP_080729.1	NM_026453	---	8.03015e-06	0.000173967	0.916929	-1.0906	-1.88527	14.3817
1417300_at	sphingomyelin phosphodiesterase, acid-like 3B	Smpdl3b	NM_133888	Mm.287187	100340	NP_598649.1	NM_133888	---	1.67313e-06	0.000173981	0.772269	-1.29489	-3.0351	18.1524
1433501_at	cathepsin O	Ctso	BG230336	Mm.254642	229445	NP_808330.1	NM_177662	2139628	9.11749e-09	0.000174426	1.28315	1.28315	2.71188	37.5703
1424303_at	DEP domain containing 7	Depdc7	BC013499	Mm.288805	211896	NP_659053.1	NM_144804	---	1.97102e-07	0.000174939	0.754616	-1.32518	-3.4653	24.6357
1446643_at	RIKEN cDNA 5330409N07 gene	5330409N07Rik	BB022219	---	319766	---	---	2442687	0.000892879	0.000175739	1.23416	1.23416	2.28505	6.59802
1417128_at	pleckstrin homology domain containing, family O member 1	Plekho1	NM_023320	Mm.29475	67220	NP_075809.1	NM_023320	---	5.36936e-06	0.000175911	1.27665	1.27665	3.34053	15.2804
1445281_a_at	RIKEN cDNA B230311B06 gene	B230311B06Rik	BB309504	Mm.291232	381914	XP_001001884.1	XM_001001884	2686541	0.000521514	0.000176138	0.903191	-1.10719	-1.43695	7.27733
1424311_at	RIKEN cDNA 0710008K08 gene	0710008K08Rik	BC019538	Mm.64911	69225	NP_081271.1	NM_026995	---	3.16244e-06	0.000177169	1.0827	1.0827	1.74546	16.5328
1455196_s_at	expressed sequence AA987161	AA987161	AA987127	Mm.138283	380856	XP_911864.1 /// XP_925151.1 /// XP_986845.1 /// XP_995677.1	XM_906771 /// XM_920058 /// XM_981751 /// XM_990583	---	4.29104e-05	0.000177616	0.897676	-1.11399	-1.66438	11.0857
1450621_a_at	hemoglobin Y, beta-like embryonic chain	Hbb-y	NM_008221	---	15135	NP_032247.1	NM_008221	96027	5.60158e-07	0.000178119	1.5757	1.5757	11.7538	21.2538
1426737_at	G1 to S phase transition 1	Gspt1	AB003502	Mm.325827	14852	NP_666178.1	NM_146066	1316728	1.13896e-07	0.000178234	0.865728	-1.1551	-1.73107	26.5958
1418784_at	glutamate receptor, ionotropic, kainate 5 (gamma 2)	Grik5	NM_008168	Mm.2879	14809	NP_032194.1	NM_008168	---	0.00040665	0.000178313	1.17624	1.17624	2.38164	7.60683
1434216_a_at	nudix (nucleoside diphosphate linked moiety X)-type motif 19	Nudt19	BG070689	Mm.358820	110959	NP_149071.2	NM_033080	94203	3.17174e-05	0.000178869	0.922411	-1.08412	-1.65402	11.6309
1416633_a_at	RIKEN cDNA 5730536A07 gene	5730536A07Rik	NM_026635	Mm.27107	68250	NP_080911.1	NM_026635	---	9.91889e-06	0.000179224	0.945663	-1.05746	-1.49409	13.9276
1435140_at	insulin degrading enzyme	Ide	AV027702	Mm.28366	15925	NP_112419.1	NM_031156	96412	1.27992e-05	0.000180273	0.917433	-1.09	-1.78853	13.3953
1426828_at	RIKEN cDNA 1300018I17 gene	1300018I17Rik	AK005046	Mm.276193	72325	XP_001002676.1 /// XP_907804.2 /// XP_930235.2	XM_001002676 /// XM_902711 /// XM_925142	1914143	0.000904867	0.000180412	1.11495	1.11495	1.71435	6.58173
1448313_at	tripeptidyl peptidase I	Tpp1	NM_009906	Mm.20837	12751	NP_034036.1	NM_009906	1336194	1.61828e-07	0.000181525	1.05927	1.05927	1.48505	25.3251
1441338_at	RIKEN cDNA 5930412G12 gene	5930412G12Rik	BB036132	Mm.387738	319616	---	---	2442398	1.73657e-05	0.000181562	1.14285	1.14285	2.00669	12.7798
1435533_s_at	RIKEN cDNA 4933426K21 gene	4933426K21Rik	AV271892	Mm.277939	108653	XP_001002951.1 /// XP_132812.4 /// XP_986837.1 /// XP_986871.1 /// XP_986906.1	XM_001002951 /// XM_132812 /// XM_981743 /// XM_981777 /// XM_981812	1918325	1.37903e-05	0.000181873	0.919059	-1.08807	-1.59678	13.2427
1427196_at	WNK lysine deficient protein kinase 4	Wnk4	BG074348	Mm.23656	69847	NP_783569.1	NM_175638	---	0.000120283	0.000182536	1.29653	1.29653	3.59583	9.3721
1433609_s_at	surfeit gene 2	Surf2	BB381623	Mm.389260	20931	NP_038706.1	NM_013678	98444	0.00173849	0.000182688	0.777901	-1.28551	-2.92674	5.81467
1419652_s_at	RIKEN cDNA 2610200G18 gene	2610200G18Rik	AK009389	Mm.423029	67149	NP_080274.1	NM_025998	1914399	3.09536e-05	0.000182957	0.921888	-1.08473	-1.5268	11.6757
1424220_a_at	porcupine homolog (Drosophila)	Porcn	AB036749	Mm.153107	53627	NP_058609.1 /// NP_076127.1 /// NP_665914.1 /// NP_665915.1	NM_016913 /// NM_023638 /// NM_145907 /// NM_145908	1890212	2.9399e-05	0.000183255	0.833871	-1.19923	-2.58206	11.771
1418791_at	SH3-domain GRB2-like 2	Sh3gl2	AF326561	Mm.143603	20404	NP_062408.2	NM_019535	---	5.16266e-06	0.000183561	0.734273	-1.36189	-3.79349	15.3705
1454752_at	similar to RNA binding motif protein 24 /// similar to RNA binding motif protein	LOC380843 /// LOC638266 /// LOC666794	AV307961	---	380843 /// 638266 /// 666794	XP_919324.2 /// XP_982956.1 /// XP_994446.1 /// XP_994474.1 /// XP_994503.1	XM_914231 /// XM_977862 /// XM_989352 /// XM_989380 /// XM_989409	---	5.77136e-07	0.000185154	1.26596	1.26596	3.88765	21.1634
1436805_at	RIKEN cDNA 2810457I06 gene	2810457I06Rik	BG076317	Mm.133615	72828	NP_789830.1	NM_176860	---	0.00160562	0.000185238	1.22746	1.22746	2.38413	5.90492
1422631_at	aryl-hydrocarbon receptor	Ahr	BE989096	Mm.341377	11622	NP_038492.1	NM_013464	105043	0.000116821	0.000185425	0.79796	-1.2532	-2.52617	9.41772
1416522_a_at	gene rich cluster, C10 gene	Grcc10	NM_013535	---	14790	NP_038563.1	NM_013535	1315201	0.000994027	0.000185831	1.10977	1.10977	2.11238	6.46762
1440964_s_at	expressed sequence AI465270	AI465270	BB763986	Mm.392244	102097	---	---	2142566	1.69299e-05	0.000186007	1.07857	1.07857	1.40661	12.8302
1438844_x_at	spermatogenesis associated 5	Spata5	BB819052	Mm.172679	57815	NP_067318.1	NM_021343	1927170	4.20049e-06	0.000186122	0.878009	-1.13894	-1.96812	15.851
1418149_at	chromogranin A	Chga	NM_007693	Mm.4137	12652	NP_031719.1	NM_007693	---	2.57689e-06	0.000186539	0.852717	-1.17272	-2.0506	17.0398
1451462_a_at	interferon (alpha and beta) receptor 2	Ifnar2	AF013486	Mm.6834	15976	NP_034639.1	NM_010509	1098243	0.000607135	0.000186554	1.14019	1.14019	2.05054	7.08081
1418147_at	transcription factor AP-2, gamma	Tcfap2c	BC003778	Mm.3629	21420	NP_033361.1	NM_009335	106032	9.55714e-07	0.000187608	0.848825	-1.1781	-2.03273	19.6868
1416605_at	nucleolar protein family A, member 2	Nola2	BC024944	Mm.28203	52530	NP_080907.1	NM_026631	1098547	4.52623e-06	0.000188583	0.867515	-1.15272	-2.5506	15.6756
1452001_at	nuclear factor, erythroid derived 2	Nfe2	L09600	Mm.255151	18022	NP_032711.2	NM_008685	97308	0.000364371	0.000188644	1.51936	1.51936	6.89494	7.75542
1424589_s_at	RNA-binding region (RNP1, RRM) containing 3	Rnpc3	BC016603	Mm.316928	67225	NP_001033785.1 /// NP_080319.2	NM_001038696 /// NM_026043	1914475	5.62662e-06	0.000188843	0.815072	-1.22689	-2.50078	15.1736
1455871_s_at	Tax1 (human T-cell leukemia virus type I) binding protein 3 /// ribosomal protei	Tax1bp3 /// Rpl13	AV139821	Mm.186	270106 /// 76281	NP_058018.2 /// NP_083840.1	NM_016738 /// NM_029564	1923531 /// 1923531	4.59331e-06	0.00018907	1.0946	1.0946	1.95457	15.6412
1437249_at	src family associated phosphoprotein 1	Scap1	BG075562	Mm.340720	78473	NP_001028358.1	NM_001033186	1925723	0.000726558	0.000189382	1.35348	1.35348	2.98191	6.85326
1451450_at	RIKEN cDNA 2010011I20 gene	2010011I20Rik	AK008190	Mm.30013	67017	NP_080188.2	NM_025912	1914267	0.000153887	0.000189541	1.21885	1.21885	3.22707	8.99359
1460639_a_at	ATX1 (antioxidant protein 1) homolog 1 (yeast)	Atox1	NM_009720	Mm.217759	11927	NP_033850.1	NM_009720	---	3.87786e-06	0.000192445	0.916243	-1.09141	-1.7584	16.0405
1447528_at	---	---	BE988862	---	---	---	---	---	0.00023441	0.000192502	1.16793	1.16793	1.54552	8.37281
1417517_at	pleiomorphic adenoma gene-like 2	Plagl2	NM_018807	Mm.103199	54711	NP_061277.2	NM_018807	---	2.36835e-05	0.000192951	1.16585	1.16585	2.35813	12.1773
1450871_a_at	branched chain aminotransferase 1, cytosolic	Bcat1	X17502	Mm.4606	12035	NP_001019639.1 /// NP_031558.2	NM_001024468 /// NM_007532	---	1.70517e-05	0.000193025	0.865947	-1.15481	-2.74769	12.816
1436312_at	zinc finger protein, subfamily 1A, 1 (Ikaros)	Zfpn1a1	AV317621	Mm.103545	22778	NP_001020768.1 /// NP_033604.2	NM_001025597 /// NM_009578	1342540	0.000569042	0.000193037	1.36378	1.36378	4.54469	7.16413
1434682_at	RIKEN cDNA 6430601A21 gene	6430601A21Rik	AV347367	Mm.132523	228491	NP_780675.1	NM_175466	---	1.45052e-08	0.000193347	0.885188	-1.1297	-1.91565	35.2845
1437159_at	---	---	AW553762	---	---	---	---	---	2.6607e-07	0.000194059	0.886346	-1.12823	-1.85048	23.6188
1435987_x_at	RIKEN cDNA 1110059G02 gene	1110059G02Rik	BM570681	Mm.401845	68786	---	---	1916036	4.05905e-05	0.000194121	0.758342	-1.31867	-1.82041	11.1845
1439788_at	coiled-coil domain containing 111	Ccdc111	AV025195	---	408022	NP_001001184.1	NM_001001184	---	9.53851e-07	0.000194145	1.1281	1.1281	1.68751	19.6923
1456036_x_at	glutathione S-transferase omega 1	Gsto1	AV003026	Mm.378931	14873	NP_034492.1	NM_010362	1342273	0.000260527	0.000194709	0.870225	-1.14913	-2.30586	8.22192
1432022_at	Cdc42 GTPase-activating protein	Cdgap	AK018057	Mm.370848	12549	NP_064656.2	NM_020260	1333857	5.05052e-05	0.000195236	1.25609	1.25609	2.13117	10.8001
1424524_at	RIKEN cDNA 1200002N14 gene	1200002N14Rik	BC021433	Mm.35450	71712	NP_082154.2	NM_027878	---	3.37029e-05	0.000195462	0.765764	-1.30589	-2.96926	11.5197
1456515_s_at	transcription factor-like 5 (basic helix-loop-helix)	Tcfl5	AV044715	Mm.422603	277353	NP_839985.1	NM_178254	---	5.88782e-08	0.000195464	0.850186	-1.17621	-3.16206	29.1386
1448725_at	poly (ADP-ribose) glycohydrolase	Parg	NM_011960	Mm.15962	26430	NP_036090.1	NM_011960	---	5.42899e-06	0.000196079	0.921383	-1.08533	-1.70074	15.2551
1425938_a_at	FK506 binding protein 11	Fkbp11	BC022900	Mm.30729	66120	NP_077131.2	NM_024169	1913370	3.21124e-05	0.000196625	0.899447	-1.11179	-1.5438	11.6081
1437437_x_at	aspartyl aminopeptidase	Dnpep	BB396885	Mm.24680	13437	NP_058574.2	NM_016878	1278328	1.14714e-08	0.000196839	1.05971	1.05971	1.50263	36.4231
1425400_a_at	Cbp/p300-interacting transactivator, with Glu/Asp-rich carboxy-terminal domain,	Cited4	BC025116	Mm.272646	56222	NP_062509.1	NM_019563	1861694	0.000390814	0.000196966	1.54977	1.54977	10.7255	7.66036
1434378_a_at	Max dimerization protein 4	Mxd4	BG868949	Mm.391777	17122	NP_034883.2	NM_010753	---	0.000704988	0.000197058	1.33816	1.33816	4.99629	6.89111
1460356_at	endothelial cell-specific adhesion molecule	Esam1	AF361882	Mm.41751	69524	NP_081378.1	NM_027102	---	5.06027e-06	0.000198959	1.19668	1.19668	2.55844	15.4166
1418161_at	junctophilin 3	Jph3	NM_020605	Mm.306870	57340	NP_065630.1	NM_020605	---	8.38962e-05	0.000200368	0.828357	-1.20721	-2.01163	9.94656
1435157_at	RIKEN cDNA 5830454D03 gene	5830454D03Rik	BB030412	Mm.393327	109029	---	---	1923345	9.53466e-06	0.0002007	1.10216	1.10216	1.67279	14.0117
1452887_at	TNF receptor-associated factor 3 interacting protein 1	Traf3ip1	BG075295	Mm.318430	74019	NP_082994.1	NM_028718	1921269	6.89971e-06	0.000200852	0.832882	-1.20065	-2.35857	14.7152
1453165_at	methyltransferase like 4	Mettl4	BB701076	Mm.139146	76781	NP_795891.2	NM_176917	1924031	2.96411e-07	0.000202116	0.895851	-1.11626	-1.75339	23.262
1455090_at	angiopoietin-like 2	Angptl2	BF681826	Mm.208919	26360	NP_036053.2	NM_011923	1347002	6.32333e-11	0.00020311	1.12113	1.12113	1.74165	72.4829
1434866_x_at	carnitine palmitoyltransferase 1a, liver	Cpt1a	BB021753	Mm.422925	12894	NP_038523.1	NM_013495	1098296	5.26268e-07	0.000204766	0.756267	-1.32228	-2.30419	21.4437
1458353_at	RIKEN cDNA A230063L24 gene	A230063L24Rik	BB173301	Mm.390076	319555	NP_795914.1	NM_176940	---	2.07115e-10	0.000204821	0.942092	-1.06147	-1.4043	62.0864
1424112_at	insulin-like growth factor 2 receptor	Igf2r	BG092290	Mm.26553	16004	NP_034645.1	NM_010515	---	1.05666e-06	0.000206377	1.25598	1.25598	4.39844	19.4037
1427947_at	cDNA sequence BC028440	BC028440	AW047294	Mm.22849	232987	NP_742160.1	NM_172148	2387643	0.000743349	0.000206606	1.11357	1.11357	1.71245	6.82466
1449077_at	erythroid associated factor	Eraf	NM_133245	Mm.423023	170812	NP_573508.1	NM_133245	2158492	3.25404e-05	0.000206986	1.34868	1.34868	5.26349	11.5839
1450896_at	Rho GTPase activating protein 5	Arhgap5	BM248774	Mm.35059	11855	NP_033836.2	NM_009706	1332637	0.00377674	0.000207234	0.693726	-1.44149	-5.20261	4.97688
1458780_at	DNA segment, Chr 8, ERATO Doi 620, expressed	D8Ertd620e	BG070109	---	52423	---	---	1289220	0.0101542	0.000207364	1.26827	1.26827	1.96234	4.01182
1447713_at	tropomyosin 1, alpha	Tpm1	AV209969	Mm.121878	22003	NP_077745.2	NM_024427	98809	6.11348e-06	0.000208561	1.35362	1.35362	2.74316	14.9857
1452340_at	RIKEN cDNA 6820424L24 gene	6820424L24Rik	BB667188	Mm.38277	100515	XP_144310.5 /// XP_904532.1 /// XP_919582.1 /// XP_928377.1 /// XP_979325.1 ///	XM_144310 /// XM_899439 /// XM_914489 /// XM_923284 /// XM_974231 /// XM_974270	---	2.33254e-05	0.000210537	0.92005	-1.0869	-1.72187	12.2064
1429966_at	RIKEN cDNA 3110057O12 gene	3110057O12Rik	AW061107	Mm.32373	269423	NP_080898.1	NM_026622	1915468	1.89726e-06	0.000211144	1.11032	1.11032	1.47625	17.8223
1451803_a_at	vascular endothelial growth factor B	Vegfb	U48800	Mm.15607	22340	NP_035827.1	NM_011697	---	0.000135893	0.000211523	1.13175	1.13175	2.14951	9.1832
1433526_at	kelch-like 8 (Drosophila)	Klhl8	BM942651	Mm.179871	246293	NP_848856.1	NM_178741	---	1.64814e-08	0.000212409	0.832172	-1.20168	-1.97662	34.6786
1455186_a_at	RIKEN cDNA 1190003J15 gene	1190003J15Rik	BI556771	Mm.272359	76974	NP_084097.1	NM_029821	1916142	5.83636e-06	0.00021394	0.679084	-1.47257	-6.41469	15.0905
1443913_at	Vacuolar protein sorting 33A (yeast)	Vps33a	BG071002	Mm.41372	77573	NP_084205.2	NM_029929	---	3.03571e-05	0.000214306	1.20755	1.20755	2.64716	11.7116
1418553_at	rho/rac guanine nucleotide exchange factor (GEF) 18	Arhgef18	NM_133962	Mm.170461	102098	NP_598723.3	NM_133962	2142567	0.00290305	0.000215844	0.904189	-1.10596	-1.73894	5.25253
1421351_at	glutamate receptor, ionotropic, AMPA4 (alpha 4)	Gria4	NM_019691	Mm.209263	14802	NP_062665.2	NM_019691	95811	0.00922049	0.000216227	1.22231	1.22231	1.80761	4.10129
1423488_at	monocyte to macrophage differentiation-associated	Mmd	BC021914	Mm.277518	67468	NP_080454.1	NM_026178	---	4.56699e-07	0.000218165	1.16434	1.16434	2.06439	21.8808
1422748_at	zinc finger homeobox 1b	Zfhx1b	NM_015753	Mm.259595	24136	NP_001028807.1 /// NP_056568.2	NM_001033635 /// NM_015753	1344407	0.000197015	0.000218335	1.48268	1.48268	5.03033	8.6253
1437667_a_at	BTB and CNC homology 2	Bach2	AW553304	Mm.270304	12014	NP_031547.1	NM_007521	894679	5.43132e-06	0.0002222	1.26334	1.26334	2.64071	15.2541
1440074_at	hypothetical gene supported by AK082832	LOC432988	BI734150	Mm.79527	432988	NP_001004171.1	NM_001004171	---	2.92754e-07	0.00022276	0.758489	-1.31841	-2.19028	23.3028
1436569_at	RIKEN cDNA C030045D06 gene	C030045D06Rik	BB360125	Mm.123247	109294	NP_001028808.1	NM_001033636	1923385	3.48464e-06	0.000223199	0.775614	-1.2893	-1.85133	16.2971
1456475_s_at	protein kinase, cAMP dependent regulatory, type II beta	Prkar2b	BB216074	Mm.25594	19088	NP_035288.2	NM_011158	97760	1.55011e-06	0.000224507	1.3474	1.3474	6.1895	18.3554
1447903_x_at	adaptor-related protein complex 1, sigma 2 subunit	Ap1s2	BB185861	Mm.146736	108012	NP_081163.2	NM_026887	1889383	2.90555e-05	0.000224522	1.19539	1.19539	2.70597	11.7928
1434838_at	similar to Potassium voltage-gated channel subfamily G member 2 (Voltage-gated p	LOC240444	BB478302	Mm.279568	240444	XP_140499.6 /// XP_979615.1 /// XP_994486.1	XM_140499 /// XM_974521 /// XM_989392	---	0.000513414	0.000226733	1.17762	1.17762	1.97796	7.29777
1417022_at	solute carrier family 7 (cationic amino acid transporter, y+ system), member 3	Slc7a3	NM_007515	Mm.5140	11989	NP_031541.1	NM_007515	1100521	3.66212e-08	0.000227629	0.837753	-1.19367	-3.00639	31.1025
1452250_a_at	procollagen, type VI, alpha 2	Col6a2	BI455189	Mm.1949	12834	NP_666119.1	NM_146007	---	6.56692e-10	0.00022799	1.12128	1.12128	1.8312	53.3506
1422866_at	procollagen, type XIII, alpha 1	Col13a1	NM_007731	Mm.300931	12817	NP_031757.1	NM_007731	1277201	0.00486454	0.000228801	1.16773	1.16773	2.34521	4.7195
1450062_a_at	melanoma antigen, family D, 1	Maged1	NM_019791	Mm.27578	94275	NP_062765.1	NM_019791	1930187	1.69598e-05	0.00022985	1.16927	1.16927	2.97151	12.8267
1436684_a_at	RIO kinase 2 (yeast)	Riok2	AV066689	Mm.218423	67045	NP_080210.1	NM_025934	---	4.24456e-06	0.0002304	0.840589	-1.18964	-2.33137	15.8264
1436602_x_at	calcium channel, voltage-dependent, N type, alpha 1B subunit	Cacna1b	AV326040	Mm.4424	12287	NP_001035993.1 /// NP_031605.2	NM_001042528 /// NM_007579	88296	1.06078e-06	0.000230603	0.752958	-1.3281	-2.35821	19.3928
1452878_at	protein kinase C, epsilon	Prkce	AK017901	Mm.24614	18754	NP_035234.1	NM_011104	97599	8.56943e-07	0.000230863	1.1774	1.1774	2.2625	19.9984
1426397_at	transforming growth factor, beta receptor II	Tgfbr2	BG793483	Mm.172346	21813	NP_033397.2 /// NP_083851.2	NM_009371 /// NM_029575	---	2.25263e-07	0.000230944	1.21256	1.21256	2.52987	24.1784
1430561_at	DnaJ (Hsp40) homolog, subfamily B, member 14	Dnajb14	BE952491	Mm.256488	70604	XP_131212.3 /// XP_929607.1 /// XP_929611.1 /// XP_980162.1	XM_131212 /// XM_924514 /// XM_924518 /// XM_975068	---	0.000109789	0.000231498	1.17827	1.17827	2.05117	9.51526
1456804_at	hypothetical protein LOC627821	Av381130	AV380908	Mm.99441	627821	XP_897616.1 /// XP_917513.1 /// XP_983075.1	XM_892523 /// XM_912420 /// XM_977981	---	2.25315e-07	0.000232183	0.795758	-1.25666	-2.43128	24.1776
1433735_a_at	transmembrane protein 64	Tmem64	BG075363	Mm.38877	100201	NP_852066.1	NM_181401	2140359	0.000446739	0.000232213	0.854894	-1.16974	-2.5314	7.48114
1449471_at	potassium large conductance calcium-activated channel, subfamily M, beta member	Kcnmb4	NM_021452	Mm.245800	58802	NP_067427.1	NM_021452	---	2.56179e-05	0.000232298	1.23378	1.23378	3.0365	12.0285
1424562_a_at	solute carrier family 25 (mitochondrial carrier, adenine nucleotide translocator	Slc25a4	BC026925	Mm.16228	11739	NP_031476.2	NM_007450	1353495	1.99798e-06	0.00023234	1.06045	1.06045	1.61957	17.688
1455786_at	RIKEN cDNA 2610036F08 gene	2610036F08Rik	BB476620	Mm.271252	628054	XP_989221.1	XM_984127	---	3.15116e-05	0.000232601	0.851235	-1.17476	-1.6911	11.6428
1426166_at	major urinary protein 5	Mup5	M16360	---	17844	NP_032675.1	NM_008649	---	1.09005e-08	0.000233546	0.897256	-1.11451	-1.38539	36.6753
1428329_a_at	intraflagellar transport 80 homolog (Chlamydomonas)	Ift80	AK019542	Mm.389451	68259	NP_080917.1	NM_026641	1915509	0.00012501	0.000233943	0.886487	-1.12805	-1.61557	9.31212
1417034_at	trafficking protein particle complex 6A	Trappc6a	NM_025960	Mm.44213	67091	NP_080236.2	NM_025960	---	0.000349531	0.00023444	1.10919	1.10919	1.82792	7.81221
1456608_at	---	---	AW493737	---	---	---	---	---	0.000502079	0.000235077	1.13601	1.13601	1.57108	7.32699
1437312_at	bone morphogenetic protein receptor, type 1B	Bmpr1b	BB698679	Mm.39089	12167	NP_031586.1	NM_007560	---	4.28041e-05	0.000235624	0.767034	-1.30372	-2.27538	11.0901
1426562_a_at	olfactomedin 1	Olfm1	BE952082	Mm.43278	56177	NP_001033701.1 /// NP_001033702.1 /// NP_001033703.1 /// NP_062371.2	NM_001038612 /// NM_001038613 /// NM_001038614 /// NM_019498	1860437	6.0176e-05	0.000236496	1.18497	1.18497	1.96897	10.4994
1430033_at	RIKEN cDNA 5330431K02 gene	5330431K02Rik	AW495519	---	68189	---	---	1915439	0.000634123	0.000237665	1.26636	1.26636	2.85694	7.02524
1435193_at	RIKEN cDNA A230050P20 gene	A230050P20Rik	BB085904	Mm.249932	319278	NP_783618.1	NM_175687	2441788	0.000178176	0.000237891	0.87357	-1.14473	-1.95445	8.77379
1433979_at	RNA binding motif, single stranded interacting protein 2	Rbms2	BQ176636	Mm.42247	56516	NP_001034169.1 /// NP_062685.2	NM_001039080 /// NM_019711	---	8.82786e-08	0.000238601	1.10585	1.10585	1.93806	27.553
1426706_s_at	xylulokinase homolog (H. influenzae)	Xylb	BB431728	Mm.219497	102448	NP_001028381.1	NM_001033209	2142985	8.89457e-05	0.00023927	0.8546	-1.17014	-1.64731	9.85163
1451112_s_at	death-associated protein	Dap	BC024876	Mm.222867	223453	NP_666169.1	NM_146057	---	1.35088e-09	0.000239432	1.07824	1.07824	1.67851	48.4962
1433552_a_at	polymerase (RNA) II (DNA directed) polypeptide B	Polr2b	BQ177004	---	231329	NP_722493.1	NM_153798	---	1.29572e-05	0.000240225	0.960949	-1.04064	-1.38796	13.3701
1426989_at	calsyntenin 3	Clstn3	AV341395	Mm.193701	232370	NP_705728.1	NM_153508	---	4.59195e-05	0.000240739	0.912955	-1.09534	-1.52846	10.9663
1449465_at	reelin	Reln	NM_011261	Mm.272920	19699	NP_035391.1	NM_011261	---	3.4535e-06	0.000241199	1.32542	1.32542	4.10232	16.3188
1418099_at	tumor necrosis factor receptor superfamily, member 1b	Tnfrsf1b	M60469	Mm.235328	21938	NP_035740.2	NM_011610	---	5.75079e-05	0.000241487	0.862301	-1.15969	-1.87384	10.5767
1427508_at	arylsulfatase i	Arsi	BC020108	Mm.20147	545260	NP_001033588.1	NM_001038499	2670959	3.58814e-05	0.000242104	0.902487	-1.10805	-1.59327	11.4059
1437371_at	RIKEN cDNA 9930021J17 gene	9930021J17Rik	BB008528	Mm.156633	229488	NP_766270.1	NM_172682	2444746	0.00625189	0.000242148	1.16827	1.16827	1.87737	4.4716
1425784_a_at	olfactomedin 1	Olfm1	D78264	Mm.43278	56177	NP_001033701.1 /// NP_001033702.1 /// NP_001033703.1 /// NP_062371.2	NM_001038612 /// NM_001038613 /// NM_001038614 /// NM_019498	1860437	5.25627e-05	0.000242579	1.18723	1.18723	2.51363	10.731
1428074_at	transmembrane protein 158	Tmem158	BE981853	Mm.8569	72309	NP_001002267.1	NM_001002267	---	1.74185e-05	0.000244731	1.17913	1.17913	2.68784	12.7738
1449141_at	filamin binding LIM protein 1	Fblim1	BG070068	Mm.286536	74202	NP_598515.3	NM_133754	1921452	2.66467e-06	0.000245283	0.825811	-1.21093	-2.95301	16.956
1445829_at	RIKEN cDNA 8030491N06 gene	8030491N06Rik	BB196262	Mm.371660	77505	XP_001000131.1 /// XP_913886.2 /// XP_988314.1	XM_001000131 /// XM_908793 /// XM_983220	---	0.000237785	0.000245363	0.885936	-1.12875	-1.54976	8.35227
1443451_at	---	---	C76090	---	---	---	---	---	0.000200613	0.000245759	1.17821	1.17821	1.70707	8.59876
1417065_at	early growth response 1	Egr1	NM_007913	Mm.181959	13653	NP_031939.1	NM_007913	---	1.31956e-06	0.000245877	1.14775	1.14775	2.63991	18.7898
1459218_at	RIKEN cDNA D330001F17 gene	D330001F17Rik	BB142087	Mm.123240	223658	---	---	2442558	5.20915e-05	0.000246176	1.2112	1.2112	1.92318	10.7466
1444380_at	expressed sequence AI844869	AI844869	AI844869	---	98445	---	---	2138340	0.000605146	0.00024677	1.09926	1.09926	1.40092	7.08501
1417872_at	four and a half LIM domains 1	Fhl1	U41739	Mm.3126	14199	NP_034341.1	NM_010211	1298387	1.6385e-07	0.000246812	1.12217	1.12217	2.36978	25.2811
1448007_at	bromodomain adjacent to zinc finger domain, 2B	Baz2b	BE847301	Mm.228071	407823	NP_001001182.2	NM_001001182	2442782	0.000352135	0.000247378	1.17039	1.17039	2.25578	7.80205
1423635_at	bone morphogenetic protein 2	Bmp2	AV239587	Mm.103205	12156	NP_031579.2	NM_007553	88177	7.45708e-06	0.000248228	1.34203	1.34203	5.64191	14.5436
1453645_at	RIKEN cDNA 2700046A07 gene	2700046A07Rik	BB556191	Mm.262195	78449	XP_001000719.1 /// XP_001002365.1 /// XP_989697.1	XM_001000719 /// XM_001002365 /// XM_984603	---	0.00145752	0.000248826	1.43963	1.43963	5.0435	6.01591
1420335_at	disrupted meiotic cDNA 1 homolog	Dmc1h	D58419	Mm.2524	13404	NP_034189.1	NM_010059	---	0.00249397	0.000250653	0.849667	-1.17693	-1.88095	5.41554
1440878_at	runt related transcription factor 1	Runx1	BB795285	Mm.4081	12394	NP_033951.1	NM_009821	99852	0.000426306	0.000250987	1.23446	1.23446	2.39029	7.54355
1423336_at	origin recognition complex, subunit 4-like (S. cerevisiae)	Orc4l	BB775020	Mm.291059	26428	NP_036088.2	NM_011958	---	0.00214386	0.000251019	0.935578	-1.06886	-1.36892	5.58079
1419998_at	Transcribed locus	---	AU018569	Mm.394822	---	---	---	2146335	6.0778e-06	0.000252218	0.865878	-1.1549	-1.55581	14.9989
1450641_at	vimentin	Vim	M24849	Mm.268000	22352	NP_035831.2	NM_011701	98932	1.28496e-06	0.000252777	1.10548	1.10548	2.17904	18.8623
1438067_at	neurofibromatosis 1	Nf1	BB526552	Mm.255596	18015	NP_035027.1	NM_010897	---	0.000643323	0.000253384	1.09949	1.09949	1.49465	7.0069
1428168_at	myelin protein zero-like 1	Mpzl1	AK003513	Mm.46438	68481	NP_001001880.1	NM_001001880	---	1.89035e-05	0.000253744	1.09742	1.09742	1.8844	12.6128
1449983_a_at	NAD(P)H dehydrogenase, quinone 2	Nqo2	NM_020282	Mm.264036	18105	NP_064678.1	NM_020282	104513	4.18022e-05	0.000254205	0.882222	-1.1335	-1.81487	11.1321
1457596_at	Son cell proliferation protein	Son	AV228177	Mm.46401	20658	NP_064357.1 /// NP_849211.2	NM_019973 /// NM_178880	---	0.000452542	0.000254638	1.10378	1.10378	1.26669	7.46399
1423135_at	thymus cell antigen 1, theta	Thy1	AV028402	Mm.3951	21838	NP_033408.1	NM_009382	---	0.00029479	0.000254742	0.777419	-1.28631	-2.73976	8.04789
1443206_at	ATP-binding cassette, sub-family C (CFTR/MRP), member 3	Abcc3	BG076102	Mm.23942	76408	NP_083876.3	NM_029600	---	0.0166195	0.000255543	1.15908	1.15908	1.69187	3.56917
1416408_at	acyl-Coenzyme A oxidase 1, palmitoyl	Acox1	AB034914	Mm.356689	11430	NP_056544.2	NM_015729	1330812	2.92778e-06	0.000257605	1.11678	1.11678	1.81047	16.7222
1450696_at	proteosome (prosome, macropain) subunit, beta type 9 (large multifunctional pept	Psmb9	NM_013585	Mm.390983	16912	NP_038613.1	NM_013585	1346526	1.97933e-06	0.000258345	0.890807	-1.12258	-1.63169	17.7123
1429185_at	RIKEN cDNA 4631416L12 gene	4631416L12Rik	BB774721	Mm.153974	622434	XP_892830.1 /// XP_902724.1 /// XP_902753.1 /// XP_928248.1 /// XP_928265.1 ///	XM_887737 /// XM_897631 /// XM_897660 /// XM_923155 /// XM_923172 /// XM_977932	---	1.47179e-05	0.000258439	0.846758	-1.18098	-2.37141	13.1106
1425200_at	chloride channel CLIC-like 1	Clcc1	BC003247	Mm.214545	229725	NP_663518.1	NM_145543	---	0.000595681	0.00026317	1.11705	1.11705	1.41834	7.10523
1431759_at	zinc finger, BED domain containing 4 /// RIKEN cDNA 4930529C04 gene /// similar	Zbed4 /// 4930529C04Rik /// LOC669068	AI173806	Mm.389469	223773 /// 619677 /// 669068	NP_852077.1 /// XP_889140.1 /// XP_916014.1 /// XP_977937.1 /// XP_991326.1	NM_181412 /// XM_884047 /// XM_910921 /// XM_972843 /// XM_986232	---	0.000751305	0.00026321	1.15567	1.15567	1.69506	6.81136
1447612_x_at	Jumonji domain containing 3	Jmjd3	BB494168	Mm.412143	216850	NP_001017426.1	NM_001017426	---	0.00166372	0.000263817	1.11999	1.11999	2.15446	5.86447
1439244_a_at	trinucleotide repeat containing 6a	Tnrc6a	BB822587	Mm.102305	233833	XP_486002.3 /// XP_906780.2 /// XP_920565.2 /// XP_987987.1 /// XP_997636.1	XM_486002 /// XM_901687 /// XM_915472 /// XM_982893 /// XM_992542	---	0.000182233	0.000264537	1.09841	1.09841	2.05314	8.74037
1422423_at	melanoma antigen, family A, 7	Magea7	NM_020281	Mm.377099	17143	NP_064677.1	NM_020281	---	4.31823e-08	0.000265432	0.915133	-1.09274	-1.4621	30.4077
1417422_at	glycine N-methyltransferase	Gnmt	NM_010321	Mm.29395	14711	NP_034451.1	NM_010321	---	0.000121881	0.000266884	0.90177	-1.10893	-1.47736	9.35153
1437720_at	Ligatin	Lgtn	BB342437	Mm.276294	16865	NP_034839.1	NM_010709	---	2.39579e-08	0.000267493	0.933395	-1.07136	-1.3137	32.9588
1423169_at	TAF7 RNA polymerase II, TATA box binding protein (TBP)-associated factor	Taf7	AV213552	Mm.236009	24074	NP_036031.1 /// NP_786964.1	NM_011901 /// NM_175770	---	8.67869e-05	0.000268429	0.734359	-1.36173	-4.2128	9.89145
1437549_at	RIKEN cDNA 2810408I11 gene	2810408I11Rik	BB093469	Mm.69044	69941	---	---	1917191	9.44542e-07	0.000268971	0.906103	-1.10363	-1.60446	19.7202
1428233_at	cleavage and polyadenylation specific factor 6	Cpsf6	BB425379	Mm.288682	432508	NP_001013409.1	NM_001013391	---	4.00972e-07	0.000269099	0.876122	-1.14139	-2.17369	22.2888
1433203_at	RIKEN cDNA 6030400A10 gene	6030400A10Rik	AK020045	---	77069	---	---	1924319	1.5425e-05	0.000270166	1.2634	1.2634	2.35862	13.0161
1450420_at	stromal antigen 1	Stag1	BQ174473	Mm.42135	20842	NP_033308.2	NM_009282	1098658	0.00121877	0.000270423	0.882191	-1.13354	-1.89324	6.22449
1430256_at	RIKEN cDNA 2310033K02 gene	2310033K02Rik	AK009597	Mm.68454	69553	XP_149252.5 /// XP_916770.2 /// XP_989222.1	XM_149252 /// XM_911677 /// XM_984128	1916803	0.00172291	0.000270545	1.10468	1.10468	1.50414	5.82485
1426208_x_at	pleiomorphic adenoma gene-like 1	Plagl1	AF147785	Mm.287857	22634	NP_033564.1	NM_009538	1100874	1.59109e-09	0.000270976	1.18615	1.18615	3.18407	47.4543
1439071_at	RIKEN cDNA 5430416N02 gene	5430416N02Rik	AW112059	Mm.392282	71426	---	---	1918676	0.000860399	0.000271039	1.09711	1.09711	1.64643	6.64344
1424672_at	Dmx-like 1	Dmxl1	BC020141	Mm.257790	240283	XP_283496.3 /// XP_906534.1 /// XP_906538.1 /// XP_906542.1 /// XP_919421.1 ///	XM_283496 /// XM_901441 /// XM_901445 /// XM_901449 /// XM_914328 /// XM_923180	---	3.85867e-05	0.00027146	0.843854	-1.18504	-2.19838	11.275
1450016_at	cyclin G1	Ccng1	BG065754	Mm.2103	12450	NP_033961.1	NM_009831	---	2.34019e-06	0.000271786	0.919224	-1.08787	-1.77791	17.2828
1443488_at	---	---	BB260131	---	---	---	---	---	0.000273292	0.000271825	1.08369	1.08369	1.18398	8.15424
1428444_at	ankyrin repeat and SOCS box-containing protein 2	Asb2	AK003566	Mm.27159	65256	NP_075536.1	NM_023049	1929743	1.97784e-06	0.000272012	1.25112	1.25112	3.06042	17.7142
1436403_at	cDNA sequence BC025575	BC025575	BB452429	Mm.259924	217219	NP_954670.2	NM_199200	---	0.0012522	0.0002725	1.19905	1.19905	2.4142	6.19266
1433692_at	N-acetyltransferase 10	Nat10	BM202638	Mm.288005	98956	NP_694766.1	NM_153126	---	1.95249e-10	0.000272893	0.947106	-1.05585	-1.40768	62.5678
1449211_at	bisphosphate 3'-nucleotidase 1	Bpnt1	BB412311	Mm.227549	23827	NP_035924.2	NM_011794	1338800	4.04309e-05	0.000274497	0.908439	-1.10079	-1.65138	11.1915
1418085_at	protein kinase C, zeta	Prkcz	NM_008860	Mm.28561	18762	NP_001034168.1 /// NP_032886.2	NM_001039079 /// NM_008860	---	0.00246081	0.000274538	0.878679	-1.13807	-1.85666	5.43004
1449675_at	cyclin B1, related sequence 1 /// similar to G2/mitotic-specific cyclin B1 /// c	Ccnb1-rs1 /// LOC231869 /// Ccnb1 /// LOC434175 /// LOC545676 /// LOC672788	AU015121	Mm.260114	12429 /// 231869 /// 268697 /// 434175 /// 545676 /// 672788	NP_758505.2 /// XP_001005050.1 /// XP_485921.1 /// XP_906081.1	NM_172301 /// XM_001005050 /// XM_485921 /// XM_900988 /// XR_003068 /// XR_0033	88302 /// 88302 /// 88302 /// 88302 /// 88302 /// 88302	6.25089e-06	0.00027509	0.805082	-1.24211	-2.47813	14.9357
1449198_a_at	ST3 beta-galactoside alpha-2,3-sialyltransferase 5	St3gal5	BB829192	Mm.38248	20454	NP_001030305.1 /// NP_035505.2	NM_001035228 /// NM_011375	---	8.0297e-05	0.000275847	1.17401	1.17401	2.57268	10.0182
1460036_at	adaptor-related protein complex 1, sigma 2 subunit	Ap1s2	BE655707	Mm.146736	108012	NP_081163.2	NM_026887	---	0.000326001	0.000277686	1.13609	1.13609	2.07572	7.90805
1455329_at	---	---	BE952207	---	---	---	---	---	1.50447e-06	0.00027881	0.878655	-1.1381	-1.60648	18.4353
1416492_at	cyclin E1	Ccne1	NM_007633	Mm.16110	12447	NP_031659.2	NM_007633	---	7.47275e-10	0.00028111	0.894678	-1.11772	-2.05169	52.4485
1439101_at	RIKEN cDNA D830007F02 gene	D830007F02Rik	BM123917	Mm.32804	213435	NP_780650.2	NM_175441	2443063	1.41339e-05	0.000281868	1.39606	1.39606	3.40214	13.1926
1449507_a_at	CD47 antigen (Rh-related antigen, integrin-associated signal transducer)	Cd47	NM_010581	Mm.390865	16423	NP_034711.1	NM_010581	96617	6.52288e-07	0.000282502	1.13262	1.13262	2.05909	20.7965
1455618_x_at	tetraspanin 33	Tspan33	BI440178	Mm.225289	232670	NP_666285.1	NM_146173	---	0.000423406	0.00028256	1.26275	1.26275	4.06421	7.55268
1421445_at	solute carrier family 26, member 3	Slc26a3	NM_021353	Mm.283281	13487	NP_067328.1	NM_021353	---	0.00196788	0.000282727	1.1532	1.1532	1.44916	5.67567
1428857_at	Sin3A associated protein, 130kDa	Sap130	AK011978	Mm.194538	269003	NP_766553.1	NM_172965	---	0.00203232	0.000283424	0.912345	-1.09608	-1.67303	5.63986
1419371_s_at	golgi SNAP receptor complex member 2	Gosr2	NM_019650	Mm.195451	56494	NP_062624.2	NM_019650	---	0.00171693	0.000284659	1.05604	1.05604	1.41898	5.82878
1421100_a_at	disabled homolog 1 (Drosophila)	Dab1	NM_010014	Mm.289682	13131	NP_034144.1 /// NP_796233.2	NM_010014 /// NM_177259	108554	0.000579207	0.000284663	0.648411	-1.54223	-4.85247	7.1413
1418004_a_at	RIKEN cDNA 1810009M01 gene	1810009M01Rik	NM_023056	Mm.28385	65963	NP_075543.1	NM_023056	1916348	1.84538e-10	0.000285187	1.14313	1.14313	2.14223	63.0315
1460609_at	Integrator complex subunit 8	Ints8	BB224305	Mm.246713	72656	NP_835213.2	NM_178112	---	0.000532073	0.00028651	1.12781	1.12781	1.65483	7.25121
1438344_at	RIKEN cDNA 4833424O15 gene	4833424O15Rik	AV334098	Mm.72187	75769	NP_083701.1	NM_029425	1923019	5.6814e-05	0.00028991	1.14518	1.14518	1.38424	10.5974
1446537_at	Dendritic cell protein GA17	Ga17	BB162318	Mm.336519	98221	NP_663355.1	NM_145380	---	0.000383296	0.000291883	1.15325	1.15325	1.503	7.68664
1455943_at	zinc finger protein 451	Zfp451	BB421061	Mm.289103	98403	NP_598578.1	NM_133817	2137896	4.48212e-06	0.000293447	1.11644	1.11644	1.55895	15.6985
1440694_at	---	---	BB523556	---	---	---	---	---	0.00486761	0.000297089	1.2986	1.2986	1.87988	4.71887
1435495_at	adenosine A1 receptor	Adora1	BE630294	Mm.298908	11539	NP_001008533.1 /// NP_001034599.1	NM_001008533 /// NM_001039510	---	0.0001573	0.000297421	1.27319	1.27319	2.48482	8.96044
1431700_at	glutamate receptor, ionotropic, NMDA2B (epsilon 2)	Grin2b	AK002963	Mm.322010	14812	NP_032197.2	NM_008171	95821	4.98577e-05	0.00029823	0.863592	-1.15795	-1.63522	10.8225
1435143_at	PCTAIRE-motif protein kinase 2	Pctk2	BB825801	Mm.217404	237459	NP_666351.1	NM_146239	---	3.82188e-06	0.000299386	1.19928	1.19928	2.55639	16.0752
1437339_s_at	proprotein convertase subtilisin/kexin type 5	Pcsk5	BB241731	Mm.3401	18552	XP_129214.4 /// XP_992466.1 /// XP_995181.1	XM_129214 /// XM_987372 /// XM_990087	97515	8.78605e-07	0.000300398	1.2801	1.2801	3.52269	19.9267
1417405_at	START domain containing 3	Stard3	NM_021547	Mm.265546	59045	NP_067522.1	NM_021547	1929618	0.000399952	0.000302777	1.07984	1.07984	1.58944	7.62919
1436035_at	RIKEN cDNA 3830431G21 gene	3830431G21Rik	AV225683	Mm.154541	217682	XP_126991.2 /// XP_904572.1 /// XP_910374.1 /// XP_924374.1 /// XP_997509.1	XM_126991 /// XM_899479 /// XM_905281 /// XM_919281 /// XM_992415	---	1.44463e-06	0.000303354	0.769364	-1.29978	-2.38118	18.5444
1434199_at	gene model 323, (NCBI)	Gm323	BM898903	Mm.329064	210573	NP_001013771.1	NM_001013749	---	8.01411e-05	0.000304632	0.89156	-1.12163	-1.59258	10.0214
1434325_x_at	protein kinase, cAMP dependent regulatory, type I beta	Prkar1b	BB274009	Mm.306163	19085	NP_032949.2	NM_008923	---	2.6838e-08	0.000306865	1.1977	1.1977	2.35319	32.4525
1451428_x_at	EGF-like domain 7	Egfl7	BC024610	Mm.268933	353156	NP_848538.2 /// NP_942017.1 /// NP_942018.1	NM_178444 /// NM_198724 /// NM_198725	2449923	4.65322e-05	0.000307362	1.15067	1.15067	2.41308	10.943
1419211_s_at	RIKEN cDNA 4933424B01 gene	4933424B01Rik	NM_138757	Mm.271774	71177	NP_620096.1	NM_138757	1918427	2.95697e-06	0.000308963	0.91028	-1.09856	-1.68873	16.6977
1451867_x_at	Rho GTPase activating protein 6	Arhgap6	AF177664	Mm.386750	11856	NP_033837.2 /// NP_848869.1	NM_009707 /// NM_178754	1196332	1.84722e-05	0.000309248	1.2858	1.2858	3.41019	12.658
1436553_at	lipoma HMGIC fusion partner-like protein 4	Lhfpl4	BQ180632	Mm.37943	269788	NP_808431.1	NM_177763	3057108	5.90889e-05	0.000309578	0.871746	-1.14712	-1.64466	10.5304
1447453_x_at	RIKEN cDNA A230083H22 gene	A230083H22Rik	BB806550	Mm.257354	353211	XP_992273.1 /// XP_995085.1 /// XP_996089.1	XM_987179 /// XM_989991 /// XM_990995	---	0.0128869	0.000310141	1.17886	1.17886	1.47594	3.79475
1456587_x_at	RIKEN cDNA 2010005J08 gene	2010005J08Rik	BB407063	Mm.271657	72046	NP_848738.1	NM_178623	1919296	0.00691182	0.000310845	1.16215	1.16215	2.23207	4.37441
1446812_at	Heart and neural crest derivatives expressed transcript 2	Hand2	BB667300	Mm.229304	15111	NP_034532.2	NM_010402	---	2.16692e-05	0.00031091	1.19153	1.19153	1.64175	12.3476
1435461_at	membrane associated guanylate kinase, WW and PDZ domain containing 3	Magi3	BF180812	Mm.264849	99470	NP_598614.1	NM_133853	1923484	0.000476167	0.000311183	1.19817	1.19817	2.87972	7.39666
1421524_at	cripto, FRL-1, cryptic family 1	Cfc1	NM_007685	Mm.2531	12627	NP_031711.1	NM_007685	---	1.44349e-05	0.00031245	1.24241	1.24241	3.83232	13.1499
1428756_at	aminoadipate-semialdehyde dehydrogenase-phosphopantetheinyl transferase	Aasdhppt	AK013111	Mm.33970	67618	NP_080552.2	NM_026276	1914868	3.93375e-06	0.000313533	0.91827	-1.089	-1.70849	16.0065
1419421_at	ankyrin 1, erythroid	Ank1	NM_031158	Mm.334444	11733	NP_112435.1	NM_031158	88024	0.00028928	0.000313662	1.17839	1.17839	2.4336	8.0743
1436356_at	lectin, galactose binding, soluble 7	Lgals7	AW107196	Mm.20973	16858	NP_032522.2	NM_008496	1316742	5.32986e-10	0.000316243	1.10392	1.10392	1.46667	54.8388
1451912_a_at	fibroblast growth factor receptor-like 1	Fgfrl1	AF321301	Mm.35691	116701	NP_473412.1	NM_054071	2150920	0.000359184	0.000316339	1.18931	1.18931	2.36971	7.77497
1427025_at	myotubularin related protein 7	Mtmr7	AV094609	Mm.383205	54384	NP_001035789.1	NM_001040699	1891693	2.33793e-07	0.000317922	0.863935	-1.15749	-2.06608	24.0524
1449988_at	GTPase, IMAP family member 1	Gimap1	NM_008376	Mm.252599	16205	NP_032402.2 /// NP_787056.1	NM_008376 /// NM_175860	109368	0.000105106	0.00031957	1.27584	1.27584	2.16406	9.58419
1440318_at	WD repeat domain 35	Wdr35	BB475816	Mm.87389	74682	NP_766058.2	NM_172470	1921932	0.00111845	0.00031961	0.759539	-1.31659	-3.25235	6.32623
1418926_at	zinc finger homeobox 1a	Zfhx1a	NM_011546	Mm.3929	21417	NP_035676.1	NM_011546	1344313	5.12805e-05	0.000319645	1.17952	1.17952	2.90054	10.7737
1448786_at	RIKEN cDNA 1100001H23 gene	1100001H23Rik	NM_025806	Mm.3311	66857	NP_080082.1	NM_025806	---	0.000217047	0.000321317	0.882232	-1.13349	-1.72744	8.48396
1447980_s_at	RUN and TBC1 domain containing 2	Rutbc2	AA408781	Mm.200203	52850	NP_766306.1	NM_172718	107320	1.46822e-06	0.000321358	1.08486	1.08486	1.54635	18.5008
1436317_at	RIKEN cDNA D230012E17 gene	D230012E17Rik	BM115569	Mm.392520	241062	XP_897716.1 /// XP_912118.1 /// XP_990230.1	XM_892623 /// XM_907025 /// XM_985136	2443342	9.35102e-05	0.000321386	0.675802	-1.47972	-4.6771	9.77089
1442382_at	microtubule associated serine/threonine kinase family member 4	Mast4	BI714055	Mm.202606	328329	XP_283179.2 /// XP_902080.1 /// XP_902088.1 /// XP_902096.1 /// XP_902104.1 ///	XM_283179 /// XM_896987 /// XM_896995 /// XM_897003 /// XM_897011 /// XM_915307	---	6.95355e-05	0.000324113	1.13626	1.13626	1.72629	10.2561
1435631_x_at	exocyst complex component 6	Exoc6	AV005520	Mm.24865	107371	NP_780562.2	NM_175353	1351611	0.00343503	0.000324217	1.31132	1.31132	3.65748	5.07527
1416283_at	phosphoribosylglycinamide formyltransferase	Gart	NM_010256	Mm.4505	14450	NP_034386.2	NM_010256	---	5.90317e-08	0.000324948	0.92816	-1.0774	-1.72119	29.1282
1428036_at	MRNA similar to phosphatidylinositol glycan, class S (cDNA clone MGC:41618 IMAGE	---	BC028660	Mm.35000	---	---	---	---	0.00296115	0.000326736	0.838754	-1.19224	-1.59122	5.23147
1449504_at	karyopherin (importin) alpha 1	Kpna1	U20619	Mm.6952	16646	NP_032491.2	NM_008465	---	9.85541e-06	0.00032696	0.807741	-1.23802	-2.08213	13.9413
1416842_at	glutathione S-transferase, mu 5	Gstm5	NM_010360	Mm.282351	14866	NP_034490.1	NM_010360	1309466	3.08842e-08	0.00032744	1.13349	1.13349	2.2073	31.8361
1416716_at	embryonal Fyn-associated substrate	Efs	NM_010112	Mm.236438	13644	NP_034242.2	NM_010112	105311	5.26285e-07	0.000327483	1.07939	1.07939	1.60649	21.4436
1425492_at	bone morphogenetic protein receptor, type 1A	Bmpr1a	BM939768	Mm.237825	12166	NP_033888.2	NM_009758	---	2.01892e-05	0.000328865	1.09065	1.09065	1.80087	12.4844
1427605_at	homeo box B3	Hoxb3	X66177	Mm.342481	15410	NP_034588.1	NM_010458	96184	1.6739e-05	0.000329225	1.09046	1.09046	1.48703	12.8527
1419071_at	cystin 1	Cys1	BF466918	Mm.52265	12879	NP_001004455.2 /// NP_619627.3	NM_001004455 /// NM_138686	---	0.00014229	0.000329992	1.08068	1.08068	1.36653	9.11273
1428197_at	tetraspanin 9	Tspan9	AK020159	Mm.21814	109246	NP_780623.1	NM_175414	1924558	6.26746e-09	0.000332176	1.07624	1.07624	1.55572	39.5147
1435901_at	ubiquitin specific peptidase 40	Usp40	AV226197	Mm.80484	227334	NP_001028463.1	NM_001033291	2443184	2.58686e-05	0.000332552	1.0962	1.0962	1.549	12.0101
1460436_at	N-deacetylase/N-sulfotransferase (heparan glucosaminyl) 1	Ndst1	BI652065	Mm.181862	15531	NP_032332.2	NM_008306	104719	1.06438e-06	0.000334894	1.1041	1.1041	1.90533	19.3834
1427952_at	aryl hydrocarbon receptor-interacting protein-like 1	Aipl1	BC028285	Mm.95707	114230	NP_444475.1	NM_053245	---	0.00664324	0.000334923	0.918471	-1.08877	-1.39487	4.41266
1423475_at	cyclin M2	Cnnm2	BB278418	Mm.306903	94219	NP_291047.1	NM_033569	2151054	5.07081e-06	0.000335119	0.751564	-1.33056	-2.86731	15.4118
1447915_x_at	cDNA sequence BC054438	BC054438	AV366661	Mm.34379	407831	NP_001001183.1	NM_001001183	3039635	1.60092e-05	0.000335552	1.38453	1.38453	2.3821	12.9416
1438447_at	DEAD/H (Asp-Glu-Ala-Asp/His) box polypeptide 11 (CHL1-like helicase homolog, S.	Ddx11	BB754207	Mm.259605	320209	NP_001003919.1	NM_001003919	---	1.74744e-06	0.000335717	0.914369	-1.09365	-1.61119	18.0377
1439386_x_at	methionine adenosyltransferase II, alpha	Mat2a	BB319038	Mm.29815	232087	NP_663544.1	NM_145569	2443731	0.00151329	0.000336779	0.916497	-1.09111	-1.58107	5.97269
1458139_at	---	---	BB465823	---	---	---	---	---	0.00908259	0.000336962	1.16452	1.16452	1.52187	4.11536
1447934_at	RIKEN cDNA 9630033F20 gene	9630033F20Rik	BB128741	Mm.101836	319801	NP_795977.1	NM_177003	---	2.10307e-06	0.000337402	0.769412	-1.29969	-3.13584	17.5558
1435896_at	sideroflexin 2 /// similar to Sideroflexin-2	Sfxn2 /// LOC677143	BG066686	Mm.296837	677143 /// 94279	NP_444426.3 /// XP_001000919.1	NM_053196 /// XM_001000919	---	0.000309557	0.000337788	1.11516	1.11516	1.69772	7.97975
1435422_at	RIKEN cDNA 4933433P14 gene	4933433P14Rik	AV281088	Mm.248019	66787	NP_848728.1	NM_178613	1914037	6.51938e-05	0.0003387	1.07295	1.07295	1.47806	10.3641
1415719_s_at	armadillo repeat containing 1	Armc1	BE134617	Mm.422627	74252	NP_083116.1	NM_028840	1921502	0.00010645	0.000340968	0.935606	-1.06883	-1.54963	9.56407
1430362_at	RIKEN cDNA 5730409N24 gene	5730409N24Rik	AI606154	---	70485	---	---	1917735	0.00018043	0.00034122	1.16232	1.16232	1.58279	8.75512
1451564_at	poly (ADP-ribose) polymerase family, member 14	Parp14	BC021340	Mm.244406	547253	NP_001034619.1	NM_001039530	---	4.83245e-06	0.000341415	0.771581	-1.29604	-2.74169	15.5231
1418199_at	hemogen	Hemgn	NM_053149	Mm.25793	93966	NP_444379.1	NM_053149	---	0.000677254	0.000341563	1.57121	1.57121	7.54327	6.94172
1453767_a_at	5',3'-nucleotidase, mitochondrial	Nt5m	AK008226	Mm.41761	103850	NP_598790.1	NM_134029	1917127	4.82241e-07	0.000342573	1.0534	1.0534	1.33822	21.7121
1452864_at	mediator of RNA polymerase II transcription, subunit 12 homolog (yeast)-like	Med12l	BM022689	---	329650	---	---	2139916	6.85517e-05	0.000342853	1.23924	1.23924	2.73195	10.2799
1450930_at	hippocalcin	Hpca	AK002992	Mm.384452	15444	NP_034601.1	NM_010471	---	3.10242e-06	0.000343109	0.866933	-1.15349	-1.69168	16.5797
1451679_at	RIKEN cDNA 6530401D17 gene	6530401D17Rik	BC016270	---	76219	NP_083817.1	NM_029541	---	2.32648e-06	0.000343189	0.886511	-1.12802	-2.11843	17.2978
1451992_at	adrenergic receptor kinase, beta 1	Adrbk1	AF333028	Mm.254144	110355	NP_570933.1	NM_130863	87940	9.85905e-05	0.000343259	1.08463	1.08463	1.59707	9.68607
1438757_at	RIKEN cDNA C130069I09 gene	C130069I09Rik	BM240956	Mm.129275	233026	XP_133337.5 /// XP_913105.1 /// XP_997186.1	XM_133337 /// XM_908012 /// XM_992092	---	3.30278e-07	0.000343484	0.860134	-1.16261	-2.08611	22.9093
1448229_s_at	cyclin D2	Ccnd2	NM_009829	Mm.333406	12444	NP_033959.1	NM_009829	---	5.13363e-07	0.000343492	1.21575	1.21575	3.36347	21.5197
1416895_at	ephrin A1	Efna1	D38146	Mm.15675	13636	NP_034237.2	NM_010107	103236	1.91161e-06	0.000344926	1.24656	1.24656	2.57258	17.8027
1437467_at	activated leukocyte cell adhesion molecule	Alcam	AV315205	Mm.288282	11658	NP_033785.1	NM_009655	1313266	2.39196e-09	0.000347692	1.19751	1.19751	2.03235	44.9496
1440424_at	Troponin T2, cardiac	Tnnt2	BB476782	Mm.247470	21956	NP_035749.1	NM_011619	---	2.42049e-06	0.000349367	1.20969	1.20969	1.99824	17.1974
1438058_s_at	prostate tumor over expressed gene 1	Ptov1	BG073526	Mm.42855	84113	NP_598710.1	NM_133949	1933946	2.15501e-07	0.000350421	1.06861	1.06861	1.65839	24.3292
1434749_at	cDNA sequence BC067068	BC067068	BB811762	Mm.250875	216292	NP_997405.1	NM_207522	---	9.38577e-08	0.000350878	0.861018	-1.16142	-2.03994	27.32
1417553_at	placental specific protein 1	Plac1	AF250838	Mm.274842	56096	NP_062411.1	NM_019538	1926287	2.73149e-05	0.000350948	1.19903	1.19903	2.48181	11.908
1418517_at	Iroquois related homeobox 3 (Drosophila)	Irx3	NM_008393	Mm.238044	16373	NP_032419.2	NM_008393	---	3.25682e-06	0.000351145	1.3157	1.3157	5.27542	16.4611
1418569_at	filamin binding LIM protein 1	Fblim1	BG070068	Mm.286536	74202	NP_598515.3	NM_133754	1921452	1.57593e-06	0.000351597	0.732786	-1.36465	-3.71176	18.3113
1455878_at	RIKEN cDNA 2700023E23 gene	2700023E23Rik	BB822655	Mm.46547	70036	XP_889101.2 /// XP_920772.2 /// XP_989224.1	XM_884008 /// XM_915679 /// XM_984130	---	0.000198367	0.000352398	0.851719	-1.1741	-2.35507	8.61527
1448361_at	tetratricopeptide repeat domain 3	Ttc3	BB833716	Mm.213408	22129	NP_033467.1	NM_009441	---	4.83473e-07	0.000353495	1.07538	1.07538	1.76141	21.7043
1455114_at	uracil DNA glycosylase 2	Ung2	BB547482	Mm.25457	218630	XP_127523.2 /// XP_912816.1 /// XP_987155.1	XM_127523 /// XM_907723 /// XM_982061	---	5.80738e-05	0.000353644	0.750561	-1.33234	-2.82006	10.5599
1425180_at	SH3-domain GRB2-like (endophilin) interacting protein 1	Sgip1	AV344708	Mm.238094	73094	NP_659155.1	NM_144906	1920344	0.0040224	0.000353888	1.10511	1.10511	1.33711	4.9121
1447657_s_at	synaptopodin 2-like	Synpo2l	BB322227	Mm.35789	68760	NP_780341.1	NM_175132	1916010	4.96079e-07	0.000354345	1.28585	1.28585	3.09028	21.6249
1434910_at	---	---	BE136476	---	---	---	---	---	5.19616e-08	0.000354377	0.877215	-1.13997	-2.14529	29.6442
1419629_at	mesoderm posterior 2	Mesp2	NM_008589	Mm.31472	17293	NP_032615.2	NM_008589	---	6.36697e-06	0.000356498	0.813002	-1.23001	-2.62574	14.8944
1425678_a_at	SNF related kinase	Snrk	BC020189	Mm.257989	20623	NP_598502.1	NM_133741	108104	7.45135e-06	0.000358516	1.15378	1.15378	2.05362	14.5453
1424683_at	RIKEN cDNA 1810015C04 gene	1810015C04Rik	BC019494	Mm.25311	66270	NP_001030023.1 /// NP_079735.2	NM_001034851 /// NM_025459	---	2.16262e-05	0.000364146	0.752069	-1.32966	-3.46942	12.3514
1435057_x_at	polymerase (RNA) I polypeptide E	Polr1e	BE334128	Mm.282932	64424	NP_073722.1	NM_022811	1929022	1.17484e-07	0.000364168	0.906451	-1.1032	-1.6626	26.4813
1419257_at	transcription elongation factor A (SII) 1	Tcea1	BC006022	Mm.207263	21399	NP_035671.1	NM_011541	1196624	2.44271e-08	0.000367055	0.916523	-1.09108	-1.63075	32.8717
1442144_at	EMI domain containing 1	Emid1	BF165671	Mm.840	140703	NP_542162.1	NM_080595	---	0.00783912	0.000367311	1.10285	1.10285	1.31879	4.25402
1435578_s_at	disabled homolog 1 (Drosophila)	Dab1	BB429377	Mm.289682	13131	NP_034144.1 /// NP_796233.2	NM_010014 /// NM_177259	---	0.00130468	0.000367991	0.796238	-1.25591	-2.44944	6.14455
1423110_at	procollagen, type I, alpha 2	Col1a2	BF227507	Mm.277792	12843	NP_031769.2	NM_007743	88468	3.83409e-08	0.000368013	1.43218	1.43218	4.60908	30.9076
1428082_at	acyl-CoA synthetase long-chain family member 5	Acsl5	AK006541	Mm.292056	433256	NP_082252.1	NM_027976	1919129	0.000354477	0.000369242	1.1192	1.1192	1.90382	7.79299
1437558_at	RIKEN cDNA B130021B11 gene	B130021B11Rik	BM119919	Mm.204306	320860	---	---	2444894	2.93989e-08	0.000369607	1.1642	1.1642	2.00708	32.0512
1428715_at	RIKEN cDNA 2810423A18 gene	2810423A18Rik	AK013141	Mm.19893	72178	---	---	1919428	5.64505e-06	0.000369734	1.10272	1.10272	1.91333	15.1661
1416924_at	brain protein I3	Bri3	NM_018772	Mm.38011	55950	NP_061242.2	NM_018772	1933174	0.000503115	0.000370417	1.10567	1.10567	1.95927	7.32429
1455918_at	adrenergic receptor, beta 3	Adrb3	BB224790	Mm.278475	11556	NP_038490.2	NM_013462	---	6.15093e-06	0.000372888	0.843599	-1.1854	-1.90598	14.9719
1456765_at	hypothetical protein 6430511F03	6430511F03	AV339861	Mm.384825	331475	---	---	---	3.25836e-07	0.000372922	1.20011	1.20011	2.67861	22.9532
1438386_x_at	methionine adenosyltransferase II, alpha	Mat2a	BB470596	Mm.29815	232087	NP_663544.1	NM_145569	---	0.000280028	0.000374822	0.93921	-1.06472	-1.6063	8.11993
1449034_at	kallikrein B, plasma 1	Klkb1	BC026555	---	16621	NP_032481.1	NM_008455	102849	0.0122892	0.000376697	1.32748	1.32748	2.64918	3.83756
1426461_at	UDP-glucose pyrophosphorylase 2	Ugp2	AI788759	Mm.28877	216558	NP_647458.1	NM_139297	---	2.57142e-05	0.000376752	1.08628	1.08628	1.51873	12.0214
1422219_a_at	T-box 20	Tbx20	NM_020496	Mm.31452	57246	NP_065242.1 /// NP_919239.1	NM_020496 /// NM_194263	1888496	0.000168945	0.000377281	1.19426	1.19426	1.87011	8.85312
1440358_at	Rho guanine nucleotide exchange factor (GEF) 15	Arhgef15	BQ174741	Mm.376147	442801	NP_808234.2	NM_177566	---	0.000640138	0.000378375	1.14369	1.14369	1.64327	7.01322
1437072_at	Rho GTPase activating protein 25	Arhgap25	BM241218	Mm.119564	232201	NP_001032816.1 /// NP_780685.2	NM_001037727 /// NM_175476	---	1.00804e-05	0.00037871	1.21988	1.21988	1.98171	13.8934
1436897_at	malignant fibrous histiocytoma amplified sequence 1	Mfhas1	BE225764	Mm.103246	52065	XP_889516.1 /// XP_909837.1 /// XP_993161.1	XM_884423 /// XM_904744 /// XM_988067	---	1.37063e-06	0.000379449	1.17125	1.17125	2.25141	18.6866
1431248_at	RIKEN cDNA 5031426D15 gene	5031426D15Rik	BB637274	---	68144	---	---	1915394	0.00817765	0.000383273	1.24351	1.24351	1.90167	4.21397
AFFX-DapX-3_at	---	---	AFFX-DapX-3	---	---	---	---	---	3.38575e-07	0.000383669	1.40051	1.40051	7.34574	22.8291
1436714_at	LIM domain containing preferred translocation partner in lipoma	Lpp	BB297498	Mm.391933	210126	NP_848780.2	NM_178665	2441849	1.63862e-05	0.000383728	1.17155	1.17155	2.48107	12.8951
1451415_at	RIKEN cDNA 1810011O10 gene	1810011O10Rik	BC016562	Mm.25775	69068	NP_081207.1	NM_026931	---	2.46114e-07	0.000385151	1.31437	1.31437	3.24458	23.8794
1449109_at	suppressor of cytokine signaling 2	Socs2	NM_007706	Mm.4132	216233	NP_031732.1	NM_007706	1201787	0.000251583	0.000385488	0.835441	-1.19697	-2.91	8.2716
1447878_s_at	fibroblast growth factor receptor-like 1	Fgfrl1	BB109694	Mm.35691	116701	NP_473412.1	NM_054071	2150920	3.92844e-07	0.000386996	1.09051	1.09051	1.71406	22.3536
1427238_at	F-box protein 15	Fbxo15	AF176530	Mm.28369	50764	NP_056613.1	NM_015798	---	1.7765e-07	0.0003891	0.586209	-1.70588	-9.46991	24.9969
1420534_at	guanylate cyclase 1, soluble, alpha 3	Gucy1a3	AK004815	Mm.143831	60596	NP_068696.2	NM_021896	1926562	1.45739e-05	0.000389939	1.29552	1.29552	2.28445	13.1305
1447407_at	centaurin, delta 3	Centd3	BG797331	Mm.247642	106952	NP_631945.1	NM_139206	2147274	1.74403e-07	0.000392521	1.20058	1.20058	1.78476	25.0614
1423608_at	integral membrane protein 2A	Itm2a	BI966443	Mm.193	16431	NP_032435.2	NM_008409	107706	6.41688e-07	0.000392539	1.11858	1.11858	2.28233	20.8453
1448209_a_at	solute carrier family 22 (organic cation transporter), member 17	Slc22a17	NM_021551	Mm.27435	59049	NP_067526.2	NM_021551	---	8.09358e-07	0.000392653	1.15025	1.15025	2.38337	20.1632
1445393_at	Solute carrier family 24 (sodium/potassium/calcium exchanger), member 2	Slc24a2	BB375376	Mm.389556	76376	NP_766014.1	NM_172426	---	0.000666686	0.000392654	1.19687	1.19687	1.6164	6.96162
1454385_at	RIKEN cDNA 1700018P08 gene	1700018P08Rik	AK006097	---	73330	---	---	1920580	0.00550369	0.000392725	1.16977	1.16977	1.54921	4.59665
1420422_at	protocadherin beta 21	Pcdhb21	NM_053146	Mm.348053	93892	NP_444376.1	NM_053146	---	0.000198554	0.000395668	1.32746	1.32746	2.70715	8.61388
1424107_at	kinesin family member 18A	Kif18a	BC016095	Mm.274086	228421	NP_647464.1	NM_139303	---	1.00556e-05	0.000397684	0.856247	-1.16789	-2.15248	13.8986
1436197_at	CDC42 binding protein kinase gamma (DMPK-like)	Cdc42bpg	BI651416	Mm.329622	240505	XP_140553.5 /// XP_911542.1 /// XP_983816.1	XM_140553 /// XM_906449 /// XM_978722	2652845	1.49203e-06	0.000398	0.870009	-1.14941	-2.08388	18.4576
1455589_at	RIKEN cDNA 1700100M05 gene	1700100M05Rik	BF018849	Mm.360661	73540	---	---	1920790	0.00424236	0.000398394	1.16154	1.16154	2.29879	4.85773
1422514_at	AE binding protein 1	Aebp1	NM_009636	Mm.4665	11568	NP_033766.1	NM_009636	1197012	5.26037e-06	0.000399328	1.12062	1.12062	1.71941	15.3274
1417002_at	RIKEN cDNA 0610012G03 gene	0610012G03Rik	BC021536	Mm.347369	106264	---	---	1913301	0.00197286	0.000399615	1.06957	1.06957	1.56927	5.67286
1429543_at	RIKEN cDNA 6230424C14 gene	6230424C14Rik	AI553459	Mm.44168	67786	---	---	1915036	0.000194709	0.000399808	1.18305	1.18305	1.87782	8.6426
1416239_at	argininosuccinate synthetase 1	Ass1	NM_007494	Mm.3217	11898	NP_031520.1	NM_007494	---	6.55057e-06	0.000399919	0.736479	-1.35781	-4.13766	14.8308
1442174_at	tetraspanin 18	Tspan18	AV017492	Mm.274159	241556	NP_899003.1	NM_183180	---	1.45065e-06	0.000400038	1.17584	1.17584	2.14576	18.5332
1460709_a_at	HLA-B associated transcript 5	Bat5	BG071718	Mm.43745	193742	NP_848707.1	NM_178592	---	5.88727e-09	0.000400298	1.0559	1.0559	1.36877	39.8482
1434310_at	bone morphogenic protein receptor, type II (serine/threonine kinase)	Bmpr2	AW546137	Mm.391654	12168	NP_031587.1	NM_007561	1095407	8.4891e-06	0.000401273	1.11648	1.11648	2.07857	14.2611
1433718_a_at	chromobox homolog 1 (Drosophila HP1 beta)	Cbx1	BB224832	Mm.29055	12412	NP_031648.1	NM_007622	---	0.000117572	0.000401861	0.911464	-1.09714	-1.84524	9.4077
1417946_at	abhydrolase domain containing 3	Abhd3	NM_134130	Mm.273108	106861	NP_598891.1	NM_134130	---	1.0888e-05	0.000401931	0.716426	-1.39582	-2.41065	13.731
1432842_s_at	tyrosine 3-monooxygenase/tryptophan 5-monooxygenase activation protein, theta po	Ywhaq	AK012300	Mm.289630	22630	NP_035869.1	NM_011739	891963	0.0113131	0.000402216	0.949679	-1.05299	-1.5262	3.91268
1460694_s_at	supervillin	Svil	BM203457	Mm.136791	225115	NP_694793.1 /// NP_835147.1	NM_153153 /// NM_178046	2147319	6.29941e-06	0.000405207	1.14708	1.14708	2.29285	14.9183
1449522_at	unc-5 homolog C (C. elegans)	Unc5c	NM_009472	Mm.24430	22253	NP_033498.1	NM_009472	---	7.36909e-07	0.000405514	1.2701	1.2701	3.92328	20.4364
1454979_at	diaphanous homolog 1 (Drosophila) /// similar to Protein diaphanous homolog 1 (D	Diap1 /// LOC671545	BM120370	Mm.195916	13367 /// 671545	NP_031884.1 /// XP_992759.1	NM_007858 /// XM_987665	1194490 /// 1194490	9.7624e-06	0.000406061	0.93485	-1.06969	-1.56091	13.9614
1417027_at	tripartite motif protein 2	Trim2	BB283676	Mm.44876	80890	NP_109631.1	NM_030706	1933163	0.000177029	0.000407366	0.75971	-1.31629	-3.41589	8.78339
1418671_at	calpain 5	Capn5	BC014767	Mm.326847	12337	NP_031628.1	NM_007602	---	0.00179046	0.000408001	1.20283	1.20283	2.66382	5.78145
1438084_at	A disintegrin and metallopeptidase domain 23	Adam23	BB432628	Mm.124892	23792	NP_035910.1	NM_011780	---	1.13947e-06	0.000408442	0.79235	-1.26207	-2.38147	19.1933
1424119_at	protein kinase, AMP-activated, beta 1 non-catalytic subunit	Prkab1	BC016398	Mm.200912	19079	NP_114075.1	NM_031869	---	0.00315347	0.000411646	1.1358	1.1358	2.31804	5.16493
1452072_at	myc target 1	Myct1	W34301	Mm.338242	68632	NP_081069.1	NM_026793	1915882	0.000744114	0.000411786	1.17584	1.17584	1.79179	6.82337
1445897_s_at	interferon-induced protein 35	Ifi35	AW986054	Mm.45558	70110	NP_081596.1	NM_027320	---	0.000122843	0.000413856	1.23532	1.23532	3.29977	9.33929
1439845_at	Transcribed locus	---	BQ174438	Mm.348429	---	---	---	---	1.04383e-06	0.000413932	1.13915	1.13915	1.76859	19.438
1451040_at	histidyl tRNA synthetase 2	Hars2	AI451865	Mm.28109	66044	NP_079590.1	NM_025314	---	8.21732e-07	0.000415171	0.917542	-1.08987	-1.63369	20.1193
1449640_at	toll-like receptor 7	Tlr7	AI604175	Mm.23979	170743	NP_573474.1	NM_133211	---	1.71854e-05	0.000415813	0.858459	-1.16488	-1.56447	12.8005
1423074_at	lectin, mannose-binding 2	Lman2	AK004952	Mm.38868	66890	NP_080104.2	NM_025828	---	5.08969e-05	0.000416217	1.0657	1.0657	1.42048	10.7867
1459713_s_at	transmembrane protein 16A	Tmem16a	AU040576	Mm.26700	101772	NP_848757.3	NM_178642	2142149	2.07282e-07	0.000417258	1.15643	1.15643	2.13825	24.4624
1453636_at	polycomb group ring finger 5	Pcgf5	AV312852	Mm.381165	76073	NP_083784.1	NM_029508	1923505	0.000270042	0.00041911	1.17522	1.17522	1.68686	8.17113
1440304_at	BTB and CNC homology 2	Bach2	BB085100	Mm.270304	12014	NP_031547.1	NM_007521	---	0.00304374	0.000419516	1.20549	1.20549	2.31664	5.20232
1453632_at	RIKEN cDNA 4930538K18 gene	4930538K18Rik	BB548441	Mm.179335	75180	NP_083474.1	NM_029198	1922430	3.09706e-05	0.000421232	1.1683	1.1683	1.71482	11.6747
1451190_a_at	SH3-binding kinase 1	Sbk1	BC025837	Mm.29660	104175	NP_663562.1	NM_145587	2135937	1.03973e-05	0.000424638	0.861664	-1.16055	-2.37399	13.828
1457026_at	lipase, member H	Liph	BB367422	Mm.33192	239759	NP_700453.1	NM_153404	---	2.85583e-08	0.000426327	0.854467	-1.17032	-1.68863	32.1784
1425333_at	RIKEN cDNA 1810048P08 gene	1810048P08Rik	BC010248	Mm.37380	69834	NP_001034483.1 /// NP_598478.1	NM_001039394 /// NM_133717	---	0.000143814	0.000428246	1.12081	1.12081	1.75667	9.09646
1456229_at	homeo box B3	Hoxb3	BG073383	Mm.342481	15410	NP_034588.1	NM_010458	96184	0.0104653	0.000428682	1.26395	1.26395	2.6583	3.98402
1424150_at	glycerophosphodiester phosphodiesterase domain containing 5	Gdpd5	BC024955	Mm.286317	233552	NP_958740.2	NM_201352	2686926	8.38439e-06	0.000429906	1.09136	1.09136	1.61858	14.2879
1438078_at	Transcribed locus	---	BF730550	Mm.274630	---	---	---	---	0.000104475	0.000429926	0.783559	-1.27623	-2.41097	9.59375
1441589_at	Src family associated phosphoprotein 1	Scap1	BB634277	Mm.340720	78473	NP_001028358.1	NM_001033186	---	0.0315766	0.000432437	1.53338	1.53338	3.3038	3.02581
1451447_at	CUE domain containing 1	Cuedc1	BC024476	Mm.374846	103841	NP_932130.1	NM_198013	2144281	7.42693e-07	0.000434219	1.13157	1.13157	1.8564	20.4135
1443297_at	TBC1D12: TBC1 domain family, member 12	Tbc1d12	AV344371	Mm.391153	209478	NP_666064.2	NM_145952	---	0.00693667	0.000434328	1.14021	1.14021	1.47446	4.37095
1416182_at	amyloid beta (A4) precursor protein-binding, family A, member 3	Apba3	NM_018758	Mm.391560	57267	NP_061228.1	NM_018758	---	0.000513989	0.000434356	1.06685	1.06685	1.49522	7.2963
1423141_at	Lysosomal acid lipase 1	Lip1	AI596237	Mm.157545	16889	NP_067435.2	NM_021460	---	3.74434e-09	0.000435425	1.13348	1.13348	1.72627	42.3397
1427306_at	ryanodine receptor 1, skeletal muscle	Ryr1	X83932	Mm.226037	20190	NP_033135.1	NM_009109	99659	0.00374391	0.000435614	0.78995	-1.2659	-2.12973	4.9859
1446582_at	DNA polymerase N	Poln	BB017002	---	272158	NP_862905.1	NM_181857	---	0.0117701	0.000436248	1.11452	1.11452	1.52541	3.87665
1440167_s_at	LIM domain containing preferred translocation partner in lipoma	Lpp	BB557975	Mm.391933	210126	NP_848780.2	NM_178665	2441849	7.73129e-08	0.000436332	1.09197	1.09197	1.77521	28.0634
1423260_at	inhibitor of DNA binding 4	Id4	BB121406	Mm.390584	15904	NP_112443.1	NM_031166	---	4.53924e-06	0.000438482	1.18402	1.18402	2.14151	15.6689
1438664_at	protein kinase, cAMP dependent regulatory, type II beta	Prkar2b	BB216074	Mm.25594	19088	NP_035288.2	NM_011158	97760	3.15731e-05	0.000439009	1.39619	1.39619	6.27729	11.6392
1442289_at	Josephin domain containing 3	Josd3	AV296729	Mm.354115	75316	NP_081537.1 /// NP_083524.1	NM_027261 /// NM_029248	1922566	1.22591e-06	0.0004391	0.717141	-1.39443	-2.95232	18.9914
1450975_at	calcium channel, voltage-dependent, gamma subunit 4	Cacng4	BB333636	Mm.103724	54377	NP_062304.1	NM_019431	1859167	2.98888e-08	0.000439483	0.923994	-1.08226	-1.4008	31.9789
1430238_at	glutamic-oxaloacetic transaminase 1-like 1	Got1l1	AK006984	Mm.272794	76615	NP_083950.1	NM_029674	1923865	0.0004942	0.000441512	0.845078	-1.18332	-1.94792	7.34774
1455389_s_at	RIKEN cDNA 2310051F07 gene	2310051F07Rik	AI415636	Mm.391971	108745	---	---	1917438	1.11372e-05	0.000441895	1.11506	1.11506	2.10223	13.6836
1443835_x_at	RIKEN cDNA 1110014K08 gene /// hypothetical protein LOC664786 /// hypothetical p	1110014K08Rik /// LOC664786 /// LOC664849 /// LOC669054 /// LOC672175	BB208161	Mm.258466	319370 /// 664786 /// 664849 /// 669054 /// 672175	NP_795876.1 /// XP_001003595.1 /// XP_001003602.1 /// XP_001003609.1 /// XP_9777	NM_176902 /// XM_001003595 /// XM_001003602 /// XM_001003609 /// XM_972643 /// X	1914635 /// 1914635 /// 1914635 /// 1914635 /// 1914635	9.55493e-05	0.000442183	0.89598	-1.1161	-1.55798	9.73623
1432724_at	RIKEN cDNA 4930445G23 gene	4930445G23Rik	AK015390	Mm.372753	74658	---	---	1921908	0.0162507	0.00044327	1.2687	1.2687	2.19409	3.58882
1443989_at	tripartite motif protein 9	Trim9	BB078731	Mm.184012	94090	NP_444397.1	NM_053167	2137354	0.00361786	0.000443663	1.14573	1.14573	1.37504	5.02134
1436996_x_at	P lysozyme structural	Lzp-s	AV066625	Mm.177539	17110	NP_038618.1	NM_013590	---	1.16552e-09	0.000445422	1.23398	1.23398	1.95768	49.4543
1441982_at	TAF7 RNA polymerase II, TATA box binding protein (TBP)-associated factor	Taf7	BB551747	Mm.236009	24074	NP_036031.1 /// NP_786964.1	NM_011901 /// NM_175770	1346348	2.83384e-05	0.000445945	0.707721	-1.41299	-3.76577	11.8393
1420655_at	patatin-like phospholipase domain containing 3	Pnpla3	NM_054088	Mm.390817	116939	NP_473429.1	NM_054088	---	0.00208692	0.000446619	0.878447	-1.13837	-1.85683	5.61051
1421773_at	ets variant gene 2	Etv2	NM_007959	Mm.4829	14008	NP_031985.1	NM_007959	---	2.10614e-05	0.000447857	1.22381	1.22381	3.68229	12.4024
1434666_at	polycomb group ring finger 5	Pcgf5	BF660283	Mm.392942	76073	NP_083784.1	NM_029508	---	1.4753e-06	0.000451052	1.24932	1.24932	3.50447	18.4879
1443793_x_at	integrator complex subunit 1	Ints1	BB444598	Mm.292942	68510	NP_081024.1	NM_026748	1915760	2.33403e-08	0.000453042	0.906891	-1.10267	-1.592	33.0763
1434674_at	lysosomal trafficking regulator	Lyst	BB463428	Mm.342337	17101	NP_034878.2	NM_010748	---	4.13811e-05	0.000453428	1.16619	1.16619	1.95329	11.1501
1453345_at	NIPA-like domain containing 1	Npal1	AK014427	Mm.38884	70701	XP_001002234.1 /// XP_355676.3 /// XP_920529.1 /// XP_987064.1 /// XP_987106.1 /	XM_001002234 /// XM_355676 /// XM_915436 /// XM_981970 /// XM_982012 /// XM_9942	---	0.0132994	0.000454674	1.22109	1.22109	2.27066	3.76648
1425463_at	GATA binding protein 6	Gata6	BM214048	Mm.329287	14465	NP_034388.2	NM_010258	---	0.000255574	0.000455677	1.27087	1.27087	3.31841	8.24919
1450626_at	mannosidase, beta A, lysosomal	Manba	NM_027288	Mm.280536	110173	NP_081564.2	NM_027288	---	1.28808e-06	0.000455859	0.714612	-1.39936	-4.7483	18.8557
1429053_at	RIKEN cDNA 1110012J17 gene	1110012J17Rik	BB795266	Mm.33421	68617	NP_766551.2	NM_172963	---	0.00045908	0.000456007	0.872158	-1.14658	-2.28402	7.44497
1439214_a_at	apoptosis inhibitor 5	Api5	AV118744	Mm.181824	11800	NP_031492.2	NM_007466	1888993	1.5601e-05	0.000456536	0.793408	-1.26039	-2.81897	12.9933
1436826_at	transmembrane and tetratricopeptide repeat containing 3	Tmtc3	BM226072	Mm.392761	237500	NP_001028504.1	NM_001033332	3036255	0.000330036	0.000458657	0.889664	-1.12402	-1.83397	7.89108
1423493_a_at	nuclear factor I/X	Nfix	BB315728	Mm.9394	18032	NP_035036.1	NM_010906	97311	0.0143978	0.000459352	1.15807	1.15807	1.70654	3.69568
1454946_at	myeloblastosis oncogene-like 2	Mybl2	AV095095	Mm.4594	17865	NP_032678.1	NM_008652	---	1.78734e-07	0.000459801	0.796434	-1.2556	-2.60519	24.9756
1423407_a_at	fibulin 2	Fbln2	BF228318	Mm.249146	14115	NP_032018.1	NM_007992	95488	2.13074e-06	0.000460435	1.17502	1.17502	2.33597	17.5222
1456665_at	eyes absent 4 homolog (Drosophila)	Eya4	BB476944	Mm.332128	14051	NP_034297.2	NM_010167	1337104	0.00360205	0.000461548	1.21295	1.21295	1.8324	5.02588
1440522_at	hypothetical protein B930075F07	B930075F07	BB349472	---	331484	---	---	---	0.00101518	0.000461815	0.871314	-1.14769	-1.82496	6.44223
1429137_at	RIKEN cDNA 2810422O20 gene	2810422O20Rik	AK013137	Mm.27284	69962	NP_081555.2	NM_027279	---	3.80148e-05	0.000462511	0.832084	-1.2018	-2.46638	11.3018
1417149_at	procollagen-proline, 2-oxoglutarate 4-dioxygenase (proline 4-hydroxylase), alpha	P4ha2	NM_011031	Mm.3705	18452	NP_035161.1	NM_011031	894286	1.62899e-06	0.000462834	1.14312	1.14312	2.2841	18.2232
1448194_a_at	H19 fetal liver mRNA	H19	NM_023123	Mm.14802	14955	---	NR_001592	---	5.74389e-08	0.000463114	1.19251	1.19251	4.29734	29.2381
1447699_at	Mitogen-activated protein kinase kinase kinase 13	Map3k13	BB193866	Mm.326535	71751	NP_766409.2	NM_172821	---	5.39745e-09	0.000464149	0.880944	-1.13515	-1.51927	40.3156
1455900_x_at	transglutaminase 2, C polypeptide	Tgm2	BB041811	Mm.330731	21817	NP_033399.1	NM_009373	---	1.49432e-05	0.000465549	1.25878	1.25878	3.30458	13.08
1429206_at	Rho-related BTB domain containing 1	Rhobtb1	AK014194	Mm.26659	69288	XP_125637.3 /// XP_902616.1 /// XP_902648.1 /// XP_902659.1 /// XP_902670.1 ///	XM_125637 /// XM_897523 /// XM_897555 /// XM_897566 /// XM_897577 /// XM_897586	---	6.11829e-06	0.000465757	1.14809	1.14809	2.12271	14.9839
1448747_at	F-box only protein 32	Fbxo32	AF441120	Mm.292042	67731	NP_080622.1	NM_026346	1914981	5.82531e-06	0.000469142	1.32337	1.32337	3.12575	15.0948
1439066_at	angiopoietin 1	Angpt1	BB453314	Mm.309336	11600	NP_033770.2	NM_009640	108448	4.0276e-06	0.000470489	1.36278	1.36278	3.22183	15.9505
1423211_at	nucleolar protein family A, member 3	Nola3	AK004120	Mm.272346	66181	NP_079679.1	NM_025403	1913431	2.79361e-07	0.000472881	0.933018	-1.07179	-1.54966	23.4571
1438202_at	RIKEN cDNA C920005C14 gene	C920005C14Rik	AV295563	---	338368	NP_796365.1	NM_177391	---	0.00039905	0.000472948	1.18894	1.18894	2.17419	7.63223
1427535_s_at	expressed sequence AW822216	AW822216	BC025848	Mm.236454	98733	NP_849215.1	NM_178884	2138628	1.05218e-08	0.000473151	1.07262	1.07262	1.53655	36.8509
1435916_at	RIKEN cDNA 2210410P13 gene	2210410P13Rik	BG067388	---	75684	---	---	1922934	3.48543e-05	0.000473533	0.835057	-1.19752	-2.03494	11.4586
1435551_at	formin homology 2 domain containing 3	Fhod3	BG066491	Mm.329322	225288	NP_780485.2	NM_175276	---	0.000289821	0.000474151	1.27375	1.27375	3.56321	8.07168
1451611_at	HRAS like suppressor 3	Hrasls3	BC024581	Mm.274810	225845	NP_644675.2	NM_139269	2179715	0.000287848	0.000479211	0.835862	-1.19637	-2.21305	8.08125
1447685_x_at	E26 avian leukemia oncogene 2, 3' domain	Ets2	BB416434	Mm.290207	23872	NP_035939.2	NM_011809	95456	0.000102868	0.000479416	1.1044	1.1044	1.63036	9.61837
1451751_at	DNA-damage-inducible transcript 4-like	Ddit4l	AF335325	Mm.250841	73284	NP_084419.2	NM_030143	1920534	0.000122181	0.000479982	0.785536	-1.27302	-2.90564	9.3477
1418939_at	H2.0-like homeo box 1 (Drosophila)	Hlx1	NM_008250	Mm.1347	15284	NP_032276.1	NM_008250	---	8.24785e-07	0.000480556	1.15723	1.15723	1.93975	20.1086
1444292_at	DNA segment, Chr 7, ERATO Doi 143, expressed	D7Ertd143e	C76958	---	52110	---	---	1098629	1.90709e-05	0.000480786	0.663522	-1.50711	-5.78761	12.5955
1451264_at	FERM domain containing 6	Frmd6	BC019939	Mm.2962	319710	NP_082403.2	NM_028127	---	5.82586e-06	0.000481403	1.12109	1.12109	1.8805	15.0945
1452192_at	cDNA sequence BC053440	BC053440	BM502329	Mm.334561	234344	XP_134209.7 /// XP_982137.1 /// XP_982276.1	XM_134209 /// XM_977043 /// XM_977182	2682306	1.53715e-06	0.000481518	0.914815	-1.09312	-1.90306	18.3778
1433812_at	Lix1-like	Lix1l	AW412503	Mm.316728	280411	---	---	3036267	0.0121693	0.000483358	1.17099	1.17099	2.28986	3.84642
1434361_at	SH3 and PX domain containing 3	Sh3px3	AV238214	Mm.390193	235406	NP_780692.2	NM_175483	2443239	2.97462e-06	0.00048396	1.15901	1.15901	2.00902	16.6831
1434007_at	glycosyltransferase-like 1B	Gyltl1b	AV300578	Mm.31158	228366	NP_766258.1	NM_172670	2443769	2.09946e-05	0.000485838	0.892008	-1.12107	-1.63953	12.4086
1457671_at	RIKEN cDNA 9330120H11 gene	9330120H11Rik	BG076134	Mm.135072	319890	NP_796003.1	NM_177029	2442918	1.64246e-05	0.000485879	1.18423	1.18423	2.23031	12.8905
1434056_a_at	NADH dehydrogenase (ubiquinone) 1 beta subcomplex, 6	Ndufb6	C78790	Mm.1103	230075	NP_001028477.1	NM_001033305	---	0.00656223	0.000487743	0.949521	-1.05316	-1.4908	4.42454
1417586_at	timeless homolog (Drosophila)	Timeless	BM230269	Mm.6458	21853	NP_035719.1	NM_011589	---	7.69671e-06	0.000488108	0.920825	-1.08598	-1.7313	14.4743
1439847_s_at	Kruppel-like factor 12	Klf12	BM249597	Mm.201493	16597	NP_034766.2	NM_010636	---	1.69364e-05	0.000488191	0.888795	-1.12512	-1.55596	12.8294
1418489_a_at	calcitonin receptor-like	Calcrl	AB015595	Mm.75467	54598	NP_061252.1	NM_018782	1926944	0.00184665	0.000489649	0.852475	-1.17306	-1.47447	5.74673
1419415_a_at	retinoic acid receptor, gamma	Rarg	NM_011244	Mm.1273	19411	NP_001036192.1 /// NP_035374.3	NM_001042727 /// NM_011244	97858	6.94444e-05	0.000490509	0.844445	-1.18421	-2.62428	10.2583
1423411_at	cDNA sequence BC013481	BC013481	BI099836	Mm.424484	245945	NP_620704.1 /// NP_848541.1	NM_139065 /// NM_178446	2384294	0.00116855	0.000490787	0.772909	-1.29381	-2.11028	6.2742
1434125_at	UTP15, U3 small nucleolar ribonucleoprotein, homolog (yeast)	Utp15	AV227804	Mm.28221	105372	NP_849249.1	NM_178918	2145443	6.87895e-07	0.000490917	0.953056	-1.04926	-1.35834	20.6389
1422126_a_at	nudix (nucleoside diphosphate linked moiety X)-type motif 13	Nudt13	NM_026341	Mm.317636	67725	NP_080617.1	NM_026341	1914975	6.67364e-07	0.000491218	1.10956	1.10956	1.44798	20.7286
1439412_at	Cyclic AMP-regulated phosphoprotein, 21	Arpp21	BB167922	Mm.297444	74100	NP_083031.1 /// NP_150289.1	NM_028755 /// NM_033264	---	0.00986489	0.000491687	1.38265	1.38265	2.68387	4.03853
1460465_at	RIKEN cDNA A930038C07 gene	A930038C07Rik	BE632850	Mm.52392	68169	NP_765987.1	NM_172399	---	1.56515e-07	0.000491816	1.2191	1.2191	1.82001	25.4435
1416530_a_at	purine-nucleoside phosphorylase	Pnp	BC003788	Mm.17932	18950	NP_038660.1	NM_013632	97365	8.69404e-06	0.000491843	0.915358	-1.09247	-1.92636	14.2095
1452626_a_at	RIKEN cDNA 1810014F10 gene	1810014F10Rik	AK007494	Mm.41915	69064	NP_081204.1	NM_026928	1916314	0.000125924	0.000492311	0.902946	-1.10749	-1.5383	9.30082
1437974_a_at	hexokinase 1	Hk1	BB713410	Mm.196605	15275	NP_034568.1	NM_010438	96103	0.00012269	0.000492663	1.1174	1.1174	1.93557	9.34123
1424051_at	procollagen, type IV, alpha 2	Col4a2	BC013560	Mm.181021	12827	NP_034062.2	NM_009932	88455	4.61799e-11	0.000493692	1.09277	1.09277	1.66246	75.5051
1456395_at	peroxisome proliferative activated receptor, gamma, coactivator 1 alpha	Ppargc1a	BM120569	Mm.393342	19017	NP_032930.1	NM_008904	1342774	0.000121688	0.000494029	1.26392	1.26392	1.85565	9.35399
1434003_a_at	deoxyhypusine synthase	Dhps	AV033768	Mm.193086	330817	NP_001034603.1	NM_001039514	2683592	3.3319e-06	0.000494561	0.906376	-1.1033	-1.76875	16.4056
1420637_at	phosphoribosyl pyrophosphate synthetase 2	Prps2	BC024942	Mm.272955	110639	NP_080938.1	NM_026662	---	3.51635e-06	0.000495016	0.8707	-1.1485	-2.12508	16.2752
1423332_at	syndecan binding protein	Sdcbp	AV227603	Mm.247473	53378	NP_058087.1	NM_016807	---	6.76173e-05	0.000496021	1.10315	1.10315	2.0686	10.3029
1440997_at	trinucleotide repeat containing 6C	Tnrc6c	AV236734	Mm.40272	217351	XP_001003729.1 /// XP_001003740.1 /// XP_001003745.1 /// XP_001004977.1 /// XP_1	XM_001003729 /// XM_001003740 /// XM_001003745 /// XM_001004977 /// XM_126551 //	---	8.78389e-07	0.000498854	0.822835	-1.21531	-2.19326	19.9274
1454138_a_at	serine threonine kinase 31	Stk31	AK021186	Mm.128054	77485	NP_084192.1	NM_029916	---	1.60539e-09	0.000498876	0.712096	-1.4043	-2.28311	47.3979
1448690_at	potassium channel, subfamily K, member 1	Kcnk1	NM_008430	Mm.10800	16525	NP_032456.1	NM_008430	109322	0.000262582	0.0004993	0.702696	-1.42309	-6.01427	8.21078
1433525_at	endothelin receptor type A	Ednra	AW558570	Mm.283168	13617	NP_034462.1	NM_010332	---	8.35059e-08	0.000500455	1.19989	1.19989	2.02467	27.7659
1449169_at	hyaluronan synthase 2	Has2	NM_008216	Mm.5148	15117	NP_032242.2	NM_008216	---	2.28238e-05	0.000500634	1.30821	1.30821	5.00391	12.2479
1428896_at	platelet-derived growth factor receptor-like	Pdgfrl	AK004179	Mm.284246	68797	NP_081116.2	NM_026840	---	0.00128663	0.000501043	0.820758	-1.21839	-2.33076	6.16085
1436431_at	RIKEN cDNA 1700025G04 gene	1700025G04Rik	AW557527	Mm.278031	69399	NP_932107.1	NM_197990	1916649	5.99934e-05	0.000501904	1.16917	1.16917	2.23526	10.5046
1428479_at	nuclear factor of activated T-cells, cytoplasmic, calcineurin-dependent 1	Nfatc1	BB356861	Mm.329560	18018	NP_058071.2 /// NP_940821.1	NM_016791 /// NM_198429	---	0.00031819	0.000502366	1.28734	1.28734	2.67399	7.94159
1456491_at	Expressed sequence AI606861	AI606861	BE988930	Mm.38269	105200	---	---	---	0.0022659	0.000502605	1.20739	1.20739	1.9579	5.51997
1423753_at	BMP and activin membrane-bound inhibitor, homolog (Xenopus laevis)	Bambi	AF153440	Mm.284863	68010	NP_080781.1	NM_026505	---	4.4907e-07	0.000503898	1.13781	1.13781	2.28369	21.9333
1448271_a_at	DEAD (Asp-Glu-Ala-Asp) box polypeptide 21	Ddx21	BM246099	Mm.25264	56200	NP_062426.2	NM_019553	1860494	1.46326e-08	0.000504134	0.912058	-1.09642	-1.69886	35.2427
1455607_at	R-spondin 3 homolog (Xenopus laevis)	Rspo3	BG072958	Mm.45191	72780	NP_082627.2	NM_028351	---	2.8989e-05	0.000504271	1.38341	1.38341	7.07431	11.797
1457033_at	gene model 397, (NCBI) /// Mus musculus sequence XM_486399 /// similar to zinc f	Gm397 /// XM_486399 /// LOC545913 /// LOC632758 /// LOC665902 /// LOC665913	BM198753	Mm.379679	245109 /// 434555 /// 545913 /// 632758 /// 665902 /// 665913	NP_001013787.1 /// XP_486399.2 /// XP_620418.1 /// XP_904503.1 /// XP_904558.1 /	NM_001013765 /// XM_486399 /// XM_620418 /// XM_899410 /// XM_899465 /// XM_8994	---	5.03011e-07	0.000505468	0.534796	-1.86987	-16.0004	21.5822
1434150_a_at	methyltransferase like 7A /// UbiE-YGHL1 fusion protein	Mettl7a /// Ubie	AV171622	Mm.268451	393082 /// 70152	NP_081610.2 /// NP_955771.2	NM_027334 /// NM_199477	---	0.000266784	0.000505473	0.767766	-1.30248	-2.41775	8.18829
1418095_at	small muscle protein, X-linked	Smpx	NM_025357	Mm.140340	66106	NP_079633.1	NM_025357	1913356	0.00068257	0.000505786	1.40731	1.40731	2.55206	6.93184
1452919_a_at	RIKEN cDNA 1700012G19 gene	1700012G19Rik	W59405	Mm.28541	67078	NP_080230.2	NM_025954	1914328	0.000365253	0.000506249	1.08054	1.08054	1.75511	7.75212
1419155_a_at	SRY-box containing gene 4 /// similar to Transcription factor SOX-4	Sox4 /// LOC672274	AI428101	Mm.240627	20677 /// 672274	NP_033264.2	NM_009238 /// XR_003788	98366 /// 98366	5.43922e-05	0.000506574	1.16183	1.16183	2.68779	10.6721
1450966_at	carnitine O-octanoyltransferase	Crot	BB283187	Mm.28197	74114	NP_076222.1	NM_023733	---	0.000429593	0.00050682	0.857115	-1.1667	-2.3007	7.53328
1453143_at	RIKEN cDNA 4921509F24 gene	4921509F24Rik	AK014852	Mm.78118	70893	XP_919244.1 /// XP_986127.1 /// XP_988563.1	XM_914151 /// XM_981033 /// XM_983469	---	0.000134252	0.000507565	0.922575	-1.08392	-1.17831	9.20189
1454301_at	RIKEN cDNA 2900073C17 gene	2900073C17Rik	BB532219	---	73020	---	---	1920270	0.000234515	0.00051071	1.20069	1.20069	2.18246	8.37216
1433907_at	Pbx/knotted 1 homeobox 2	Pknox2	BQ175824	Mm.260335	208076	NP_001025009.1 /// NP_683752.2	NM_001029838 /// NM_148950	---	4.39449e-05	0.000511949	1.18504	1.18504	2.44863	11.0436
1443961_at	similar to THO complex subunit 4 (Tho4) (RNA and export factor binding protein 1	LOC627488 /// LOC627520 /// LOC667692 /// LOC667695 /// LOC673990	BG071029	---	627488 /// 627520 /// 667692 /// 667695 /// 673990	XP_001004012.1 /// XP_001004017.1 /// XP_001004022.1 /// XP_001004026.1 /// XP_0	XM_001004012 /// XM_001004017 /// XM_001004022 /// XM_001004026 /// XM_001004029	---	1.08066e-06	0.00051265	0.584997	-1.70941	-12.3666	19.3409
1444699_at	splicing factor 4	Sf4	AW540332	Mm.17665	70616	NP_081757.1	NM_027481	1917866	0.00118381	0.000513134	0.818626	-1.22156	-2.03195	6.25885
1450333_a_at	GATA binding protein 2	Gata2	NM_008090	Mm.272747	14461	NP_032116.3	NM_008090	95662	0.000539721	0.000513778	1.14204	1.14204	2.14441	7.23265
1457888_at	Polycomb group ring finger 5	Pcgf5	BM238039	Mm.381165	76073	NP_083784.1	NM_029508	---	6.41703e-05	0.000515026	1.16809	1.16809	1.75022	10.3907
1435547_at	17 days embryo heart cDNA, RIKEN full-length enriched library, clone:I920018H16	---	BQ175722	Mm.392295	---	---	---	---	4.73652e-05	0.000515699	1.08696	1.08696	1.7063	10.912
1435990_at	a disintegrin-like and metallopeptidase (reprolysin type) with thrombospondin ty	Adamts2	BG073461	Mm.110597	216725	NP_783574.1	NM_175643	1347356	0.000320763	0.000516581	1.21985	1.21985	2.38662	7.93045
1460556_at	---	---	AF096898	---	---	---	---	---	2.02902e-05	0.000517731	1.11634	1.11634	1.78822	12.4747
1436853_a_at	synuclein, alpha	Snca	AI324124	Mm.17484	20617	NP_001035916.1 /// NP_033247.1	NM_001042451 /// NM_009221	1277151	8.30031e-05	0.000519311	1.47528	1.47528	6.69868	9.96401
1431587_at	coiled-coil domain containing 7	Ccdc7	AK016006	Mm.196017	74703	NP_083337.1	NM_029061	1921953	0.0108362	0.000523002	1.1571	1.1571	1.43109	3.95205
1423862_at	pleckstrin homology domain containing, family F (with FYVE domain) member 2	Plekhf2	BE986504	Mm.34351	71801	NP_780384.1	NM_175175	---	3.169e-06	0.000524234	0.835874	-1.19635	-2.3797	16.5278
1457024_x_at	solute carrier family 35 (UDP-galactose transporter), member 2	Slc35a2	BB375649	Mm.214976	22232	NP_511039.1	NM_078484	1345297	5.31128e-08	0.000524808	1.11157	1.11157	1.5984	29.555
1451492_at	Src-like-adaptor 2	Sla2	AF287467	Mm.387161	77799	XP_982659.1	XM_977565	1925049	0.00501714	0.000525631	1.16845	1.16845	1.83587	4.6886
1447658_x_at	synaptopodin 2-like	Synpo2l	BB322227	Mm.35789	68760	NP_780341.1	NM_175132	1916010	8.00812e-05	0.0005276	1.19156	1.19156	2.1454	10.0226
1435750_at	GTP cyclohydrolase I feedback regulator	Gchfr	BB610454	Mm.86373	320415	NP_796131.1	NM_177157	2443977	7.70954e-06	0.000528177	1.16427	1.16427	2.03678	14.4706
1427191_at	natriuretic peptide receptor 2	Npr2	AW558468	Mm.103477	230103	NP_776149.1	NM_173788	97372	4.73855e-09	0.000529232	1.1267	1.1267	1.61309	41.0257
1436962_at	PR domain containing 6	Prdm6	AV303905	Mm.297645	225518	NP_001028453.1	NM_001033281	2684938	1.10811e-05	0.000529771	1.29967	1.29967	5.06033	13.6942
1449020_at	phospholipid scramblase 3	Plscr3	NM_023564	Mm.28874	70310	NP_076053.1	NM_023564	1917560	1.33876e-07	0.000531238	1.12568	1.12568	1.94947	26.0041
1428738_a_at	DNA segment, Chr 14, ERATO Doi 449, expressed	D14Ertd449e	BG072279	Mm.33344	66039	NP_079587.1	NM_025311	1196450	0.00332851	0.000531293	0.907761	-1.10161	-1.68885	5.1082
1429155_at	RIKEN cDNA 4933411K20 gene	4933411K20Rik	BQ175454	Mm.133623	66756	NP_080023.1	NM_025747	---	0.000449461	0.000532588	1.07436	1.07436	1.50878	7.47306
1452487_x_at	paired-Ig-like receptor A2	Pira2	BB133664	---	18725	NP_035219.1	NM_011089	1195970	2.73539e-05	0.000534726	0.839153	-1.19168	-1.59537	11.9053
1447116_at	Presenilin associated, rhomboid-like	Parl	BB214530	Mm.277864	381038	NP_001005767.1	NM_001005767	---	0.00447236	0.000536332	1.15235	1.15235	1.35822	4.80415
1450954_at	YME1-like 1 (S. cerevisiae)	Yme1l1	BB826168	Mm.23335	27377	NP_038799.1	NM_013771	1351651	0.00343946	0.000536811	0.889696	-1.12398	-1.91564	5.07393
1436948_a_at	RIKEN cDNA 6430550H21 gene	6430550H21Rik	BB520013	Mm.72979	245386	NP_766518.2	NM_172930	---	6.13446e-06	0.000537062	1.48628	1.48628	3.54454	14.978
1430368_s_at	RIKEN cDNA 1700019D03 gene	1700019D03Rik	AK006110	Mm.236287	67080	NP_659202.1	NM_144953	1914330	4.48837e-06	0.000538001	0.674126	-1.4834	-4.49075	15.6952
1417009_at	complement component 1, r subcomponent	C1r	NM_023143	Mm.333375	50909	NP_075632.2	NM_023143	---	0.00999463	0.000538669	1.14388	1.14388	1.45469	4.02644
1449861_at	NIMA (never in mitosis gene a)-related expressed kinase 4	Nek4	BF181187	Mm.251494	23955	NP_035979.1	NM_011849	1344404	1.52194e-06	0.00054015	0.891799	-1.12133	-1.58119	18.4044
1460254_at	RIKEN cDNA 1810049H13 gene	1810049H13Rik	NM_025560	Mm.45063	66431	NP_079836.1	NM_025560	---	0.000848471	0.000541079	1.10482	1.10482	1.52918	6.6606
1444585_at	arginine decarboxylase	Adc	BE946956	Mm.215814	242669	NP_766463.1	NM_172875	2442093	0.00219449	0.00054362	0.868333	-1.15163	-1.89696	5.5551
1430623_s_at	RIKEN cDNA 5830411E10 gene	5830411E10Rik	AV263881	Mm.196290	109019	NP_082972.1	NM_028696	1923258	0.00283949	0.000543683	0.886372	-1.12819	-1.64602	5.27611
1459173_at	protein tyrosine phosphatase, receptor type, D	Ptprd	AU067753	Mm.146764	19266	NP_001014310.1 /// NP_035341.2	NM_001014288 /// NM_011211	97812	0.0144598	0.000545653	1.18889	1.18889	1.67103	3.69186
1420441_at	centromere protein C1	Cenpc1	NM_007683	Mm.4649	12617	NP_031709.1	NM_007683	---	0.000879208	0.000549025	0.913925	-1.09418	-1.64508	6.61691
1455351_at	expressed sequence AU023006	AU023006	AV340615	Mm.392755	102683	---	---	2143220	1.37005e-07	0.000549104	0.913707	-1.09444	-1.679	25.9205
1427343_at	RASD family, member 2	Rasd2	BC026377	Mm.179267	75141	XP_204287.6 /// XP_910388.2 /// XP_988098.1	XM_204287 /// XM_905295 /// XM_983004	---	0.0047882	0.000549321	0.910545	-1.09824	-1.49888	4.73537
1440940_at	Calcium channel, voltage-dependent, beta 1 subunit	Cacnb1	BE949510	Mm.391757	12295	NP_112450.1 /// NP_660099.1	NM_031173 /// NM_145121	---	3.83449e-05	0.000549326	0.933572	-1.07115	-1.30758	11.2863
1441584_at	Friend leukemia integration 1	Fli1	BB555654	Mm.258908	14247	NP_032052.1	NM_008026	---	0.017609	0.000550396	1.36693	1.36693	3.32433	3.51872
1428571_at	procollagen, type IX, alpha 1	Col9a1	AK004383	Mm.154662	12839	NP_031766.2	NM_007740	88465	1.75215e-09	0.000551851	1.22415	1.22415	2.66019	46.8503
1442434_at	DNA segment, Chr 8, ERATO Doi 82, expressed	D8Ertd82e	BM195829	Mm.244971	244418	NP_766499.1	NM_172911	1196223	8.06955e-06	0.000553359	1.17642	1.17642	2.58677	14.371
1453567_s_at	RIKEN cDNA 2810441K11 gene	2810441K11Rik	AK014997	Mm.31236	68642	NP_081074.1	NM_026798	1920020	0.000537477	0.000553372	0.897919	-1.11369	-1.74335	7.23806
1457904_at	carbonic anhydrase 8	Car8	BB125515	Mm.119320	12319	NP_031618.2	NM_007592	---	0.0156845	0.000553431	1.14695	1.14695	1.45563	3.61998
1425157_x_at	tetraspanin 33	Tspan33	BC024685	Mm.225289	232670	NP_666285.1	NM_146173	---	0.00307431	0.000554457	1.21583	1.21583	2.52152	5.19176
1434464_at	aquaporin 12	Aqp12	BI966647	Mm.235537	208760	NP_808255.1	NM_177587	---	7.16812e-06	0.000555095	0.948851	-1.05391	-1.25591	14.6307
1434379_at	Max dimerization protein 4	Mxd4	BG868949	Mm.391777	17122	NP_034883.2	NM_010753	---	0.00326858	0.000555739	1.13349	1.13349	1.68817	5.12724
1417722_at	6-phosphogluconolactonase	Pgls	BC006594	Mm.282284	66171	NP_079672.1	NM_025396	---	3.50232e-05	0.000557347	1.06169	1.06169	1.46873	11.4498
1424594_at	lectin, galactose binding, soluble 7	Lgals7	BC011507	Mm.20973	16858	NP_032522.2	NM_008496	1316742	2.05308e-07	0.000557401	1.15807	1.15807	2.12421	24.4952
1455165_at	RAR-related orphan receptor alpha	Rora	BE335227	---	19883	NP_038674.1	NM_013646	---	2.88047e-08	0.000558547	1.09637	1.09637	1.39872	32.1407
1453299_a_at	purine-nucleoside phosphorylase /// similar to purine-nucleoside phosphorylase /	Pnp /// LOC545044 /// LOC667034	AK008143	Mm.17932	18950 /// 545044 /// 667034	NP_038660.1 /// XP_990972.1 /// XP_997970.1 /// XP_998000.1	NM_013632 /// XM_985878 /// XM_992876 /// XM_992906	97365 /// 97365 /// 97365	2.37159e-08	0.000558731	0.905552	-1.1043	-1.93133	33.0044
1438634_x_at	LIM and SH3 protein 1	Lasp1	BB105164	Mm.271967	16796	NP_034818.1	NM_010688	---	0.0126562	0.000558845	0.911463	-1.09714	-2.0312	3.81101
1419984_s_at	zinc finger protein 644	Zfp644	AU015726	Mm.249474	52397	NP_081132.2	NM_026856	1277212	0.00059827	0.000559174	0.881184	-1.13484	-2.00403	7.09966
1460395_at	NudC domain containing 3	Nudcd3	BB139222	Mm.25321	209586	NP_776109.1	NM_173748	---	0.00877749	0.000560826	0.921662	-1.085	-1.68204	4.14733
1451601_a_at	cDNA sequence BC011467	BC011467	BC025823	Mm.391797	216892	---	---	2384936	0.000349441	0.000560872	1.34715	1.34715	4.89867	7.81256
1424445_at	transmembrane 4 superfamily member 5	Tm4sf5	BC010782	Mm.24400	75604	NP_083636.1	NM_029360	1922854	0.000360869	0.000560948	0.792027	-1.26258	-2.31103	7.76858
1426987_at	RIKEN cDNA 5430417L22 gene	5430417L22Rik	BB028755	Mm.393006	108676	---	---	1915354	9.38153e-07	0.000562193	1.11891	1.11891	1.64449	19.7395
1453223_s_at	developmental pluripotency associated 2	Dppa2	AK010743	Mm.27857	73703	NP_082891.1	NM_028615	2157523	1.17356e-07	0.000564083	0.546742	-1.82902	-11.272	26.4853
1455102_at	RIKEN cDNA D330037H05 gene /// similar to La-related protein 4 (La ribonucleopro	D330037H05Rik /// LOC673040 /// LOC677019	BB213860	Mm.28811	207214 /// 673040 /// 677019	XP_001003792.1 /// XP_999809.1 /// XP_999903.1	XM_001003792 /// XM_994715 /// XM_994809	---	7.38268e-09	0.000567688	0.891164	-1.12213	-1.97206	38.6539
1428509_at	myosin IE	Myo1e	AK018649	Mm.249311	71602	NP_851417.2	NM_181072	106621	0.0137666	0.000567808	0.8071	-1.239	-2.34768	3.7356
1437678_at	gene model 1564, (NCBI)	Gm1564	BG070911	Mm.297760	268491	XP_196054.6 /// XP_914209.2 /// XP_926254.1 /// XP_990264.1	XM_196054 /// XM_909116 /// XM_921161 /// XM_985170	---	5.27453e-09	0.000569967	0.759679	-1.31634	-2.0593	40.4404
1453776_at	RIKEN cDNA 5730407K14 gene	5730407K14Rik	BB632998	---	101113	NP_598685.2	NM_133924	1917729	6.8352e-06	0.000570444	1.14257	1.14257	1.80355	14.736
1423883_at	acyl-CoA synthetase long-chain family member 1	Acsl1	BC006692	Mm.210323	14081	NP_032007.2	NM_007981	102797	0.00274422	0.000570808	1.17648	1.17648	2.54704	5.31257
1452825_at	RIKEN cDNA 5330410G16 gene	5330410G16Rik	AK005155	Mm.23002	67937	NP_892036.1	NM_182991	---	0.00808536	0.000571372	0.893074	-1.11973	-1.66965	4.2247
1428617_at	host cell factor C2	Hcfc2	AK018461	Mm.127405	67933	XP_001001614.1 /// XP_001001630.1 /// XP_001001858.1 /// XP_001002437.1 /// XP_4	XM_001001614 /// XM_001001630 /// XM_001001858 /// XM_001002437 /// XM_483931 //	---	0.000179754	0.000572645	1.2293	1.2293	2.82237	8.76069
1446810_at	RIKEN cDNA A730062M13 gene	A730062M13Rik	BB254594	---	403346	---	---	3029302	0.000958668	0.000572853	1.30702	1.30702	3.44675	6.51145
1435772_at	kinesin family member 21B	Kif21b	AV122249	Mm.276135	16565	NP_001034561.1	NM_001039472	109234	4.43711e-05	0.000573197	1.2018	1.2018	2.82773	11.0266
1417659_at	vacuolar protein sorting 29 (S. pombe)	Vps29	NM_019780	Mm.216528	56433	NP_062754.1	NM_019780	1928344	0.00240572	0.000573241	0.931162	-1.07393	-1.60991	5.45463
1416455_a_at	crystallin, alpha B	Cryab	NM_009964	Mm.178	12955	NP_034094.1	NM_009964	88516	8.85991e-07	0.000576508	1.25685	1.25685	2.60106	19.9027
1415855_at	kit ligand	Kitl	BB815530	Mm.45124	17311	NP_038626.1	NM_013598	---	5.18797e-08	0.000577584	1.23591	1.23591	3.22852	29.6507
1452013_at	ATPase, class V, type 10A	Atp10a	AF156549	Mm.135129	11982	NP_033858.1	NM_009728	---	0.00443249	0.000578088	0.827259	-1.20881	-1.64684	4.81321
1449439_at	Kruppel-like factor 7 (ubiquitous)	Klf7	BB524597	Mm.29466	93691	NP_291041.2	NM_033563	1935151	0.00457973	0.000578528	1.23227	1.23227	2.97183	4.78017
1419470_at	guanine nucleotide binding protein, beta 4	Gnb4	BI713933	Mm.139192	14696	NP_038559.2	NM_013531	104581	3.54629e-06	0.000581729	1.12458	1.12458	2.07178	16.2548
1427878_at	RIKEN cDNA 0610010O12 gene	0610010O12Rik	AK002512	Mm.272527	66060	XP_905308.1 /// XP_926839.1 /// XP_992850.1 /// XP_992912.1	XM_900215 /// XM_921746 /// XM_987756 /// XM_987818	1913310	0.00298695	0.000581823	0.912704	-1.09565	-1.72124	5.22227
1419456_at	dicarbonyl L-xylulose reductase	Dcxr	BC012247	Mm.231091	67880	NP_080704.1	NM_026428	1915130	0.0037501	0.000586114	0.906373	-1.1033	-1.76694	4.98419
1427284_a_at	tocopherol (alpha) transfer protein	Ttpa	AU019171	Mm.24375	50500	NP_056582.1	NM_015767	1354168	1.88336e-06	0.000586761	0.789647	-1.26639	-2.3213	17.8415
1441823_at	retinoic acid induced 17	Rai17	BB164673	Mm.227484	328365	NP_899031.2	NM_183208	3040693	1.78421e-05	0.000588854	1.22201	1.22201	2.2032	12.7263
1434503_s_at	lysosomal membrane glycoprotein 2	Lamp2	BB490768	Mm.486	16784	NP_001017959.1 /// NP_034815.2	NM_001017959 /// NM_010685	---	2.17554e-08	0.000589876	1.09354	1.09354	1.94818	33.3945
1449380_at	protein kinase C and casein kinase substrate in neurons 1	Pacsin1	BI731319	Mm.4926	23969	NP_035991.1 /// NP_848142.1	NM_011861 /// NM_178365	---	0.0115137	0.000591023	0.852079	-1.1736	-1.85425	3.89667
1433649_at	amine oxidase, flavin containing 1	Aof1	BM243793	Mm.31259	218214	NP_758466.1	NM_172262	2145261	5.03958e-05	0.000591851	0.827687	-1.20819	-2.00038	10.8039
1438633_x_at	LIM and SH3 protein 1	Lasp1	BB377636	Mm.271967	16796	NP_034818.1	NM_010688	---	0.0178735	0.000593159	0.916096	-1.09159	-1.91091	3.50577
1460580_at	pecanex homolog (Drosophila)	Pcnx	BB772192	Mm.86584	54604	NP_061284.2	NM_018814	---	3.08342e-05	0.000593937	1.16635	1.16635	2.26003	11.6828
1453018_at	nuclear VCP-like	Nvl	AI413460	Mm.263464	67459	NP_080447.1	NM_026171	---	1.94702e-05	0.000595104	0.923025	-1.08339	-1.55303	12.555
1439834_at	RIKEN cDNA 2400009B08 gene	2400009B08Rik	AA261399	Mm.396428	68234	---	---	1915484	6.30456e-05	0.000595588	0.901257	-1.10956	-1.38762	10.4206
1436999_at	RIKEN cDNA 5033414K04 gene	5033414K04Rik	AI504908	Mm.187470	98496	NP_001003948.1	NM_001003948	---	3.98706e-08	0.000595595	0.861688	-1.16051	-2.01259	30.7423
1419493_a_at	tumor protein D52	Tpd52	BC002036	Mm.371590	21985	NP_001020432.1 /// NP_001020433.1 /// NP_001020434.1 /// NP_001020435.1 /// NP_0	NM_001025261 /// NM_001025262 /// NM_001025263 /// NM_001025264 /// NM_009412	---	0.000232019	0.000596886	0.894223	-1.11829	-2.05162	8.38755
1428162_at	RIKEN cDNA 4933421E11 gene	4933421E11Rik	AK008209	Mm.259638	321000	NP_001034567.1 /// NP_001034577.1 /// NP_082357.2	NM_001039478 /// NM_001039488 /// NM_028081	---	0.000986551	0.00059853	0.846589	-1.18121	-2.08033	6.47674
1460441_at	similar to Zinc finger X-linked protein ZXDB	LOC668166	BF660409	---	668166	---	XR_002151	---	6.01641e-06	0.000599131	1.13043	1.13043	1.64767	15.0218
1452169_a_at	diacylglycerol kinase zeta	Dgkz	BC014860	Mm.314923	104418	NP_612179.1	NM_138306	1278339	2.47803e-07	0.00059919	1.0889	1.0889	1.91357	23.8564
1449279_at	glutathione peroxidase 2	Gpx2	NM_030677	Mm.371561	14776	NP_109602.1	NM_030677	106609	0.000318511	0.000599422	0.859613	-1.16331	-1.91704	7.9402
1445859_at	B-cell CLL/lymphoma 9	Bcl9	BG069141	Mm.226175	77578	NP_084209.3	NM_029933	---	0.00520963	0.000599545	1.13553	1.13553	1.46767	4.65108
1435531_at	ubiquitin specific peptidase 3	Usp3	BM233265	Mm.38976	235441	NP_659186.1	NM_144937	2152450	4.37666e-06	0.000600336	1.13816	1.13816	2.03816	15.7543
1455470_x_at	LIM and SH3 protein 1	Lasp1	AV027151	Mm.271967	16796	NP_034818.1	NM_010688	---	0.000525692	0.000600533	0.920139	-1.08679	-1.72779	7.26692
1433084_at	RIKEN cDNA 4930402C16 gene	4930402C16Rik	AK015044	Mm.159068	73812	---	---	1921062	0.00325511	0.000600618	1.12792	1.12792	1.45677	5.13157
1450940_at	ganglioside-induced differentiation-associated-protein 1	Gdap1	AU017649	Mm.18218	14545	NP_034397.1	NM_010267	1338002	0.00302502	0.00060235	1.21653	1.21653	1.66972	5.20885
1427514_at	hypothetical protein LOC624295	LOC624295	BC019591	---	624295	---	---	---	0.0276856	0.000603385	1.26163	1.26163	2.51475	3.13428
1441667_s_at	SET and MYND domain containing 1	Smyd1	C78565	Mm.234274	12180	NP_033892.1	NM_009762	104790	0.00013976	0.000603982	1.62393	1.62393	4.9138	9.14017
1417209_at	SERTA domain containing 2	Sertad2	NM_021372	Mm.339676	58172	NP_001033714.1 /// NP_067347.2	NM_001038625 /// NM_021372	1931026	0.000341957	0.000604132	1.09101	1.09101	1.68453	7.84225
1447861_x_at	Myeloid ecotropic viral integration site-related gene 1	Mrg1	AV329643	Mm.247566	17536	NP_034955.1	NM_010825	---	7.57715e-06	0.000605216	1.2366	1.2366	2.78636	14.5086
1456853_at	Inhibitor of four 1 (Mif1)	---	BM235636	Mm.189519	---	---	---	---	3.38789e-05	0.00060701	0.780225	-1.28168	-1.93863	11.5102
1426083_a_at	B-cell translocation gene 1, anti-proliferative	Btg1	L16846	Mm.272183	12226	NP_031595.1	NM_007569	---	0.000245192	0.000607723	1.14187	1.14187	2.52856	8.30834
1439632_at	12 days embryo spinal ganglion cDNA, RIKEN full-length enriched library, clone:D	---	BQ174397	Mm.393826	---	---	---	---	0.000112042	0.000608535	1.15526	1.15526	1.88963	9.48326
1457297_at	LysM, putative peptidoglycan-binding, domain containing 4	Lysmd4	BG067469	Mm.121691	75099	NP_780424.1	NM_175215	---	4.41102e-05	0.000608778	1.18959	1.18959	2.0432	11.037
1431193_at	TAF4B RNA polymerase II, TATA box binding protein (TBP)-associated factor	Taf4b	AK012135	Mm.312233	72504	XP_128905.3 /// XP_916794.1 /// XP_983292.1	XM_128905 /// XM_911701 /// XM_978198	---	0.00914245	0.000612409	0.908161	-1.10113	-1.28347	4.10922
1453064_at	RIKEN cDNA 5730466H23 gene	5730466H23Rik	AK018594	Mm.178684	68145	NP_080852.1	NM_026576	---	2.06985e-08	0.000612503	0.890166	-1.12339	-1.85853	33.6216
1452593_a_at	transcription elongation factor B (SIII), polypeptide 1	Tceb1	AI019214	Mm.289248	67923	NP_080732.1	NM_026456	1915173	0.000541284	0.000615052	0.878167	-1.13874	-1.74629	7.22889
1430630_at	---	---	BB236218	---	---	---	---	---	0.00225454	0.000616691	1.19812	1.19812	1.60296	5.52547
1450061_at	ectodermal-neural cortex 1	Enc1	BM120053	Mm.241073	13803	NP_031956.3	NM_007930	---	1.68345e-07	0.000617392	0.912294	-1.09614	-1.75912	25.1857
1449475_at	ATPase, H+/K+ transporting, nongastric, alpha polypeptide	Atp12a	NM_138652	Mm.273271	192113	NP_619593.1	NM_138652	---	1.40055e-06	0.000617399	0.881016	-1.13505	-1.51669	18.6281
1441654_at	Guanine nucleotide binding protein, alpha stimulating, olfactory type	Gnal	BB345762	Mm.73777	14680	NP_034437.1 /// NP_796111.2	NM_010307 /// NM_177137	---	0.0323297	0.000619862	1.26674	1.26674	2.08438	3.00651
1450364_a_at	hepatitis A virus cellular receptor 1	Havcr1	NM_134248	Mm.17771	171283	NP_599009.1	NM_134248	2159680	0.00102257	0.000621789	1.13953	1.13953	1.47569	6.4335
1416050_a_at	scavenger receptor class B, member 1	Scarb1	NM_016741	Mm.282242	20778	NP_058021.1	NM_016741	---	2.20721e-07	0.000622897	1.11844	1.11844	2.01645	24.2476
1457292_at	Josephin domain containing 3	Josd3	BE996326	Mm.354115	75316	NP_081537.1 /// NP_083524.1	NM_027261 /// NM_029248	1922566	6.15869e-05	0.000622915	0.878861	-1.13784	-2.38384	10.4601
1438169_a_at	FERM domain containing 4B	Frmd4b	BB009122	Mm.27789	232288	NP_660130.1	NM_145148	2141794	6.58699e-07	0.000622931	1.26225	1.26225	4.34177	20.7674
1421942_s_at	transforming growth factor alpha	Tgfa	M92420	Mm.137222	21802	NP_112476.1	NM_031199	98724	2.78951e-06	0.000625167	0.903699	-1.10656	-1.47154	16.842
1437853_x_at	necdin	Ndn	BB074430	Mm.250919	17984	NP_035012.2	NM_010882	97290	0.000135	0.000626679	1.16265	1.16265	3.06693	9.19334
1417902_at	solute carrier family 19 (thiamine transporter), member 2	Slc19a2	NM_054087	Mm.35444	116914	NP_473428.1	NM_054087	---	8.35609e-06	0.000632785	0.887716	-1.12649	-2.09099	14.2952
1449815_a_at	single-stranded DNA binding protein 2	Ssbp2	NM_024186	Mm.343095	66970	NP_077148.1 /// NP_077234.2	NM_024186 /// NM_024272	---	6.2313e-08	0.000636116	1.11099	1.11099	1.97361	28.9118
1449908_at	gastric inhibitory polypeptide	Gip	NM_008119	Mm.248452	14607	NP_032145.2	NM_008119	---	0.00707602	0.00063709	1.16131	1.16131	1.77994	4.35183
1419063_at	UDP galactosyltransferase 8A	Ugt8a	NM_011674	Mm.306021	22239	NP_035804.2	NM_011674	109522	6.89853e-05	0.000638996	0.616668	-1.62162	-4.35952	10.2694
1440685_at	Calcitonin receptor-like	Calcrl	BB205199	Mm.75467	54598	NP_061252.1	NM_018782	---	6.87527e-05	0.000639277	1.22608	1.22608	2.18224	10.275
1423797_at	acetoacetyl-CoA synthetase	Aacs	BC026817	Mm.290720	78894	NP_084486.1	NM_030210	---	0.00824516	0.000639994	1.15809	1.15809	2.15439	4.2062
1415751_at	heterochromatin protein 1, binding protein 3	Hp1bp3	BC020024	Mm.29822	15441	NP_034600.1	NM_010470	---	4.73627e-06	0.000641246	1.07948	1.07948	1.64017	15.5698
1455465_at	Sorting nexin 12	Snx12	BB769473	Mm.206949	55988	NP_061363.1	NM_018875	---	8.86677e-05	0.000644026	1.09703	1.09703	1.53953	9.8567
1444100_at	podoplanin	Pdpn	AI480718	Mm.2976	14726	NP_034459.1	NM_010329	103098	0.000126651	0.000644294	1.10597	1.10597	1.52207	9.29189
1419095_a_at	apolipoprotein M	Apom	NM_018816	Mm.2161	55938	NP_061286.1	NM_018816	---	7.30665e-08	0.000645854	1.30006	1.30006	3.22962	28.2834
1417643_at	testis specific gene A2	Tsga2	NM_025290	Mm.12743	22092	NP_079566.1	NM_025290	---	1.10341e-05	0.000646371	0.880834	-1.13529	-1.73649	13.7031
1436269_s_at	HtrA serine peptidase 2	Htra2	AW323050	Mm.21880	64704	NP_062726.2	NM_019752	1928676	0.00024372	0.000650381	1.07166	1.07166	1.57087	8.31695
1439168_at	calcium/calmodulin-dependent protein kinase II, delta	Camk2d	BB373572	Mm.255822	108058	NP_001020609.1 /// NP_001020610.1 /// NP_076302.1	NM_001025438 /// NM_001025439 /// NM_023813	1341265	5.27558e-06	0.000650645	1.1524	1.1524	1.63799	15.3208
1443969_at	insulin receptor substrate 2	Irs2	BE199054	Mm.247438	384783	XP_357863.4 /// XP_981290.1 /// XP_981693.1	XM_357863 /// XM_976196 /// XM_976599	---	1.40715e-05	0.000651556	1.18931	1.18931	2.61266	13.2016
1452730_at	RIKEN cDNA 1110033J19 gene	1110033J19Rik	AK004068	Mm.391542	66184	NP_079681.2	NM_025405	---	1.42879e-05	0.000651923	0.856199	-1.16795	-2.89028	13.1706
1429876_at	suppressor of Ty 7 (S. cerevisiae)-like	Supt7l	BB822310	Mm.164187	72195	NP_082426.1	NM_028150	1919445	0.00391931	0.000652438	0.909719	-1.09924	-1.60472	4.93874
1423696_a_at	proteasome (prosome, macropain) 26S subunit, non-ATPase, 6	Psmd6	BC006869	Mm.27591	66413	NP_079826.2	NM_025550	---	0.00323192	0.00065481	0.887113	-1.12725	-1.92166	5.13908
1438976_x_at	methionine adenosyltransferase II, alpha	Mat2a	BB272730	Mm.29815	232087	NP_663544.1	NM_145569	2443731	0.00030981	0.000655073	0.919175	-1.08793	-1.80099	7.97862
1433129_at	RIKEN cDNA 2900040J22 gene	2900040J22Rik	AK013628	---	72956	---	---	1920206	0.00358859	0.000656423	1.11262	1.11262	1.5872	5.02977
1438184_a_at	ankyrin repeat domain 5	Ankrd5	BB017776	Mm.198389	319196	NP_783598.1	NM_175667	---	6.82654e-05	0.000656583	0.896587	-1.11534	-1.31915	10.2869
1457475_at	expressed sequence C80993	C80993	BG067016	Mm.394059	98022	---	---	2146710	0.00372832	0.000656839	1.15492	1.15492	1.49391	4.99021
1458370_at	BMP2 inducible kinase	Bmp2k	BM234405	Mm.332505	140780	NP_542439.1	NM_080708	2155456	7.96473e-05	0.00065685	1.24566	1.24566	2.61964	10.0315
1429817_at	spermatogenesis and oogenesis specific basic helix-loop-helix 2	Sohlh2	AK016704	Mm.25514	74434	NP_083213.1	NM_028937	---	9.41382e-09	0.000657514	0.842991	-1.18625	-2.07696	37.4086
1424419_at	leucine rich repeat containing 14	Lrrc14	BC022126	Mm.277582	223664	NP_663446.1	NM_145471	2445060	0.0126367	0.000659543	1.09158	1.09158	1.5936	3.8124
1417161_at	CDK2-associated protein 2	Cdk2ap2	NM_026373	Mm.29609	52004	NP_080649.1	NM_026373	1098779	0.000178785	0.00065963	0.898979	-1.11237	-1.71123	8.76872
1428797_at	RIKEN cDNA 0610039J04 gene	0610039J04Rik	AK010304	Mm.261321	66083	NP_001030295.1	NM_001035123	---	1.8251e-06	0.000662519	0.916232	-1.09143	-1.75035	17.9236
1452086_at	TRM5 tRNA methyltransferase 5 homolog (S. cerevisiae)	Trmt5	AK011576	Mm.311344	76357	NP_083856.1	NM_029580	1923607	2.02141e-06	0.000662608	0.943163	-1.06026	-1.39775	17.6579
1452198_at	F-box and leucine-rich repeat protein 10	Fbxl10	AF176524	Mm.86406	30841	NP_001003953.1 /// NP_001005866.1 /// NP_038938.1	NM_001003953 /// NM_001005866 /// NM_013910	---	1.91822e-07	0.000664411	0.944965	-1.05824	-1.48556	24.7296
1455065_x_at	glucosamine-6-phosphate deaminase 1 /// similar to Glucosamine-6-phosphate isome	Gnpda1 /// LOC231914 /// LOC667410	BB777344	Mm.22374	231914 /// 26384 /// 667410	NP_036067.1 /// XP_992929.1 /// XP_995500.1	NM_011937 /// XM_987835 /// XM_990406	---	2.23031e-06	0.000664657	0.908477	-1.10074	-1.8644	17.4052
1437250_at	melanoregulin	Mreg	AV298358	Mm.422636	381269	NP_001005423.1	NM_001005423	2151839	7.95178e-06	0.000666655	0.703288	-1.42189	-5.79772	14.403
1445837_at	Dendritic cell protein GA17	Ga17	BB461843	Mm.336519	98221	NP_663355.1	NM_145380	---	0.0013414	0.000667882	1.23585	1.23585	2.39614	6.11216
1423672_at	RIKEN cDNA 2510042P03 gene	2510042P03Rik	BC026507	Mm.275109	72421	XP_001002878.1 /// XP_001002885.1 /// XP_001003944.1 /// XP_485010.1 /// XP_9170	XM_001002878 /// XM_001002885 /// XM_001003944 /// XM_485010 /// XM_911984 /// X	1919671	1.54092e-08	0.000668641	0.86267	-1.15919	-1.75291	34.9965
1456292_a_at	vimentin	Vim	AV147875	Mm.268000	22352	NP_035831.2	NM_011701	98932	8.26187e-05	0.000669531	1.14803	1.14803	2.80748	9.97159
1426609_at	RIKEN cDNA 2810028N01 gene	2810028N01Rik	BM232345	Mm.163339	72662	NP_082591.1	NM_028315	1919912	2.42494e-07	0.000670779	0.947751	-1.05513	-1.51075	23.9292
1417505_s_at	interleukin 11 receptor, alpha chain 1 /// interleukin 11 receptor, alpha chain	Il11ra1 /// Il11ra2 /// LOC621887	BC004619	Mm.193451	16157 /// 16158 /// 621887	NP_034679.1 /// NP_034680.2	NM_010549 /// NM_010550 /// XR_004264	107426 /// 107426 /// 107426	9.2129e-06	0.000671174	1.14197	1.14197	1.99985	14.085
1456708_at	RIKEN cDNA 2610028E06 gene	2610028E06Rik	BB390562	Mm.112888	72395	---	---	1919645	0.0130527	0.000671482	1.21851	1.21851	1.76379	3.78327
1451144_at	brix domain containing 2	Bxdc2	BC014832	Mm.28057	67832	NP_080672.2	NM_026396	---	8.47855e-06	0.000673253	0.934878	-1.06966	-1.70249	14.2637
1442340_x_at	cysteine rich protein 61	Cyr61	BB533736	Mm.1231	16007	NP_034646.1	NM_010516	---	1.11858e-07	0.000675681	1.26328	1.26328	3.10305	26.6626
1427215_at	acyl-CoA synthetase medium-chain family member 2	Acsm2	BC021774	Mm.393484	233799	NP_666309.1	NM_146197	2385289	0.0153229	0.000675986	1.15292	1.15292	1.45847	3.64054
1425103_at	angiotensin I converting enzyme (peptidyl-dipeptidase A) 2	Ace2	AB053181	Mm.13451	70008	NP_081562.2	NM_027286	---	0.00413203	0.000678058	0.932158	-1.07278	-1.30334	4.8846
1460239_at	tetraspanin 13	Tspan13	BB807707	Mm.254663	66109	NP_079635.1	NM_025359	---	0.000508963	0.000681733	0.870159	-1.14922	-2.21264	7.30916
1418930_at	chemokine (C-X-C motif) ligand 10	Cxcl10	NM_021274	Mm.877	15945	NP_067249.1	NM_021274	1352450	0.000352165	0.000682735	0.87234	-1.14634	-1.68228	7.80194
1442871_at	PREDICTED: Mus musculus similar to Nucleolar transcription factor 1 (Upstream bi	---	BB019217	Mm.182723	---	---	---	---	2.28508e-05	0.0006844	0.862998	-1.15875	-1.73401	12.2456
1431176_at	RIKEN cDNA 2310010I16 gene	2310010I16Rik	AK008733	Mm.366147	66371	NP_079795.1	NM_025519	1913621	0.00200984	0.000684987	0.755579	-1.32349	-3.08601	5.65221
1442143_at	transmembrane protein 16D (eight membrane-spanning domains)	Tmem16d	AI463477	Mm.236464	320091	NP_848888.3	NM_178773	---	0.0136448	0.000685071	1.23401	1.23401	1.9818	3.74354
1418344_at	transmembrane protein 8 (five membrane-spanning domains)	Tmem8	NM_021793	Mm.304656	60455	NP_068565.1	NM_021793	1926283	1.0526e-05	0.000688052	0.839269	-1.19151	-2.09072	13.8021
1425666_at	similar to zinc finger protein of the cerebellum 5	LOC624168	AB042155	---	624168	XP_893782.1 /// XP_986073.1	XM_888689 /// XM_980979	---	0.0011096	0.000690114	0.768133	-1.30186	-2.33092	6.33569
1449473_s_at	CD40 antigen	Cd40	NM_011611	Mm.271833	21939	NP_035741.2 /// NP_733802.1 /// NP_733803.2 /// NP_733804.1 /// NP_733805.1	NM_011611 /// NM_170701 /// NM_170702 /// NM_170703 /// NM_170704	88336	0.000152833	0.000690732	1.22832	1.22832	2.92611	9.004
1423825_at	G protein-coupled receptor 177	Gpr177	BC018381	Mm.6766	68151	NP_080858.3	NM_026582	1915401	1.09031e-07	0.000693349	1.18703	1.18703	2.31436	26.7576
1434079_s_at	minichromosome maintenance deficient 2 mitotin (S. cerevisiae)	Mcm2	BB699415	Mm.16711	17216	NP_032590.1	NM_008564	---	1.30614e-09	0.000693602	0.967089	-1.03403	-1.29317	48.7133
1455218_at	RIKEN cDNA 6330503K22 gene	6330503K22Rik	BG070835	Mm.23279	101565	NP_892040.1	NM_182995	2141942	7.2626e-06	0.00069376	0.902104	-1.10852	-1.72087	14.6018
1418308_at	Hus1 homolog (S. pombe)	Hus1	NM_008316	Mm.42201	15574	NP_032342.1	NM_008316	---	1.57575e-08	0.000693848	0.906307	-1.10338	-1.82509	34.8906
1423566_a_at	heat shock protein 110	Hsp110	BI499717	Mm.270681	15505	NP_038587.1	NM_013559	105053	5.28604e-05	0.00069659	0.799717	-1.25044	-2.99968	10.7213
1425239_at	SET domain containing 4	Setd4	AY037804	Mm.10628	224440	NP_663457.1	NM_145482	2136890	9.7756e-05	0.000696793	0.932692	-1.07217	-1.4615	9.69966
1415748_a_at	dynactin 5	Dctn5	NM_021608	Mm.27270	59288	NP_067621.2	NM_021608	1891689	4.33541e-09	0.000698098	0.956925	-1.04501	-1.26125	41.5173
1434277_a_at	Hypothetical protein 6430570G24	6430570G24	BG069663	Mm.191894	327989	---	---	---	2.47233e-06	0.000698544	1.12781	1.12781	2.11561	17.1439
1423489_at	monocyte to macrophage differentiation-associated	Mmd	BC021914	Mm.277518	67468	NP_080454.1	NM_026178	---	9.73635e-07	0.000700035	1.18844	1.18844	2.79828	19.6342
1436227_at	Left-right determination factor 2	Lefty2	AV214969	Mm.87078	320202	NP_796073.1	NM_177099	---	7.9289e-06	0.000702105	0.739768	-1.35178	-3.74934	14.4093
1442095_at	additional sex combs like 3 (Drosophila)	Asxl3	BB528113	---	211961	XP_140204.6 /// XP_986004.1	XM_140204 /// XM_980910	---	0.000475276	0.000702486	1.17627	1.17627	2.05508	7.39913
1428198_at	adenosine deaminase-like	Adal	AK016299	Mm.384805	75894	NP_083751.1	NM_029475	---	3.53115e-06	0.000706215	0.882349	-1.13334	-1.92708	16.2651
1455946_x_at	thymosin, beta 10	Tmsb10	AV148480	Mm.3532	19240	NP_001034481.1 /// NP_079560.1	NM_001039392 /// NM_025284	109146	0.00462481	0.000707406	1.10686	1.10686	1.22769	4.77029
1425023_at	ubiquitin specific peptidase 3	Usp3	BM936366	Mm.38976	235441	NP_659186.1	NM_144937	2152450	0.000482987	0.000707925	1.12921	1.12921	2.05515	7.37792
1417819_at	torsin family 1, member B	Tor1b	BB004887	Mm.249164	30934	NP_598434.2	NM_133673	1353605	0.0168446	0.000709963	0.844794	-1.18372	-1.83944	3.55741
1425918_at	EGL nine homolog 3 (C. elegans)	Egln3	BC022961	Mm.133037	112407	NP_082409.1	NM_028133	1932288	1.03915e-05	0.000710152	1.2019	1.2019	2.21731	13.8292
1456114_at	CDP-diacylglycerol synthase 1	Cds1	BI152841	Mm.389669	74596	NP_775546.2	NM_173370	1921846	1.69422e-05	0.000710923	0.877259	-1.13991	-1.68257	12.8288
1455064_at	RAB36, member RAS oncogene family	Rab36	BB313586	Mm.133593	76877	NP_084057.1	NM_029781	1924127	2.34844e-08	0.000712582	1.10397	1.10397	1.506	33.0485
1435714_x_at	interleukin 17D	Il17d	BB809808	Mm.390726	239114	NP_665836.1	NM_145837	2446510	0.000551931	0.00071305	0.735967	-1.35876	-2.12288	7.20362
1453723_x_at	ubiquitin B /// gene model 1821, (NCBI)	Ubb /// Gm1821	AK003190	Mm.282093	22187 /// 624036	NP_035794.1	NM_011664 /// NR_002875	98888 /// 98888	0.00266309	0.000713387	0.971914	-1.0289	-1.29415	5.34477
1427974_s_at	calcium channel, voltage-dependent, L type, alpha 1D subunit	Cacna1d	BB048682	Mm.9772	12289	NP_083257.1	NM_028981	88293	0.000164833	0.000713483	1.24516	1.24516	2.07438	8.89004
1416627_at	serine protease inhibitor, Kunitz type 1	Spint1	NM_016907	Mm.104955	20732	NP_058603.2	NM_016907	1338033	0.000766869	0.000713809	0.849046	-1.17779	-2.35145	6.78579
1419180_at	B-cell CLL/lymphoma 9-like	Bcl9l	NM_030256	Mm.370270	80288	NP_084532.2	NM_030256	---	4.02748e-08	0.000715935	1.1127	1.1127	1.7054	30.6998
1432680_at	RIKEN cDNA 9130009M17 gene	9130009M17Rik	AK018604	---	71588	---	---	1918838	0.00703159	0.000716435	1.21078	1.21078	1.95939	4.35788
1448850_a_at	DnaJ (Hsp40) homolog, subfamily C, member 5	Dnajc5	AK012029	Mm.140761	13002	NP_058055.1	NM_016775	892995	0.00194991	0.000717863	1.08633	1.08633	1.69924	5.68589
1431340_a_at	RIKEN cDNA 2310002J21 gene	2310002J21Rik	AK010048	Mm.375091	66360	XP_924207.1 /// XP_988788.1	XM_919114 /// XM_983694	1913610	0.034198	0.000718131	1.13717	1.13717	1.66473	2.9607
1427257_at	chondroitin sulfate proteoglycan 2	Cspg2	BM251152	Mm.158700	13003	XP_488510.2 /// XP_904001.1 /// XP_904011.1 /// XP_917998.1 /// XP_927633.1 ///	XM_488510 /// XM_898908 /// XM_898918 /// XM_912905 /// XM_922540 /// XM_994074	---	8.7273e-06	0.000718474	1.16651	1.16651	2.02606	14.2013
1421606_a_at	sulfotransferase family 4A, member 1	Sult4a1	NM_013873	Mm.248796	29859	NP_038901.3	NM_013873	1888971	3.57301e-08	0.000718968	0.838731	-1.19228	-1.93218	31.2076
1421301_at	Zic finger protein of the cerebellum 2	Zic2	NM_009574	Mm.257301	22772	NP_033600.3	NM_009574	106679	2.10429e-05	0.000719502	0.773704	-1.29248	-3.02289	12.4041
1426097_a_at	coiled-coil domain containing 106	Ccdc106	BC018462	Mm.389786	232821	NP_666290.1	NM_146178	2385900	1.3132e-05	0.00072018	0.874234	-1.14386	-1.72758	13.3426
1428126_a_at	RIKEN cDNA 4921506J03 gene	4921506J03Rik	BG975608	Mm.391411	382423	NP_001028646.1	NM_001033474	1914971	0.00358667	0.000722167	1.10918	1.10918	2.03168	5.03032
1445586_at	Ca<2+>dependent activator protein for secretion	Cadps	BB283411	Mm.260881	27062	NP_001036082.1 /// NP_036191.2	NM_001042617 /// NM_012061	---	0.000633515	0.000722545	1.06972	1.06972	1.22033	7.02646
1454084_a_at	SUMO/sentrin specific peptidase 8	Senp8	AK018606	Mm.279070	71599	NP_082114.1	NM_027838	1918849	0.0198761	0.000722957	0.774149	-1.29174	-2.78454	3.41407
1458916_at	Solute carrier family 12, member 6	Slc12a6	BB152956	Mm.261614	107723	NP_598409.1 /// NP_598410.1	NM_133648 /// NM_133649	---	2.273e-05	0.000723857	1.18734	1.18734	2.1267	12.2558
1423100_at	FBJ osteosarcoma oncogene	Fos	AV026617	Mm.246513	14281	NP_034364.1	NM_010234	---	2.11614e-07	0.000725154	1.19433	1.19433	3.45742	24.3915
1452274_at	zinc finger, AN1-type domain 3	Zfand3	BG976649	Mm.220972	21769	NP_683728.1	NM_148926	1096572	0.016035	0.000726386	1.09818	1.09818	1.8152	3.60055
1437700_at	Schwannomin interacting protein 1	Schip1	BB137599	Mm.331064	30953	NP_038956.1	NM_013928	---	0.00376318	0.000727883	1.19904	1.19904	1.98736	4.9806
1429001_at	pirin	Pir	AK009757	Mm.293463	69656	NP_081429.1	NM_027153	1916906	2.13072e-07	0.000731552	0.877395	-1.13974	-1.89025	24.368
1446262_at	Acyl-Coenzyme A dehydrogenase family, member 10	Acad10	BB321065	Mm.45423	71985	NP_082313.1	NM_028037	---	0.0115074	0.000731856	1.17905	1.17905	1.58576	3.89717
1437861_s_at	---	---	BB335101	---	---	---	---	---	0.00242958	0.00073284	1.23834	1.23834	2.26522	5.4439
1426766_at	RIKEN cDNA 6330403K07 gene	6330403K07Rik	AK018106	Mm.27768	103712	NP_598783.1	NM_134022	1918001	6.24236e-07	0.000733099	1.20967	1.20967	2.68703	20.9276
1454504_at	Kv channel-interacting protein 1	Kcnip1	AK013657	Mm.252514	70357	NP_081674.2	NM_027398	1917607	0.0113763	0.000734951	0.909668	-1.0993	-1.3376	3.90761
1448736_a_at	hypoxanthine guanine phosphoribosyl transferase 1	Hprt1	NM_013556	Mm.299381	15452	NP_038584.2	NM_013556	---	2.22652e-08	0.00073783	0.932703	-1.07215	-1.68449	33.2894
1416262_at	transmembrane protein 19	Tmem19	AK018383	Mm.29647	67226	NP_598444.1	NM_133683	1914476	0.000390737	0.000738742	0.846448	-1.18141	-1.97923	7.66063
1434177_at	endothelin converting enzyme 1	Ece1	AI551117	Mm.274463	230857	NP_955011.1	NM_199307	1101357	9.18887e-09	0.000740676	1.12351	1.12351	1.74342	37.5308
1451628_a_at	ankyrin 3, epithelial	Ank3	BC021657	Mm.235960	11735	NP_033800.2 /// NP_666117.1 /// NP_733788.2 /// NP_733789.1 /// NP_733790.1 ///	NM_009670 /// NM_146005 /// NM_170687 /// NM_170688 /// NM_170689 /// NM_170690	---	1.367e-05	0.000741362	1.20031	1.20031	2.66962	13.2605
1440650_at	Slit homolog 2 (Drosophila)	Slit2	BB503709	Mm.289739	20563	NP_848919.2	NM_178804	---	0.00746095	0.000743869	1.24621	1.24621	2.04718	4.3011
1434657_at	glutaminase	Gls	BE983473	Mm.244215	14660	XP_129846.3 /// XP_905264.1 /// XP_905269.1 /// XP_905282.1 /// XP_981675.1 ///	XM_129846 /// XM_900171 /// XM_900176 /// XM_900189 /// XM_976581 /// XM_984741	---	0.000368029	0.000744689	1.13775	1.13775	1.96045	7.74181
1427471_at	F-box and leucine-rich repeat protein 3	Fbxl3	BF782863	Mm.214746	50789	NP_056637.1	NM_015822	1354702	1.76429e-08	0.00074532	0.858712	-1.16453	-1.93423	34.3595
1425889_at	wingless-type MMTV integration site 9A	Wnt9a	AB072311	Mm.218794	216795	NP_647459.1	NM_139298	---	0.00016236	0.000745753	1.14522	1.14522	1.46111	8.91275
1433615_at	transmembrane protein 117	Tmem117	BB521146	Mm.74873	320709	NP_848904.1	NM_178789	---	0.0177151	0.000747865	0.853944	-1.17104	-1.62018	3.5135
1440602_at	Glutamate receptor, ionotropic, kainate 2 (beta 2)	Grik2	BB430201	Mm.332838	14806	NP_034479.1	NM_010349	---	0.0015319	0.000751197	1.22315	1.22315	1.63229	5.95867
1423388_at	adaptor protein complex AP-1, gamma 1 subunit	Ap1g1	BG230208	Mm.37210	11765	NP_033807.2	NM_009677	101919	0.000474691	0.000752247	0.90162	-1.10911	-1.62502	7.40076
1456457_at	Solute carrier family 32 (GABA vesicular transporter), member 1	Slc32a1	AI839048	Mm.7444	22348	NP_033534.1	NM_009508	---	0.0033614	0.0007526	1.08452	1.08452	1.39825	5.0979
1452939_a_at	phosphatidylinositol transfer protein, cytoplasmic 1	Pitpnc1	AI595920	Mm.340968	71795	NP_665822.1	NM_145823	1919045	2.5271e-06	0.000753086	0.911438	-1.09717	-1.54392	17.0888
1434270_at	neuronal pentraxin receptor	Nptxr	AV221896	---	73340	NP_109614.2	NM_030689	---	1.90561e-07	0.000754671	0.909219	-1.09984	-1.44462	24.7525
1418704_at	S100 calcium binding protein A13	S100a13	NM_009113	Mm.6523	20196	NP_033139.1	NM_009113	---	0.000407395	0.00075493	1.10576	1.10576	1.54147	7.60437
1444139_at	DNA-damage-inducible transcript 4-like	Ddit4l	BG797099	Mm.250841	73284	NP_084419.2	NM_030143	---	0.00076203	0.000756324	0.791171	-1.26395	-3.53433	6.79367
1434774_at	rhomboid 5 homolog 2 (Drosophila)	Rhbdf2	BB005249	Mm.89695	217344	NP_766160.1	NM_172572	2442473	0.000494328	0.000757512	0.934952	-1.06957	-1.40656	7.3474
1438968_x_at	serine protease inhibitor, Kunitz type 2	Spint2	AV058358	Mm.295230	20733	NP_035594.1	NM_011464	1338031	0.0376218	0.000758056	0.869934	-1.14951	-2.65187	2.88345
1416880_at	myeloid cell leukemia sequence 1	Mcl1	BC003839	Mm.1639	17210	NP_032588.1	NM_008562	---	4.9903e-06	0.000761782	0.934881	-1.06966	-1.59196	15.4487
1437979_at	Zinc finger, CCHC domain containing 2	Zcchc2	AI503515	Mm.210188	227449	XP_129972.5 /// XP_905207.1 /// XP_985674.1 /// XP_992584.1 /// XP_992614.1	XM_129972 /// XM_900114 /// XM_980580 /// XM_987490 /// XM_987520	3034269	2.08064e-07	0.000762215	0.872956	-1.14553	-1.69808	24.4494
1439086_at	RIKEN cDNA A930009L07 gene	A930009L07Rik	BB278168	Mm.184971	402733	---	---	3028039	0.00720522	0.000764626	1.19115	1.19115	1.61099	4.33447
1438349_at	cDNA sequence BC043476	BC043476	BG069331	Mm.254463	381067	XP_354987.1 /// XP_897653.1 /// XP_905267.1 /// XP_910799.1 /// XP_924580.1 ///	XM_354987 /// XM_892560 /// XM_900174 /// XM_905706 /// XM_919487 /// XM_919516	---	8.24939e-05	0.000764955	0.816767	-1.22434	-2.70831	9.97406
1417930_at	Ngfi-A binding protein 2	Nab2	NM_008668	Mm.336898	17937	NP_032694.1	NM_008668	107563	0.0015899	0.000764988	1.1327	1.1327	1.77112	5.91615
1417216_at	proviral integration site 2	Pim2	NM_138606	Mm.347478	18715	NP_613072.1 /// NP_663789.1 /// NP_663790.1	NM_138606 /// NM_145736 /// NM_145737	---	0.000103113	0.000765934	0.713938	-1.40068	-6.57095	9.61459
1449164_at	CD68 antigen	Cd68	BC021637	Mm.15819	12514	NP_033983.1	NM_009853	---	9.38444e-05	0.000768019	0.730511	-1.3689	-3.28466	9.76515
1439495_at	RIKEN cDNA 4933407H18 gene	4933407H18Rik	BB476293	Mm.132178	71101	XP_132005.2 /// XP_903030.1 /// XP_916712.1 /// XP_927190.1 /// XP_997946.1 ///	XM_132005 /// XM_897937 /// XM_911619 /// XM_922097 /// XM_992852 /// XM_992880	---	0.0003338	0.000768543	1.2763	1.2763	2.65043	7.87545
1455425_at	expressed sequence BB001228	BB001228	BG071655	Mm.17774	103503	---	---	2143889	3.90374e-10	0.000769845	0.863409	-1.1582	-2.40037	57.1326
1455228_at	Wolf-Hirschhorn syndrome candidate 1 (human)	Whsc1	BQ177743	Mm.19892	107823	XP_132006.5 /// XP_903371.1 /// XP_903380.2 /// XP_903391.1 /// XP_903405.2 ///	XM_132006 /// XM_898278 /// XM_898287 /// XM_898298 /// XM_898312 /// XM_898318	---	9.84467e-05	0.000770993	1.16749	1.16749	2.19839	9.6884
1436650_at	filamin A interacting protein 1	Filip1	AV241894	Mm.23049	70598	XP_486240.1 /// XP_906210.1 /// XP_923404.1 /// XP_930730.1 /// XP_991386.1	XM_486240 /// XM_901117 /// XM_918311 /// XM_925637 /// XM_986292	---	0.000536775	0.000771859	1.32541	1.32541	3.27765	7.23976
1432046_at	RIKEN cDNA 4930404K06 gene	4930404K06Rik	AK015084	Mm.410831	73791	---	---	1921041	1.59362e-07	0.000773063	0.939071	-1.06488	-1.21198	25.3795
1452959_a_at	calpain 10	Capn10	AK013497	Mm.294315	23830	NP_035926.2	NM_011796	1344392	0.0299858	0.000775503	0.852621	-1.17285	-1.90717	3.06828
1443394_at	High mobility group AT-hook 2	Hmga2	BG060698	Mm.157190	15364	NP_034571.1 /// NP_835158.1	NM_010441 /// NM_178057	---	0.00288949	0.000776765	1.28269	1.28269	2.89448	5.25751
1455890_x_at	small nuclear ribonucleoprotein N /// similar to small nuclear ribonucleoparticl	Snrpn /// LOC545062	BB709603	Mm.274995	20646 /// 545062	NP_038698.1	NM_013670 /// XR_004458	---	1.54487e-05	0.000778672	0.914263	-1.09378	-1.43654	13.013
1455851_at	bone morphogenetic protein 5	Bmp5	AV032115	Mm.390176	12160	NP_031581.2	NM_007555	88181	4.97383e-07	0.000780471	1.35263	1.35263	6.13627	21.6168
1419156_at	SRY-box containing gene 4 /// similar to Transcription factor SOX-4	Sox4 /// LOC672274	AI428101	Mm.240627	20677 /// 672274	NP_033264.2	NM_009238 /// XR_003788	98366 /// 98366	0.000157148	0.000780925	1.22008	1.22008	3.61573	8.9619
1457133_at	Transcribed locus	---	BM195317	Mm.393451	---	---	---	---	0.00232551	0.000783514	1.10022	1.10022	1.60609	5.49157
1452404_at	phosphatase and actin regulator 2	Phactr2	BB321846	Mm.338311	215789	NP_001028429.1	NM_001033257	---	4.49857e-08	0.000785401	1.22183	1.22183	2.22935	30.2374
1440681_at	cholinergic receptor, nicotinic, alpha polypeptide 7	Chrna7	BM115621	Mm.113464	11441	NP_031416.2	NM_007390	99779	1.62227e-05	0.000786214	0.860751	-1.16178	-1.8133	12.9151
1457100_at	expressed sequence AW552889	AW552889	AW552889	Mm.382207	102787	---	---	2143324	2.86129e-07	0.000786519	0.771065	-1.29691	-2.44297	23.3781
1455220_at	frequently rearranged in advanced T-cell lymphomas 2	Frat2	BB353860	Mm.222723	212398	NP_808271.1	NM_177603	---	0.00244037	0.000787564	1.16624	1.16624	2.3037	5.43909
1435603_at	sushi, nidogen and EGF-like domains 1	Sned1	BB487754	Mm.271897	208777	NP_766051.3	NM_172463	---	0.000363333	0.000788502	0.805144	-1.24201	-2.58738	7.75931
1445518_at	Zinc finger homeobox 1b	Zfhx1b	BG061923	Mm.259595	24136	NP_001028807.1 /// NP_056568.2	NM_001033635 /// NM_015753	---	0.00152485	0.000788709	1.11485	1.11485	1.38644	5.96396
1418650_at	spermatogenesis associated 6	Spata6	AK005819	Mm.275526	67946	NP_080746.3	NM_026470	1915196	0.00807799	0.00079096	1.09286	1.09286	1.51801	4.22557
1451110_at	EGL nine homolog 1 (C. elegans)	Egln1	BE995700	Mm.140619	112405	NP_444437.1	NM_053207	1932286	3.06643e-05	0.000791124	1.17924	1.17924	2.62788	11.693
1428128_at	RIKEN cDNA 4921506J03 gene	4921506J03Rik	BG975608	Mm.391411	382423	NP_001028646.1	NM_001033474	1914971	7.85433e-05	0.000792054	1.05741	1.05741	1.55934	10.0545
1420159_at	myosin IE	Myo1e	AA407778	Mm.249311	71602	NP_851417.2	NM_181072	---	0.00329301	0.000794286	0.845455	-1.1828	-1.7951	5.11943
1440569_at	solute carrier family 16 (monocarboxylic acid transporters), member 10	Slc16a10	BB667628	Mm.186778	72472	NP_082523.1	NM_028247	---	0.00552589	0.00079469	1.17478	1.17478	1.548	4.59267
1452276_at	SWI/SNF-related, matrix-associated actin-dependent regulator of chromatin, subfa	Smarcad1	BG065193	Mm.99113	13990	NP_031984.1	NM_007958	---	3.09379e-07	0.000794741	0.909194	-1.09988	-1.85577	23.1218
1418819_at	ADP-ribosylation factor-like 8B	Arl8b	NM_026011	Mm.271178	67166	NP_080287.1	NM_026011	---	0.000480211	0.000795439	0.853214	-1.17204	-1.87238	7.38551
1438553_x_at	RIKEN cDNA 4930453N24 gene	4930453N24Rik	BB817087	Mm.212157	67609	XP_001000172.1 /// XP_001002608.1 /// XP_922144.1	XM_001000172 /// XM_001002608 /// XM_917051	---	0.000186769	0.000798754	0.888304	-1.12574	-1.74174	8.70398
1434745_at	cyclin D2	Ccnd2	BQ175880	Mm.333406	12444	NP_033959.1	NM_009829	---	1.02503e-07	0.000800802	1.17755	1.17755	3.21822	26.9881
1429702_at	RIKEN cDNA 2900072G11 gene	2900072G11Rik	AV154947	Mm.398041	73005	---	---	1920255	0.000388644	0.000803397	1.36268	1.36268	2.47322	7.66789
1450664_at	GA repeat binding protein, alpha	Gabpa	NM_008065	Mm.18974	14390	NP_032091.2	NM_008065	---	1.35108e-05	0.000803711	0.91112	-1.09755	-1.82319	13.2844
1456042_s_at	Crm, cramped-like (Drosophila)	Cramp1l	BI790470	Mm.328854	57354	XP_001005194.1 /// XP_001005200.1 /// XP_484614.1 /// XP_489778.1 /// XP_902861.	XM_001005194 /// XM_001005200 /// XM_484614 /// XM_489778 /// XM_897768 /// XM_9	---	1.63812e-05	0.000806152	1.08152	1.08152	1.7303	12.8958
1448625_at	golgi autoantigen, golgin subfamily a, 2	Golga2	NM_133852	Mm.106376	99412	XP_622099.2 /// XP_898255.1 /// XP_905719.1 /// XP_905729.1 /// XP_905739.1 ///	XM_622099 /// XM_893162 /// XM_900626 /// XM_900636 /// XM_900646 /// XM_917195	2139395	0.000121516	0.000809135	1.08769	1.08769	1.67416	9.3562
1434935_at	hypothetical protein LOC637741	LOC637741	BG067888	---	637741	XP_919931.1	XM_914838	---	3.83881e-06	0.000811504	1.07024	1.07024	1.63955	16.0647
1427881_at	deoxynucleotidyltransferase, terminal, interacting protein 2	Dnttip2	AK016368	---	99480	NP_722501.1	NM_153806	---	5.92765e-08	0.000811628	0.909207	-1.09986	-1.91148	29.1116
1435192_at	similar to SRY (sex determining region Y)-box 3	LOC631901	AV306664	---	631901	XP_910934.2	XM_905841	---	0.000328562	0.000816947	0.808836	-1.23634	-2.41901	7.89725
1453687_at	solute carrier family 4 (anion exchanger), member 3	Slc4a3	AV253110	Mm.5053	20536	NP_033234.1	NM_009208	109350	0.00555215	0.000817398	0.870929	-1.1482	-1.49532	4.58799
1456574_at	EST AA407452	AA407452	BB224546	Mm.84441	57867	---	---	1889334	0.000782274	0.000818097	1.16065	1.16065	1.58541	6.76104
1425263_a_at	myelin basic protein	Mbp	BB181247	Mm.252063	17196	NP_001020416.1 /// NP_001020422.1 /// NP_001020425.1 /// NP_001020426.1 /// NP_0	NM_001025245 /// NM_001025251 /// NM_001025254 /// NM_001025255 /// NM_001025256	---	1.94883e-05	0.000818196	1.15828	1.15828	1.94795	12.5532
1448593_at	WNT1 inducible signaling pathway protein 1	Wisp1	NM_018865	Mm.10222	22402	NP_061353.1	NM_018865	---	2.05007e-07	0.000819963	1.17613	1.17613	2.08442	24.5003
1426712_at	solute carrier family 6 (neurotransmitter transporter), member 15	Slc6a15	BB129409	Mm.246703	103098	NP_780537.1	NM_175328	---	0.000797619	0.00082083	0.751373	-1.3309	-2.55686	6.73694
1453012_at	TSC22 domain family 2	Tsc22d2	AK017449	Mm.218409	72033	XP_485240.2 /// XP_918872.1 /// XP_981211.1	XM_485240 /// XM_913779 /// XM_976117	---	1.01481e-05	0.000824313	1.15927	1.15927	1.48227	13.8792
1443869_at	RIKEN cDNA E430028B21 gene	E430028B21Rik	BM114886	Mm.290758	211948	NP_848783.3	NM_178668	2443226	0.00241425	0.000828907	0.896854	-1.11501	-1.57352	5.45078
1433576_at	methionine adenosyltransferase II, alpha	Mat2a	BG065061	Mm.29815	232087	NP_663544.1	NM_145569	---	3.99693e-05	0.000829165	0.907518	-1.10191	-1.87828	11.212
1435076_at	RIKEN cDNA 2310047D13 gene	2310047D13Rik	AV291303	Mm.188413	116972	NP_082049.1	NM_027773	2151840	5.34334e-05	0.000829735	1.10199	1.10199	1.72287	10.7027
1455179_at	membrane protein, palmitoylated 7 (MAGUK p55 subfamily member 7)	Mpp7	BG066186	---	75739	XP_128966.6 /// XP_890848.2 /// XP_901418.2 /// XP_901429.2 /// XP_901445.2 ///	XM_128966 /// XM_885755 /// XM_896325 /// XM_896336 /// XM_896352 /// XM_905269	1922989	1.96558e-06	0.000831003	0.879112	-1.13751	-1.91966	17.7304
1456126_at	mucosa associated lymphoid tissue lymphoma translocation gene 1	Malt1	BB485735	Mm.132613	240354	NP_766421.1	NM_172833	---	0.00279868	0.000832428	1.23443	1.23443	2.35767	5.29156
1450852_s_at	coagulation factor II (thrombin) receptor	F2r	BQ173958	Mm.24816	14062	NP_034299.2	NM_010169	---	8.1279e-05	0.000835348	1.09868	1.09868	1.87102	9.99832
1429566_a_at	homeodomain interacting protein kinase 2	Hipk2	AK016742	Mm.23790	15258	NP_034563.1	NM_010433	1314872	0.00568161	0.000837864	1.16881	1.16881	2.01585	4.56527
1452420_at	serine/threonine kinase 32B	Stk32b	AI413502	Mm.103714	64293	NP_071861.1	NM_022416	1927552	4.70439e-06	0.000838036	0.898648	-1.11278	-1.45148	15.5855
1428639_at	lin-9 homolog (C. elegans)	Lin9	AK012271	Mm.275044	72568	NP_780395.1	NM_175186	1919818	9.8534e-06	0.000838063	0.87815	-1.13876	-1.73995	13.9417
1452718_at	E3 ubiquitin protein ligase, HECT domain containing, 1	Edd1	BG073486	Mm.275426	70790	XP_196130.5 /// XP_903952.1 /// XP_903955.1 /// XP_903958.1 /// XP_903962.1 ///	XM_196130 /// XM_898859 /// XM_898862 /// XM_898865 /// XM_898869 /// XM_898872	---	2.31676e-06	0.000839874	0.931409	-1.07364	-1.62587	17.3084
1440041_at	Transforming growth factor, beta receptor III	Tgfbr3	AV363424	Mm.200775	21814	NP_035708.2	NM_011578	3034296	0.000832221	0.000841301	1.26613	1.26613	2.23779	6.68443
1453285_at	transmembrane protein 88	Tmem88	AV014361	Mm.390406	67020	NP_080191.2	NM_025915	---	4.90862e-05	0.00084292	1.10346	1.10346	2.08001	10.8497
1454097_at	zinc finger, CW type with PWWP domain 2	Zcwpw2	AK015254	Mm.335517	74638	---	---	1921888	0.0108324	0.000843892	1.10889	1.10889	1.50343	3.95237
1416689_at	tuftelin 1	Tuft1	NM_011656	Mm.10214	22156	NP_035786.1	NM_011656	---	1.85575e-05	0.000844467	1.1534	1.1534	2.25753	12.649
1428622_at	DEP domain containing 6	Depdc6	AK014624	Mm.393497	97998	NP_001033026.1 /// NP_663445.2	NM_001037937 /// NM_145470	2146322	3.90587e-06	0.000847345	0.826219	-1.21033	-2.47399	16.0234
1455255_at	RIKEN cDNA 4833420G11 gene	4833420G11Rik	AV250006	Mm.392912	108863	---	---	1918877	8.72526e-06	0.000851021	0.860308	-1.16237	-1.87102	14.2018
1423942_a_at	calcium/calmodulin-dependent protein kinase II gamma	Camk2g	BM227770	Mm.235182	12325	NP_001034227.1 /// NP_001034228.1 /// NP_848712.2	NM_001039138 /// NM_001039139 /// NM_178597	---	0.000169749	0.000851254	1.14354	1.14354	1.79668	8.84602
1419204_at	delta-like 1 (Drosophila)	Dll1	NM_007865	Mm.4875	13388	NP_031891.2	NM_007865	---	2.3187e-05	0.000851425	0.841731	-1.18803	-2.31907	12.2177
1417701_at	protein phosphatase 1, regulatory (inhibitor) subunit 14c	Ppp1r14c	NM_133485	Mm.308126	76142	NP_597844.1	NM_133485	---	6.87575e-05	0.000852716	1.25548	1.25548	3.28343	10.2749
1446167_at	Homeodomain interacting protein kinase 2	Hipk2	BB036515	Mm.23790	15258	NP_034563.1	NM_010433	---	0.000730232	0.00085332	1.23035	1.23035	2.48354	6.84694
1437242_at	tubulin tyrosine ligase-like family, member 12	Ttll12	AV121345	Mm.46778	223723	NP_898838.1	NM_183017	---	0.0145981	0.000855169	1.11768	1.11768	2.09781	3.68341
1449519_at	growth arrest and DNA-damage-inducible 45 alpha	Gadd45a	NM_007836	Mm.389750	13197	NP_031862.1	NM_007836	---	1.16815e-05	0.000858443	0.769274	-1.29993	-3.90602	13.5841
1452316_at	integrator complex subunit 12	Ints12	AK003874	Mm.246726	71793	NP_082203.1	NM_027927	---	0.000815081	0.000859105	0.895032	-1.11728	-1.76406	6.71012
1451983_at	Iroquois related homeobox 1 (Drosophila)	Irx1	AF165984	Mm.316056	16371	NP_034703.1	NM_010573	---	7.09636e-05	0.00086056	1.11803	1.11803	1.77099	10.2223
1449550_at	myosin IC	Myo1c	NM_008659	Mm.234502	17913	NP_032685.1	NM_008659	---	9.69728e-06	0.000860761	1.1851	1.1851	2.10029	13.9756
1428196_a_at	RIKEN cDNA 1200015F23 gene	1200015F23Rik	AK004786	Mm.330492	67809	NP_001028308.1	NM_001033136	---	1.81468e-05	0.000860767	1.07571	1.07571	1.66126	12.693
1428289_at	Kruppel-like factor 9	Klf9	AW488885	Mm.291595	16601	NP_034768.2	NM_010638	---	1.62867e-05	0.000861068	0.859829	-1.16302	-2.79093	12.9073
1425343_at	haloacid dehalogenase-like hydrolase domain containing 3	Hdhd3	BC003491	Mm.41506	72748	NP_077219.1	NM_024257	---	0.0155969	0.000862123	1.09878	1.09878	1.57766	3.62492
1444376_at	Sestrin 1	Sesn1	BM237933	Mm.139418	140742	NP_001013388.1	NM_001013370	---	0.00142072	0.000864306	1.11034	1.11034	1.3183	6.04546
1434627_at	Nuclear respiratory factor 1	Nrf1	BM221378	Mm.259258	18181	NP_035068.2	NM_010938	---	4.73988e-07	0.000865585	0.935854	-1.06854	-1.47218	21.7655
1454137_s_at	hemochromatosis type 2 (juvenile) (human homolog)	Hfe2	AK009636	Mm.171314	69585	NP_081402.2	NM_027126	---	4.97027e-06	0.000866757	0.836458	-1.19552	-1.98684	15.458
1439695_a_at	M-phase phosphoprotein 1	Mphosph1	BB200034	Mm.278471	240641	XP_193936.4 /// XP_922332.1 /// XP_978759.1	XM_193936 /// XM_917239 /// XM_973665	2444576	9.92468e-08	0.000866805	0.913628	-1.09454	-1.70136	27.1092
1454896_at	---	---	BM235554	---	---	---	---	---	1.50559e-07	0.000868085	0.926598	-1.07922	-1.71832	25.5817
1443579_s_at	DEP domain containing 6	Depdc6	AI957118	Mm.393497	97998	NP_001033026.1 /// NP_663445.2	NM_001037937 /// NM_145470	2146322	8.76225e-06	0.000871634	0.691866	-1.44537	-3.1846	14.1927
1455194_at	mitogen-activated protein kinase 8 interacting protein 2	Mapk8ip2	AW536912	Mm.391684	60597	NP_068740.2	NM_021921	1926555	0.0129502	0.000872618	0.856798	-1.16714	-1.56074	3.79035
1421403_at	peptidase inhibitor 15	Pi15	NM_053191	Mm.379277	94227	NP_444421.1	NM_053191	1934659	0.0131325	0.000873194	1.1146	1.1146	1.44746	3.7778
1416249_at	NAD kinase	Nadk	AW538068	---	192185	NP_619612.1	NM_138671	2183149	4.81316e-06	0.000873196	0.884757	-1.13025	-1.88691	15.5324
1451500_at	Usher syndrome 1C binding protein 1	Ushbp1	BC026453	Mm.34874	234395	NP_852083.1	NM_181418	1922920	2.95292e-07	0.000874163	1.15732	1.15732	1.62325	23.2744
1431893_a_at	prenyl (solanesyl) diphosphate synthase, subunit 1	Pdss1	AK011869	Mm.249752	56075	NP_062374.2	NM_019501	---	1.23538e-07	0.000875024	0.85515	-1.16939	-2.391	26.2968
1450376_at	Max interacting protein 1	Mxi1	BB825697	Mm.2154	17859	NP_001008542.1 /// NP_001008543.1 /// NP_034977.1	NM_001008542 /// NM_001008543 /// NM_010847	97245	1.41654e-05	0.000876037	1.12701	1.12701	2.08623	13.1881
1417218_at	RIKEN cDNA 2810048G17 gene	2810048G17Rik	NM_133746	Mm.31663	72691	NP_598507.2	NM_133746	---	0.000131831	0.000876173	0.888364	-1.12566	-1.48373	9.22992
1453811_at	heat shock protein 9A	Hspa9a	AA543265	Mm.209419	15526	NP_034611.1	NM_010481	---	1.84888e-07	0.000877062	1.05945	1.05945	1.26351	24.8575
1455127_at	X Kell blood group precursor-related family, member 5	Xkr5	AV293493	Mm.111354	319581	NP_795925.1	NM_176951	2442327	3.24565e-05	0.000879883	0.887693	-1.12652	-1.69703	11.5886
1451436_at	sno, strawberry notch homolog 1 (Drosophila)	Sbno1	BC023136	Mm.23879	243272	XP_001000405.1 /// XP_355637.3 /// XP_997019.1	XM_001000405 /// XM_355637 /// XM_991925	---	1.98923e-06	0.000881117	0.847749	-1.17959	-2.05361	17.6994
1444372_at	Archain 1	Arcn1	AV380904	Mm.371682	213827	NP_666097.2	NM_145985	---	0.000131784	0.000885002	1.16974	1.16974	1.63622	9.23047
1419309_at	podoplanin	Pdpn	NM_010329	Mm.2976	14726	NP_034459.1	NM_010329	---	0.00125903	0.000890201	0.84114	-1.18886	-2.19832	6.18627
1450665_at	GA repeat binding protein, alpha	Gabpa	NM_008065	Mm.18974	14390	NP_032091.2	NM_008065	95610	4.66647e-08	0.000892924	0.872873	-1.14564	-1.92872	30.0856
1423824_at	G protein-coupled receptor 177	Gpr177	BC018381	Mm.6766	68151	NP_080858.3	NM_026582	1915401	2.90772e-07	0.000893201	1.27575	1.27575	3.86718	23.3251
1420693_at	myomesin 1	Myom1	NM_010867	Mm.4103	17929	NP_034997.1	NM_010867	1341430	5.81344e-07	0.000895489	1.44465	1.44465	3.74809	21.1415
1444741_at	---	---	AV317246	---	---	---	---	---	0.00575401	0.000899041	1.16315	1.16315	1.49498	4.55281
1425788_a_at	enoyl Coenzyme A hydratase domain containing 2	Echdc2	BC025104	Mm.270783	52430	NP_081004.1	NM_026728	1289238	0.000187651	0.000901938	0.864738	-1.15642	-2.03288	8.69701
1422545_at	---	---	NM_009324	---	---	---	---	---	4.72363e-05	0.000904356	1.41655	1.41655	4.69901	10.9167
1422747_at	CHK2 checkpoint homolog (S. pombe)	Chek2	NM_016681	Mm.279308	50883	NP_057890.1	NM_016681	---	1.0583e-06	0.000904418	0.896324	-1.11567	-1.97226	19.3994
1450324_a_at	RIKEN cDNA 4930521E07 gene	4930521E07Rik	NM_026260	Mm.60758	67590	NP_080536.2	NM_026260	1914840	0.00256169	0.000907035	0.890935	-1.12242	-1.52566	5.38657
1448126_at	teratocarcinoma expressed, serine rich	Tera	NM_019643	Mm.18637	56306	NP_062617.2	NM_019643	---	1.68248e-08	0.000909397	0.926738	-1.07905	-1.68761	34.5817
1423636_at	WD repeat domain 31	Wdr31	AK017259	Mm.155573	71354	NP_076086.1	NM_023597	---	0.000104551	0.000911764	0.859097	-1.16401	-1.97252	9.59259
1459842_x_at	nucleotide binding protein 2	Nubp2	AV035368	Mm.36718	26426	NP_036086.1	NM_011956	---	0.000720192	0.000911798	0.856376	-1.16771	-2.32612	6.8643
1424613_at	G protein-coupled receptor, family C, group 5, member B	Gprc5b	BC020004	Mm.103439	64297	NP_071865.1	NM_022420	---	0.00343574	0.00091429	0.791255	-1.26382	-2.31653	5.07506
1451826_at	calcium binding protein 5	Cabp5	BC018253	Mm.103669	29865	NP_038905.1	NM_013877	---	9.12366e-06	0.000917411	0.91107	-1.09761	-1.39301	14.1058
1435074_at	transmembrane protein 106B	Tmem106b	AV025807	Mm.27742	71900	NP_082268.1	NM_027992	1919150	2.30903e-05	0.00091842	1.10617	1.10617	1.87677	12.2257
1424448_at	tripartite motif protein 6 /// similar to Tripartite motif protein 6	Trim6 /// LOC633467	BC026912	Mm.274843	633467 /// 94088	NP_001013637.1 /// XP_926592.2	NM_001013616 /// XM_921499	2137352 /// 2137352	1.82722e-08	0.00091844	0.845126	-1.18326	-2.38328	34.1963
1423294_at	mesoderm specific transcript	Mest	AW555393	Mm.335639	17294	NP_032616.1	NM_008590	96968	3.32336e-05	0.000920507	1.1367	1.1367	2.61877	11.5453
1455135_at	RIKEN cDNA 2610014I16 gene	2610014I16Rik	BI157098	---	66300	XP_989576.1 /// XP_993763.1	XM_984482 /// XM_988669	---	0.000107453	0.000922159	1.15802	1.15802	1.99984	9.54922
1418756_at	thyrotropin releasing hormone	Trh	NM_009426	Mm.1363	22044	NP_033452.1	NM_009426	98823	7.09518e-05	0.000923278	0.786584	-1.27132	-3.3892	10.2225
1431921_a_at	stromal antigen 1	Stag1	AK017978	Mm.42135	20842	NP_033308.2	NM_009282	1098658	0.00259801	0.000923988	0.929908	-1.07537	-1.57111	5.37139
1424086_at	DNA segment, Chr 9, University of California at Los Angeles 1	D9Ucla1	BC025514	Mm.246479	102644	NP_848759.1	NM_178644	94852	0.000311997	0.000924068	1.17216	1.17216	2.51011	7.96885
1437525_a_at	polymerase (RNA) III (DNA directed) polypeptide A	Polr3a	BB559175	Mm.343610	218832	XP_487324.2 /// XP_979420.1 /// XP_986676.1	XM_487324 /// XM_974326 /// XM_981582	2681836	0.000263517	0.000925972	0.923632	-1.08268	-1.60109	8.20574
1424695_at	RIKEN cDNA 2010011I20 gene	2010011I20Rik	AK008190	Mm.30013	67017	NP_080188.2	NM_025912	1914267	0.00105908	0.000926252	1.21062	1.21062	2.22962	6.39137
1424568_at	tetraspanin 2	Tspan2	BC007185	Mm.27469	70747	NP_081809.2	NM_027533	---	0.000457645	0.000928691	1.17042	1.17042	2.28215	7.44912
1434884_at	Metadherin	Mtdh	AV083741	Mm.130883	67154	NP_080278.3	NM_026002	1914404	0.000185295	0.000931917	0.863486	-1.1581	-2.08564	8.71569
1455867_at	SRY-box containing gene 4	Sox4	BF660472	Mm.240627	20677	NP_033264.2	NM_009238	---	0.00814733	0.000933805	1.10438	1.10438	1.53049	4.21748
1452462_a_at	Btg3 associated nuclear protein	Banp	BC013339	---	53325	NP_058092.1	NM_016812	1889023	0.0200739	0.000935682	1.08161	1.08161	1.57356	3.40557
1434153_at	src homology 2 domain-containing transforming protein B	Shb	BI408715	Mm.251716	230126	XP_131399.4 /// XP_980087.1	XM_131399 /// XM_974993	98294	0.00175325	0.000935947	0.842304	-1.18722	-2.23577	5.80512
1421750_a_at	von Hippel-Lindau binding protein 1	Vbp1	NM_011692	Mm.8294	22327	NP_035822.1	NM_011692	---	6.50358e-05	0.000938	0.930347	-1.07487	-1.76504	10.3682
1442037_at	hypothetical protein LOC668580	LOC668580	AW489209	---	668580	XP_001002400.1	XM_001002400	---	0.0219536	0.00094064	1.11197	1.11197	1.34595	3.32914
1423895_a_at	CUG triplet repeat, RNA binding protein 2	Cugbp2	BB644164	Mm.147091	14007	NP_034290.1	NM_010160	1338822	8.93998e-07	0.000940802	1.15777	1.15777	2.48855	19.877
1422656_at	RAS-like, family 2, locus 9	Rasl2-9	NM_009028	Mm.322186	19428	NP_033054.1	NM_009028	---	0.00372511	0.000940891	0.901648	-1.10908	-1.34031	4.9911
1422979_at	suppressor of variegation 3-9 homolog 2 (Drosophila)	Suv39h2	NM_022724	Mm.128273	64707	NP_073561.2	NM_022724	1890396	3.45586e-07	0.000941237	0.855016	-1.16957	-2.0213	22.763
1440038_at	RIKEN cDNA B430007K19 gene	B430007K19Rik	BB519063	---	320708	---	---	2444578	0.000619211	0.000944872	1.26859	1.26859	1.91183	7.05561
1448831_at	angiopoietin 2	Angpt2	NM_007426	Mm.390018	11601	NP_031452.2	NM_007426	---	1.29918e-05	0.000945256	1.14272	1.14272	1.70078	13.3646
1452438_s_at	TAF4A RNA polymerase II, TATA box binding protein (TBP)-associated factor	Taf4a	BE632382	Mm.235542	228980	XP_130764.4 /// XP_997720.1 /// XP_997743.1 /// XP_999818.1	XM_130764 /// XM_992626 /// XM_992649 /// XM_994724	2152346	5.17264e-09	0.000947875	0.89609	-1.11596	-1.70733	40.5464
1417170_at	leucine zipper transcription factor-like 1	Lztfl1	NM_033322	Mm.378263	93730	NP_201579.1	NM_033322	1934860	4.79801e-05	0.000947963	0.940448	-1.06332	-1.4128	10.8894
1446811_at	Mohawk	Mkx	BB175537	Mm.257186	210719	NP_808263.1	NM_177595	---	0.000516232	0.00094929	1.10321	1.10321	1.27203	7.29062
1418733_at	twist gene homolog 1 (Drosophila)	Twist1	NM_011658	Mm.3280	22160	NP_035788.1	NM_011658	---	7.70022e-06	0.000950165	1.18656	1.18656	2.45282	14.4733
1427287_s_at	inositol 1,4,5-triphosphate receptor 2	Itpr2	BB216794	Mm.7800	16439	NP_034716.1 /// NP_064307.2	NM_010586 /// NM_019923	99418	4.30122e-05	0.000951735	1.22623	1.22623	2.14213	11.0815
1426682_at	CCR4-NOT transcription complex, subunit 6	Cnot6	BM940481	Mm.247113	104625	NP_997649.1	NM_212484	---	1.11783e-05	0.000955157	1.09031	1.09031	1.72853	13.6759
1423258_at	synaptotagmin IX	Syt9	BB559861	Mm.302793	60510	NP_068689.2	NM_021889	---	8.03039e-06	0.000956722	0.73488	-1.36077	-3.74172	14.3816
1449383_at	adenylosuccinate synthetase like 1	Adssl1	NM_007421	Mm.3440	11565	NP_031447.1	NM_007421	87947	1.09808e-05	0.000960147	1.24843	1.24843	3.69785	13.7132
1454246_at	ST3 beta-galactoside alpha-2,3-sialyltransferase 6	St3gal6	AK006263	Mm.212742	54613	NP_061254.1	NM_018784	1888707	0.00937321	0.000961459	1.23058	1.23058	1.87399	4.08599
1455686_at	---	---	BB077342	---	---	---	---	---	1.01359e-07	0.000962483	1.19669	1.19669	1.72291	27.0301
1448653_at	embryonic ectoderm development	Eed	U97675	Mm.380914	13626	NP_068676.1	NM_021876	---	2.34611e-09	0.000963375	0.925969	-1.07995	-1.80215	45.0657
1459876_at	Natriuretic peptide receptor 1	Npr1	BB501201	Mm.4627	18160	NP_032753.4	NM_008727	---	2.37593e-05	0.0009639	1.16747	1.16747	2.01142	12.1712
1422316_at	glycoprotein 1b, alpha polypeptide	Gp1ba	NM_010326	Mm.377085	14723	NP_034456.1	NM_010326	---	0.000278228	0.000965003	1.21711	1.21711	1.83558	8.12901
1423109_s_at	solute carrier family 25 (mitochondrial carnitine/acylcarnitine translocase), me	Slc25a20	AV008091	Mm.29666	57279	NP_065266.1	NM_020520	---	8.42476e-06	0.000965605	0.850668	-1.17555	-2.31716	14.2775
1436141_at	zinc finger, matrin type 5	Zmat5	BM934616	Mm.271056	67178	NP_080291.1	NM_026015	1914428	0.00223315	0.000966896	0.822895	-1.21522	-2.14374	5.53592
1441545_at	RIKEN cDNA 9230115F04 gene	9230115F04Rik	BM243297	---	320841	---	---	2444849	7.2575e-05	0.000967547	1.24624	1.24624	2.54747	10.185
1426469_a_at	TATA box binding protein	Tbp	BG069472	Mm.244820	21374	NP_038712.2	NM_013684	101838	5.06032e-06	0.000968316	0.940179	-1.06363	-1.43412	15.4166
1450397_at	microtubule-associated protein 1 B	Mtap1b	BB731480	Mm.4173	17755	NP_032660.1	NM_008634	1306778	7.23813e-05	0.000969815	1.29634	1.29634	3.61306	10.1894
1423776_s_at	TBC1 domain family, member 22a	Tbc1d22a	BC023106	Mm.28904	223754	NP_663451.2	NM_145476	---	0.00753103	0.000973362	1.07599	1.07599	1.46493	4.29218
1448727_at	transducin-like enhancer of split 6, homolog of Drosophila E(spl)	Tle6	NM_053254	Mm.206764	114606	NP_444484.1	NM_053254	2149593	0.00376836	0.00097378	1.08107	1.08107	1.53138	4.97918
1440091_at	myeloid ecotropic viral integration site-related gene 1	Mrg1	BB212184	Mm.247566	17536	NP_034955.1	NM_010825	108564	2.48469e-05	0.000975465	1.27206	1.27206	2.52633	12.0862
1428114_at	solute carrier family 14 (urea transporter), member 1	Slc14a1	AW556396	Mm.33832	108052	NP_082398.1	NM_028122	---	0.0583605	0.000976203	1.20093	1.20093	1.66188	2.53659
1448411_at	Wolfram syndrome 1 homolog (human)	Wfs1	NM_011716	Mm.20916	22393	NP_035846.1	NM_011716	---	0.00380762	0.000978612	0.880634	-1.13555	-1.99085	4.96849
1458520_at	Homeodomain interacting protein kinase 2	Hipk2	BG070459	Mm.23790	15258	NP_034563.1	NM_010433	---	0.0124349	0.00097914	1.11263	1.11263	1.4611	3.82692
1435383_x_at	necdin	Ndn	AW743020	Mm.250919	17984	NP_035012.2	NM_010882	97290	7.38669e-07	0.000980161	1.10245	1.10245	2.10183	20.4294
1427308_at	disabled homolog 1 (Drosophila)	Dab1	BB644109	Mm.289682	13131	NP_034144.1 /// NP_796233.2	NM_010014 /// NM_177259	---	0.000223259	0.000980239	0.789498	-1.26663	-2.62794	8.44308
1432951_at	RIKEN cDNA 4930448E22 gene	4930448E22Rik	AK015416	---	74681	---	---	1921931	0.00439348	0.000980732	1.09798	1.09798	1.37898	4.82217
1426955_at	procollagen, type XVIII, alpha 1	Col18a1	D17546	Mm.4352	12822	NP_034059.2	NM_009929	---	6.58151e-07	0.000980925	1.0945	1.0945	1.93127	20.7699
1449947_s_at	AT motif binding factor 1	Atbf1	NM_007496	Mm.390102	11906	NP_031522.2	NM_007496	---	0.00011609	0.000981514	1.16122	1.16122	2.26393	9.42755
1422228_at	wingless-related MMTV integration site 8A	Wnt8a	NM_009290	Mm.558	20890	NP_033316.1	NM_009290	---	9.36095e-06	0.000983708	0.807012	-1.23914	-2.01821	14.0509
1434679_at	chondroitin sulfate proteoglycan 3	Cspg3	BM945195	Mm.268079	13004	NP_031815.2	NM_007789	---	0.00276996	0.000983943	0.882468	-1.13319	-1.60917	5.30258
1445689_at	Transcribed locus	---	AA717264	Mm.395989	---	---	---	---	2.03451e-05	0.001	1.22333	1.22333	2.23708	12.4695
1423158_at	glucosamine-phosphate N-acetyltransferase 1	Gnpnat1	AK008566	Mm.312945	54342	NP_062298.1	NM_019425	---	3.50496e-09	0.00100065	0.892769	-1.12011	-1.83128	42.7154
1449305_at	coagulation factor X	F10	NM_007972	Mm.262589	14058	NP_031998.3	NM_007972	103107	0.00136331	0.00100498	1.27264	1.27264	3.01561	6.0933
1434296_at	cDNA sequence BC049349	BC049349	BI692075	Mm.334607	234413	XP_909337.2 /// XP_986125.1 /// XP_986560.1	XM_904244 /// XM_981031 /// XM_981466	---	1.37148e-07	0.00100544	0.879394	-1.13715	-1.99998	25.9168
1451776_s_at	homeobox only domain	Hod	BC024546	Mm.181852	74318	NP_783199.1	NM_175606	1916782	6.04509e-05	0.00100729	1.12319	1.12319	1.63696	10.4917
1423652_at	HESB like domain containing 2	Hbld2	AV209097	Mm.7884	69046	NP_081197.1	NM_026921	---	4.12073e-05	0.00100744	1.10605	1.10605	1.6632	11.1576
1437197_at	sorbin and SH3 domain containing 2	Sorbs2	BB251748	Mm.211096	234214	XP_486103.3 /// XP_901549.1 /// XP_901560.1 /// XP_901569.2 /// XP_901581.1 ///	XM_486103 /// XM_896456 /// XM_896467 /// XM_896476 /// XM_896488 /// XM_896530	---	9.64324e-07	0.00100991	1.34713	1.34713	2.80902	19.6614
1433578_at	solute carrier family 10 (sodium/bile acid cotransporter family), member 4	Slc10a4	BE824538	Mm.253661	231290	NP_775579.2	NM_173403	---	0.00665276	0.00101021	1.1566	1.1566	1.54179	4.41128
1427687_at	protocadherin alpha 10	Pcdha10	AB008178	---	12943	NP_034091.1	NM_009961	---	0.00139396	0.00101022	0.905503	-1.10436	-1.27172	6.06749
1423224_at	RIKEN cDNA 4432405B04 gene	4432405B04Rik	AK012720	Mm.93193	67978	NP_080762.1	NM_026486	1915228	0.00253174	0.00101712	0.874325	-1.14374	-1.84929	5.39928
1420540_a_at	Ras-like without CAAX 1	Rit1	NM_009069	Mm.4009	19769	NP_033095.1	NM_009069	108053	0.0034543	0.00101804	1.08539	1.08539	1.5516	5.06944
1453750_x_at	phosphatidylinositol transfer protein, cytoplasmic 1	Pitpnc1	BI654600	Mm.340968	71795	NP_665822.1	NM_145823	1919045	0.000270473	0.00102014	0.876642	-1.14072	-1.87474	8.16887
1415874_at	sprouty homolog 1 (Drosophila)	Spry1	NM_011896	Mm.330986	24063	NP_036026.1	NM_011896	1345139	0.00113067	0.00102307	1.08642	1.08642	1.69817	6.3133
1453246_at	RAB39B, member RAS oncogene family	Rab39b	AK020665	Mm.45148	67790	NP_780331.1	NM_175122	---	0.000561598	0.00102397	0.833738	-1.19942	-2.19086	7.18115
1422541_at	protein tyrosine phosphatase, receptor type, M	Ptprm	NM_008984	Mm.311809	19274	NP_033010.1	NM_008984	102694	2.06058e-06	0.00102502	1.16861	1.16861	2.00891	17.6083
1437545_at	REST corepressor 1	Rcor1	BM194994	Mm.23808	217864	NP_932140.1	NM_198023	106340	9.1403e-06	0.00102667	1.12637	1.12637	2.03838	14.1019
1455750_at	cDNA sequence BC053994	BC053994	BE852799	Mm.222310	381383	---	---	2681868	2.03165e-08	0.00103065	1.10504	1.10504	1.531	33.7069
1448170_at	seven in absentia 2	Siah2	AA414485	Mm.2847	20439	NP_033200.2	NM_009174	---	0.0012957	0.00103074	1.19307	1.19307	2.57017	6.15262
1440146_at	vacuolar protein sorting 13A (yeast)	Vps13a	BB829606	Mm.211963	271564	NP_766616.2	NM_173028	---	0.000227669	0.00103357	0.84764	-1.17975	-1.45086	8.41483
1425673_at	LIM domain containing preferred translocation partner in lipoma	Lpp	BC005613	Mm.391933	210126	NP_848780.2	NM_178665	2441849	0.000779075	0.00104278	1.20612	1.20612	2.59034	6.76614
1426045_at	kininogen 1	Kng1	D84435	Mm.2160	16644	NP_075614.1	NM_023125	1097705	0.000381853	0.00104446	0.879942	-1.13644	-1.47866	7.69175
1449935_a_at	DnaJ (Hsp40) homolog, subfamily A, member 3	Dnaja3	AK004575	Mm.325524	83945	NP_076135.2	NM_023646	1933786	0.000361603	0.00104547	0.917617	-1.08978	-1.74822	7.76581
1426427_at	tubulin tyrosine ligase-like 1	Ttll1	BB764137	Mm.235007	319953	NP_849200.1	NM_178869	---	0.000728929	0.00104712	0.869666	-1.14987	-1.87302	6.84917
1449288_at	growth differentiation factor 3	Gdf3	NM_008108	Mm.299742	14562	NP_032134.2	NM_008108	---	2.97405e-06	0.00104895	0.671827	-1.48848	-5.50653	16.6835
1454311_at	---	---	BB029361	---	---	---	---	---	0.0175786	0.00104907	1.23866	1.23866	1.83454	3.52022
1448143_at	aldehyde dehydrogenase 2, mitochondrial	Aldh2	NM_009656	Mm.284446	11669	NP_033786.1	NM_009656	99600	0.00677957	0.00105125	0.804307	-1.24331	-3.85229	4.39303
1437258_at	small proline-rich protein 2A	Sprr2a	BB120697	Mm.6853	20755	NP_035598.2	NM_011468	---	0.0228976	0.00105149	1.18023	1.18023	1.50796	3.29344
1451411_at	G protein-coupled receptor, family C, group 5, member B	Gprc5b	BC020004	Mm.103439	64297	NP_071865.1	NM_022420	---	0.00903405	0.00105258	0.835793	-1.19647	-1.98276	4.12036
1446222_at	---	---	AW556563	---	---	---	---	---	0.0180743	0.00105388	1.16533	1.16533	1.43791	3.49607
1428619_at	RIKEN cDNA 2310005N03 gene	2310005N03Rik	BB783243	Mm.86589	66359	NP_079787.1	NM_025511	---	0.00135806	0.00105643	0.937624	-1.06653	-1.42964	6.09779
1438057_at	Transcribed locus	---	BB340995	Mm.402807	---	---	---	---	0.00702575	0.00105664	1.10387	1.10387	1.29607	4.35868
1422956_at	DNA segment, Chr 1, Pasteur Institute 1	D1Pas1	NM_033077	Mm.108054	110957	NP_149068.1	NM_033077	---	1.89399e-06	0.00105979	0.795073	-1.25775	-2.04574	17.8268
1447728_x_at	heat shock protein 9A	Hspa9a	BB718260	Mm.209419	15526	NP_034611.1	NM_010481	---	0.00283843	0.00106053	0.950956	-1.05157	-1.41181	5.2765
1419368_a_at	ring finger protein 138	Rnf138	NM_019706	Mm.253542	56515	NP_062680.2 /// NP_997506.1	NM_019706 /// NM_207623	---	0.000790315	0.00106065	0.826759	-1.20954	-2.41746	6.74835
1460681_at	CEA-related cell adhesion molecule 1	Ceacam1	BC024320	Mm.322502	26365	NP_001034274.1 /// NP_001034275.1 /// NP_001034276.1 /// NP_036056.2	NM_001039185 /// NM_001039186 /// NM_001039187 /// NM_011926	---	0.000241492	0.00106629	0.932338	-1.07257	-1.42112	8.33009
1445500_at	A disintegrin and metallopeptidase domain 17	Adam17	AW538733	Mm.27681	11491	NP_033745.4	NM_009615	---	0.00171945	0.00106739	0.865037	-1.15602	-1.61662	5.82712
1428099_a_at	splicing factor, arginine/serine-rich 1 (ASF/SF2)	Sfrs1	BF147037	Mm.391719	110809	NP_775550.2	NM_173374	98283	0.00240344	0.00106883	0.945851	-1.05725	-1.60868	5.45566
1441953_at	Storkhead box 2	Stox2	BB003572	Mm.384665	71069	NP_780371.2	NM_175162	---	0.0372372	0.00107002	1.17185	1.17185	1.98561	2.89174
1437015_x_at	phospholipase A2, group IB, pancreas	Pla2g1b	AV060866	Mm.20190	18778	NP_035237.1	NM_011107	---	2.99728e-06	0.00107088	0.654232	-1.52851	-5.22776	16.6644
1423071_x_at	hypothetical gene supported by BC019681; BC027236 /// hypothetical LOC434328 ///	LOC270335 /// LOC434328 /// LOC544983 /// LOC545175 /// LOC619711 /// LOC622782	AW549928	---	270335 /// 434328 /// 544983 /// 545175 /// 619711 /// 622782 /// 623857 /// 624	XP_001003067.1 /// XP_001004840.1 /// XP_001004842.1 /// XP_194527.5 /// XP_4861	XM_001003067 /// XM_001004840 /// XM_001004842 /// XM_194527 /// XM_486128 /// X	---	2.13411e-07	0.00107167	1.12229	1.12229	2.25684	24.3626
1436933_at	A kinase (PRKA) anchor protein 13	Akap13	BM211430	Mm.216107	75547	XP_133543.7 /// XP_912233.2 /// XP_984499.1	XM_133543 /// XM_907140 /// XM_979405	---	0.000623304	0.00107251	1.24249	1.24249	2.56756	7.04719
1417706_at	alpha-N-acetylglucosaminidase (Sanfilippo disease IIIB)	Naglu	NM_013792	Mm.95452	27419	NP_038820.1	NM_013792	1351641	9.35629e-07	0.00107402	1.15112	1.15112	1.767	19.7471
1428152_a_at	Ribosomal protein L18A	Rpl18a	BF577616	Mm.180873	76808	NP_084027.1	NM_029751	1924058	1.5629e-08	0.00107421	1.02974	1.02974	1.30486	34.9294
1419754_at	myosin Va	Myo5a	NM_010864	Mm.3645	17918	NP_034994.1	NM_010864	---	1.62494e-05	0.00107508	0.849767	-1.17679	-2.17289	12.9119
1420906_at	CD2-associated protein	Cd2ap	BB398671	Mm.218637	12488	NP_033977.2	NM_009847	1330281	2.56328e-05	0.00107615	0.903446	-1.10687	-1.69228	12.0274
1455717_s_at	dishevelled associated activator of morphogenesis 2	Daam2	BM206030	---	76441	NP_001008232.1	NM_001008231	1923691	8.71569e-06	0.00107857	1.12211	1.12211	1.56164	14.2042
1448355_at	protease, serine, 16 (thymus)	Prss16	NM_019429	Mm.32043	54373	NP_062302.1	NM_019429	---	4.90104e-05	0.00107902	0.906759	-1.10283	-1.50627	10.8524
1448499_a_at	epoxide hydrolase 2, cytoplasmic	Ephx2	NM_007940	Mm.15295	13850	NP_031966.2	NM_007940	99500	0.00164229	0.00108167	0.794859	-1.25808	-2.4998	5.8792
1428577_at	protein tyrosine phosphatase, receptor type, f polypeptide (PTPRF), interacting	Ppfia4	AK003571	Mm.295105	68507	XP_129443.7 /// XP_983280.1 /// XP_993485.1	XM_129443 /// XM_978186 /// XM_988391	1915757	0.00492685	0.0010842	1.10005	1.10005	1.44013	4.70675
1419476_at	ADAM-like, decysin 1	Adamdec1	NM_021475	Mm.36742	58860	NP_067450.1	NM_021475	1917650	1.71711e-05	0.00108451	0.880947	-1.13514	-1.39968	12.8021
1424001_at	Mki67 (FHA domain) interacting nucleolar phosphoprotein	Mki67ip	AY030275	Mm.280311	67949	NP_080748.2	NM_026472	1915199	1.31603e-05	0.00108952	0.932839	-1.072	-1.60834	13.3382
1458771_at	---	---	BG067744	---	---	---	---	---	0.00241732	0.00108991	1.11149	1.11149	1.29102	5.4494
1417470_at	apolipoprotein B editing complex 3	Apobec3	NM_030255	Mm.284059	80287	NP_084531.2	NM_030255	1933111	1.83699e-05	0.00109033	0.86603	-1.15469	-2.25743	12.6689
1440877_at	Fibroblast growth factor receptor substrate 2	Frs2	BE457624	Mm.135965	327826	NP_808466.1	NM_177798	---	0.00355361	0.00109189	1.08779	1.08779	1.40725	5.03994
1419182_at	sushi, von Willebrand factor type A, EGF and pentraxin domain containing 1	Svep1	NM_022814	Mm.261024	64817	NP_073725.1	NM_022814	1928849	6.25354e-07	0.0010929	1.13028	1.13028	1.73286	20.9223
1452657_at	adaptor-related protein complex 1, sigma 2 subunit	Ap1s2	AK005223	Mm.146736	108012	NP_081163.2	NM_026887	1889383	3.79658e-05	0.00109498	1.17267	1.17267	1.99012	11.3041
1432075_a_at	tektin 1	Tekt1	AK005801	Mm.42257	21689	NP_035699.1	NM_011569	1333819	0.000291212	0.00109638	0.902865	-1.10759	-1.4329	8.06497
1449028_at	ras homolog gene family, member U	Rhou	AF378088	Mm.168257	69581	NP_598716.1	NM_133955	1919933	4.6358e-05	0.00109697	1.18343	1.18343	2.79478	10.9496
1416001_a_at	coactosin-like 1 (Dictyostelium)	Cotl1	NM_028071	Mm.141741	72042	NP_082347.1	NM_028071	1919292	7.89992e-08	0.00109993	0.95029	-1.05231	-1.36371	27.9798
1447084_at	nuclear factor of activated T-cells, cytoplasmic, calcineurin-dependent 1	Nfatc1	BB376906	Mm.329560	18018	NP_058071.2 /// NP_940821.1	NM_016791 /// NM_198429	---	0.00024536	0.00110004	1.11684	1.11684	1.51003	8.30736
1454876_at	RAB23, member RAS oncogene family	Rab23	BB771587	Mm.86744	19335	NP_033025.2	NM_008999	---	4.90678e-06	0.00110827	0.889976	-1.12363	-1.76796	15.4878
1433696_at	DNA segment, Chr 17, ERATO Doi 441, expressed	D17Ertd441e	AV116987	Mm.371601	52009	NP_945175.1	NM_198937	---	0.000191916	0.00110827	0.910244	-1.09861	-1.84789	8.66386
1448270_at	DEAD (Asp-Glu-Ala-Asp) box polypeptide 21	Ddx21	BM246099	Mm.25264	56200	NP_062426.2	NM_019553	---	9.94996e-10	0.00111187	0.931097	-1.074	-1.62508	50.5008
1428234_at	cleavage and polyadenylation specific factor 6	Cpsf6	BB425379	---	432508	NP_001013409.1	NM_001013391	---	4.27726e-05	0.00111196	0.844198	-1.18456	-2.28621	11.0914
1450285_at	ubiquitin-activating enzyme E1, Chr Y 1	Ube1y1	AF150963	Mm.422949	22202	NP_035797.1	NM_011667	---	1.6823e-07	0.00111225	0.844622	-1.18396	-1.86997	25.1881
1434845_at	Expressed sequence AI195381	AI195381	AV376182	Mm.135040	102009	---	---	---	2.24157e-05	0.00111293	1.10296	1.10296	1.71098	12.2825
1434606_at	v-erb-b2 erythroblastic leukemia viral oncogene homolog 3 (avian)	Erbb3	BF140685	Mm.373043	13867	NP_034283.1	NM_010153	95411	7.77318e-05	0.00112023	0.815904	-1.22563	-2.85618	10.0715
1427883_a_at	procollagen, type III, alpha 1	Col3a1	AW550625	Mm.249555	12825	NP_034060.1	NM_009930	88453	5.99117e-10	0.00112048	1.32016	1.32016	4.09851	54.0001
1422568_at	nuclear distribution gene E-like homolog 1 (A. nidulans)	Ndel1	AF323918	Mm.31979	83431	NP_076157.1	NM_023668	1932915	7.29443e-05	0.00112314	1.0809	1.0809	1.66353	10.1765
1449019_at	A kinase (PRKA) anchor protein 1	Akap1	BG067335	Mm.2969	11640	NP_001036006.1 /// NP_033778.2	NM_001042541 /// NM_009648	104729	2.21614e-06	0.00112516	0.882511	-1.13313	-1.89903	17.4215
1430395_at	ankyrin repeat domain 45	Ankrd45	AK016757	Mm.87356	73844	XP_355251.4 /// XP_929926.2 /// XP_994332.1	XM_355251 /// XM_924833 /// XM_989238	1921094	5.70417e-05	0.00112642	0.870179	-1.14919	-1.61664	10.5906
1418665_at	inositol (myo)-1(or 4)-monophosphatase 2	Impa2	NM_053261	Mm.34079	114663	NP_444491.1	NM_053261	2149728	1.36203e-05	0.00112704	0.901925	-1.10874	-1.84104	13.2679
1435650_at	hyaluronan and proteoglycan link protein 4	Hapln4	BB082407	Mm.152048	330790	NP_808568.1	NM_177900	---	0.00202597	0.00112955	0.893806	-1.11881	-1.52677	5.64333
1427490_at	ATP-binding cassette, sub-family B (MDR/TAP), member 7	Abcb7	U43892	---	11306	XP_912397.1 /// XP_925448.1	XM_907304 /// XM_920355	---	0.000248394	0.00112984	0.832357	-1.20141	-1.94285	8.2898
1424775_at	2'-5' oligoadenylate synthetase 1A	Oas1a	BC018470	Mm.14301	246730	NP_660212.1	NM_145211	97429	0.000105625	0.00113402	0.888276	-1.12578	-1.70925	9.57639
1424766_at	excision repair cross-complementing rodent repair deficiency complementation gro	Ercc6l	BC004701	Mm.31911	236930	NP_666347.2	NM_146235	2654144	1.33817e-06	0.00113408	0.929519	-1.07583	-1.53161	18.7517
1443518_at	sarcoglycan, epsilon	Sgce	BM122385	Mm.8739	20392	NP_035490.2	NM_011360	1329042	0.000537651	0.00113648	1.23686	1.23686	2.33952	7.23764
1453025_at	RIKEN cDNA 2900006F19 gene	2900006F19Rik	AK011824	Mm.229466	72899	NP_082663.1	NM_028387	1920149	0.00248339	0.00113787	0.815838	-1.22573	-2.23933	5.42014
1442561_at	MAM domain containing 1	Mamdc1	BG073012	Mm.341609	320772	NP_996893.1	NM_207010	---	0.0341651	0.00114144	1.38115	1.38115	2.41487	2.96148
1418135_at	AF4/FMR2 family, member 1	Aff1	NM_133919	Mm.392379	17355	NP_598680.2	NM_133919	1100819	1.07971e-05	0.00114181	0.881002	-1.13507	-2.12443	13.7486
1419134_at	Rhesus blood group-associated B glycoprotein	Rhbg	NM_021375	Mm.103777	58176	NP_067350.2	NM_021375	1927379	1.46563e-07	0.00114224	0.903475	-1.10684	-1.54423	25.6779
1431286_at	---	---	BB637114	---	---	---	---	---	0.00676464	0.00114257	1.17468	1.17468	1.72247	4.39516
1436026_at	zinc finger protein 703	Zfp703	BI558298	Mm.212469	353310	XP_917254.2 /// XP_988315.1 /// XP_989509.1	XM_912161 /// XM_983221 /// XM_984415	---	2.60542e-06	0.00114363	1.1859	1.1859	2.54834	17.0122
1425340_a_at	protein tyrosine phosphatase, receptor type, A	Ptpra	AF332082	Mm.224246	19262	NP_033006.1	NM_008980	97808	0.00866848	0.00114656	1.1676	1.1676	2.5544	4.15906
1415846_a_at	lactate dehydrogenase C	Ldhc	NM_013580	Mm.16563	16833	NP_038608.1	NM_013580	---	0.014081	0.00114892	0.768552	-1.30115	-1.95249	3.71547
1428831_at	RIKEN cDNA 6230429P13 gene	6230429P13Rik	AV333805	---	76134	---	---	1923384	2.97158e-05	0.00115268	1.09794	1.09794	1.70771	11.7511
1427918_a_at	ras homolog gene family, member Q	Rhoq	BI081723	Mm.826	104215	NP_663466.2	NM_145491	---	1.91031e-07	0.00115488	1.12346	1.12346	2.17238	24.744
1454742_at	RasGEF domain family, member 1B	Rasgef1b	BB003229	Mm.259074	320292	NP_665838.1 /// NP_851835.1	NM_145839 /// NM_181318	---	2.91133e-06	0.00115515	1.16856	1.16856	1.59252	16.7361
1428142_at	ets variant gene 5	Etv5	AK003461	Mm.155708	104156	NP_076283.2	NM_023794	---	3.23912e-05	0.00115547	0.741292	-1.349	-5.03926	11.5923
1424098_at	ELOVL family member 7, elongation of long chain fatty acids (yeast)	Elovl7	BC005602	Mm.286127	74559	NP_083277.2	NM_029001	---	1.20273e-07	0.00115596	0.845939	-1.18212	-1.72074	26.395
1442050_at	zinc finger protein 608 /// RIKEN cDNA D430007A19 gene	Zfp608 /// D430007A19Rik	AV274175	Mm.192984	269023 /// 320431	NP_786927.2 /// XP_919753.1 /// XP_928453.1 /// XP_928456.1 /// XP_928458.1 ///	NM_175751 /// XM_914660 /// XM_923360 /// XM_923363 /// XM_923365 /// XM_923374	---	2.01834e-07	0.00115815	1.14537	1.14537	2.09822	24.5539
1419185_a_at	MLX interacting protein-like	Mlxipl	AF245479	Mm.34213	58805	NP_067430.2	NM_021455	1927999	0.000930412	0.00116193	0.845793	-1.18232	-1.80759	6.54779
1437694_at	Expressed sequence BB114266	BB114266	AW536892	Mm.290849	235047	NP_766351.2	NM_172763	---	6.38169e-07	0.00116267	0.822906	-1.21521	-1.88063	20.8617
1452252_at	UTP20, small subunit (SSU) processome component, homolog (yeast)	Utp20	BC005522	Mm.29631	70683	XP_125867.4 /// XP_906851.1 /// XP_906858.1 /// XP_922382.1 /// XP_929956.1 ///	XM_125867 /// XM_901758 /// XM_901765 /// XM_917289 /// XM_924863 /// XM_974577	---	3.80844e-08	0.00116326	0.94368	-1.05968	-1.52894	30.9361
1452201_at	RIKEN cDNA 2310047B19 gene	2310047B19Rik	BC019749	Mm.46647	66962	XP_150151.2 /// XP_918279.1 /// XP_983826.1	XM_150151 /// XM_913186 /// XM_978732	---	5.82845e-05	0.00116785	0.89334	-1.11939	-1.5997	10.5538
1421844_at	---	---	BE285634	---	---	---	---	---	0.0211963	0.00116959	0.905081	-1.10487	-1.37992	3.35904
1442609_at	Protein kinase C, epsilon	Prkce	BB534545	Mm.24614	18754	NP_035234.1	NM_011104	---	3.22279e-05	0.00117228	1.17669	1.17669	1.86919	11.6015
1416757_at	Zwilch, kinetochore associated, homolog (Drosophila)	Zwilch	BC027435	Mm.335237	68014	NP_080783.2	NM_026507	---	0.000389342	0.00117291	0.92239	-1.08414	-1.69723	7.66546
1453068_at	PR domain containing 2, with ZNF domain	Prdm2	BM226301	Mm.332020	110593	XP_903915.1 /// XP_989878.1 /// XP_989905.1 /// XP_997542.1	XM_898822 /// XM_984784 /// XM_984811 /// XM_992448	---	0.00102371	0.00117897	1.05734	1.05734	1.42377	6.43215
1421066_at	---	---	NM_008413	---	---	---	---	---	0.00163755	0.00117905	1.13767	1.13767	2.06727	5.88249
1438641_x_at	RIKEN cDNA 1500016O10 gene	1500016O10Rik	BB391156	---	68952	XP_133706.4 /// XP_929335.1 /// XP_929339.1 /// XP_991818.1 /// XP_991843.1 ///	XM_133706 /// XM_924242 /// XM_924246 /// XM_986724 /// XM_986749 /// XM_986779	---	0.000251007	0.0011833	0.711385	-1.40571	-4.14409	8.27487
1441494_at	Retinoblastoma 1	Rb1	BB160773	Mm.273862	19645	NP_033055.1	NM_009029	---	0.0138062	0.00118506	1.11946	1.11946	1.39627	3.73304
1418548_at	seminal vesicle secretion 6	Svs6	NM_013679	Mm.3787	20945	NP_038707.1	NM_013679	---	0.0018946	0.00118747	1.16237	1.16237	1.48691	5.71801
1422673_at	protein kinase C, mu	Prkcm	NM_008858	---	18760	NP_032884.1	NM_008858	---	3.81545e-06	0.00118962	1.18819	1.18819	2.84957	16.0793
1423422_at	ankyrin repeat and SOCS box-containing protein 4	Asb4	AV113827	Mm.51340	65255	NP_075535.1	NM_023048	1929751	7.51922e-05	0.00119003	1.47097	1.47097	7.60253	10.1263
1457741_at	---	---	AV377040	---	---	---	---	---	0.000118586	0.00119019	0.772302	-1.29483	-2.7908	9.39428
1416178_a_at	pleckstrin homology domain containing, family B (evectins) member 1	Plekhb1	NM_013746	Mm.26633	27276	NP_038774.1	NM_013746	1351469	0.000244586	0.00119057	0.826904	-1.20933	-2.40667	8.31187
1435960_at	Similar to KIAA1183 protein	LOC434128	BI733057	Mm.256155	434128	XP_485870.4 /// XP_919806.2 /// XP_989759.1	XM_485870 /// XM_914713 /// XM_984665	---	0.00123491	0.00119147	0.914633	-1.09333	-1.50464	6.209
1423819_s_at	ADP-ribosylation factor-like 6 interacting protein 1	Arl6ip1	AF133669	Mm.29924	54208	NP_062292.1	NM_019419	1858943	0.00595162	0.0011915	0.876606	-1.14076	-2.34912	4.51967
1447813_x_at	src-like adaptor	Sla	AV247013	Mm.7601	20491	NP_001025012.1 /// NP_033218.1	NM_001029841 /// NM_009192	---	0.000120236	0.00119312	1.2746	1.2746	2.10997	9.37271
1424906_at	PQ loop repeat containing	Pqlc3	BC025220	Mm.379451	217430	NP_766162.1	NM_172574	---	0.0111287	0.00119351	0.878609	-1.13816	-1.78694	3.92768
1439519_at	solute carrier family 34 (sodium phosphate), member 3	Slc34a3	BB501712	Mm.346652	142681	NP_543130.1	NM_080854	---	0.000999934	0.00119451	0.847783	-1.17955	-1.97386	6.46047
1416125_at	FK506 binding protein 5	Fkbp5	U16959	Mm.276405	14229	NP_034350.1	NM_010220	104670	3.67181e-07	0.00119655	0.897786	-1.11385	-1.96854	22.5686
1418144_a_at	phosphatidylinositol-4-phosphate 5-kinase, type 1 beta	Pip5k1b	NM_008847	Mm.296409	18720	NP_032873.2	NM_008847	---	0.00611638	0.00119782	1.12433	1.12433	2.0525	4.49297
1420218_at	---	---	BB556127	---	---	---	---	---	0.000474049	0.00119786	1.07276	1.07276	1.30717	7.40254
1457273_at	similar to odd Oz/ten-m homolog 2	LOC669490	BM899576	---	669490	XP_980445.1	XM_975351	---	1.79073e-07	0.00120424	1.25083	1.25083	2.17807	24.969
1433729_x_at	peptidase (mitochondrial processing) beta	Pmpcb	AV047320	Mm.301655	73078	NP_082707.1	NM_028431	---	0.0115762	0.00120551	0.915217	-1.09264	-1.78469	3.89175
1448156_at	trefoil factor 1	Tff1	NM_009362	Mm.2854	21784	NP_033388.1	NM_009362	---	1.95869e-10	0.00120698	0.960245	-1.0414	-1.27002	62.5419
1455052_a_at	RIKEN cDNA 2410129H14 gene	2410129H14Rik	BI153133	Mm.38912	76789	NP_780454.1	NM_175245	---	0.002139	0.00120983	1.05254	1.05254	1.39469	5.58329
1449064_at	L-threonine dehydrogenase	Tdh	NM_021480	Mm.354229	58865	NP_067455.4	NM_021480	---	2.07085e-06	0.00121107	0.72774	-1.37412	-5.47171	17.5955
1435598_at	Transcribed locus	---	BE996371	Mm.394575	---	---	---	---	0.000558185	0.00121119	1.12177	1.12177	1.70285	7.18903
1443051_at	10 days neonate cerebellum cDNA, RIKEN full-length enriched library, clone:B9300	---	BB189136	Mm.121887	---	---	---	---	1.17171e-05	0.00121229	0.946929	-1.05605	-1.31588	13.5778
1423507_a_at	sirtuin 2 (silent mating type information regulation 2, homolog) 2 (S. cerevisia	Sirt2	BB807595	Mm.272443	64383	NP_071877.2	NM_022432	---	4.48281e-08	0.00121366	1.07292	1.07292	1.5403	30.252
1456253_s_at	pleckstrin homology domain containing, family N member 1 /// kelch-like 17 (Dros	Plekhn1 /// Klhl17	BB448454	Mm.423038	231002 /// 231003	NP_001008234.1 /// NP_938047.1	NM_001008233 /// NM_198305	2678948 /// 2678948	0.00026757	0.00121399	1.08935	1.08935	1.65081	8.18413
1437234_x_at	protein arginine N-methyltransferase 2	Prmt2	BB357347	Mm.32020	15468	NP_573445.1	NM_133182	1316652	3.06468e-07	0.00121454	1.05856	1.05856	1.4677	23.1527
1422033_a_at	ciliary neurotrophic factor /// zinc finger protein 91	Cntf /// Zfp91	NM_053007	Mm.290924	109910 /// 12803	NP_001034807.1 /// NP_443733.1 /// NP_443735.2 /// NP_740756.1	NM_001039718 /// NM_053007 /// NM_053009 /// NM_170786	88439 /// 88439	0.00399827	0.00121506	0.894167	-1.11836	-1.57759	4.91827
1433719_at	solute carrier family 9 (sodium/hydrogen exchanger), isoform 9	Slc9a9	AI854429	Mm.326125	331004	NP_808577.2	NM_177909	---	3.76799e-05	0.00121657	1.08076	1.08076	1.28453	11.3177
1460695_a_at	RIKEN cDNA 2010111I01 gene	2010111I01Rik	BC027288	Mm.188105	72061	NP_082355.1	NM_028079	1919311	0.00223551	0.00121731	0.924045	-1.0822	-1.55543	5.53476
1424798_a_at	a disintegrin and metallopeptidase domain 5	Adam5	U22059	Mm.143889	11499	NP_031427.2	NM_007401	104730	0.0107101	0.00122012	1.15529	1.15529	1.44576	3.96278
1438750_at	Alpha thalassemia/mental retardation syndrome X-linked homolog (human)	Atrx	BB425841	Mm.10141	22589	NP_033556.1	NM_009530	3035275	1.0082e-07	0.00122078	0.866343	-1.15428	-2.00834	27.0501
1429530_a_at	sphingomyelin phosphodiesterase 4	Smpd4	BB220041	Mm.34659	77626	NP_084221.1	NM_029945	1924876	1.84992e-06	0.00122116	0.818767	-1.22135	-2.76752	17.8882
1441535_at	Myeloid/lymphoid or mixed lineage-leukemia translocation to 3 homolog (Drosophil	Mllt3	AV381294	Mm.288898	70122	NP_081602.2 /// NP_084207.1	NM_027326 /// NM_029931	---	0.00102351	0.00122129	1.17113	1.17113	1.71797	6.43239
1441963_at	ProSAPiP1 protein	Prosapip1	BB427703	---	241638	NP_922936.2	NM_197945	---	6.81474e-06	0.00122309	0.929218	-1.07617	-1.33099	14.7427
1452330_a_at	matrix-remodelling associated 8	Mxra8	BB765827	Mm.159028	74761	NP_077225.3	NM_024263	1922011	3.43177e-07	0.00122473	1.09046	1.09046	1.65481	22.7855
1445298_at	---	---	AV323315	---	---	---	---	---	0.00125421	0.00122564	0.812706	-1.23046	-2.47939	6.19077
1432850_at	RIKEN cDNA 5430434G16 gene	5430434G16Rik	AK017390	---	71385	---	---	1918635	1.51749e-05	0.00122964	1.18492	1.18492	2.19521	13.049
1454843_at	phosphoribosyl pyrophosphate synthetase 2	Prps2	BM934034	Mm.272955	110639	NP_080938.1	NM_026662	---	1.79e-05	0.0012314	0.895362	-1.11687	-2.13976	12.72
1447806_s_at	serine/arginine-rich protein specific kinase 3	Srpk3	BB036235	Mm.111904	56504	NP_062658.1	NM_019684	---	2.63477e-06	0.00123292	1.27015	1.27015	2.4364	16.9842
1426093_at	tripartite motif protein 34	Trim34	AF220141	Mm.326945	94094	NP_109609.1	NM_030684	2137359	0.000173608	0.00123411	0.858802	-1.16441	-1.51553	8.81245
1435462_at	hypothetical LOC433022	LOC433022	BQ176176	Mm.380993	433022	XP_001000738.1 /// XP_489641.4 /// XP_898566.1	XM_001000738 /// XM_489641 /// XM_893473	---	0.0113452	0.00123436	0.859578	-1.16336	-1.52488	3.91011
1422245_a_at	MRV integration site 1	Mrvi1	U63408	Mm.250023	17540	NP_034956.1 /// NP_919446.1	NM_010826 /// NM_194464	---	0.00115408	0.00123582	1.18474	1.18474	1.75144	6.28897
1416077_at	adrenomedullin	Adm	NM_009627	Mm.1408	11535	NP_033757.1	NM_009627	---	7.50171e-06	0.00123611	1.24464	1.24464	2.32289	14.5305
1418029_at	Fas apoptotic inhibitory molecule	Faim	NM_011810	Mm.74605	23873	NP_035940.2	NM_011810	---	3.36916e-06	0.00123737	0.912683	-1.09567	-1.73448	16.3786
1433523_at	RIKEN cDNA D930005D10 gene	D930005D10Rik	BB521978	Mm.33766	231858	NP_848817.2	NM_178702	2443088	0.00156926	0.00123943	1.11365	1.11365	1.606	5.93107
1423222_at	CAP, adenylate cyclase-associated protein, 2 (yeast)	Cap2	AV261931	Mm.44529	67252	NP_080332.1	NM_026056	1914502	6.25286e-05	0.00124142	1.33677	1.33677	5.45323	10.4345
1456730_x_at	actin-like 6A	Actl6a	BB094081	Mm.41077	56456	NP_062647.1	NM_019673	---	0.00166932	0.00124873	0.939225	-1.06471	-1.60424	5.86065
1448259_at	follistatin-like 1	Fstl1	BI452727	Mm.182434	14314	NP_032073.2	NM_008047	---	7.76148e-06	0.00125098	1.11417	1.11417	2.18587	14.4559
1418195_at	UDP-N-acetyl-alpha-D-galactosamine:polypeptide N-acetylgalactosaminyltransferase	Galnt10	BG965198	Mm.271670	171212	NP_598950.2	NM_134189	---	2.66943e-06	0.00125319	1.16639	1.16639	2.19686	16.9515
1433269_at	RIKEN cDNA 4930553M12 gene	4930553M12Rik	AK016108	---	75246	---	---	1922496	0.00650039	0.00125546	0.906285	-1.10341	-1.29068	4.43371
1451395_at	coiled-coil domain containing 92	Ccdc92	BC021492	Mm.389693	215707	NP_659068.1	NM_144819	---	5.66474e-07	0.00125727	0.919145	-1.08797	-1.4772	21.2198
1436594_at	zinc finger protein 719	Zfp719	BB281667	Mm.234422	210105	XP_001002244.1 /// XP_001002251.1 /// XP_001002263.1 /// XP_145574.2 /// XP_8991	XM_001002244 /// XM_001002251 /// XM_001002263 /// XM_145574 /// XM_894057 /// X	2444708	0.00125994	0.00125777	0.852279	-1.17332	-1.98667	6.18542
1423978_at	SH3-binding kinase 1	Sbk1	BC025837	Mm.29660	104175	NP_663562.1	NM_145587	---	0.00197074	0.0012592	0.914485	-1.09351	-1.55657	5.67406
1452557_a_at	---	---	BF159226	---	---	---	---	---	3.63436e-06	0.00126366	0.925468	-1.08053	-1.31402	16.1957
1444262_at	RIKEN cDNA 1110017F19 gene	1110017F19Rik	AI506151	---	68528	---	---	1915778	0.00183414	0.00126379	1.06465	1.06465	1.23832	5.75436
1420930_s_at	catenin (cadherin associated protein), alpha-like 1	Ctnnal1	BQ031240	Mm.218891	54366	NP_061231.2	NM_018761	---	0.000318257	0.00126526	0.853974	-1.171	-2.25266	7.9413
1432478_a_at	IBR domain containing 3	Ibrdc3	AK015966	Mm.259672	75234	XP_204030.5 /// XP_915468.2 /// XP_997076.1	XM_204030 /// XM_910375 /// XM_991982	1922484	2.53542e-08	0.00127322	0.866034	-1.15469	-1.78567	32.7052
1427875_a_at	RIKEN cDNA 1100001I22 gene	1100001I22Rik	BG794429	Mm.140568	68436	NP_001005859.1 /// NP_081000.1	NM_001005859 /// NM_026724	---	1.62642e-07	0.00127495	0.963977	-1.03737	-1.34626	25.3073
1449082_at	microfibrillar associated protein 5	Mfap5	NM_015776	Mm.41931	50530	NP_056591.1	NM_015776	---	2.47412e-05	0.00127524	0.854863	-1.16978	-1.73554	12.0943
1416579_a_at	tumor-associated calcium signal transducer 1	Tacstd1	BC005618	Mm.422891	17075	NP_032558.2	NM_008532	---	2.96933e-06	0.0012822	0.840051	-1.1904	-3.23803	16.6874
1425036_a_at	trinucleotide repeat containing 6a	Tnrc6a	BC005741	Mm.102305	233833	XP_486002.3 /// XP_906780.2 /// XP_920565.2 /// XP_987987.1 /// XP_997636.1	XM_486002 /// XM_901687 /// XM_915472 /// XM_982893 /// XM_992542	---	0.000326734	0.00128475	1.12734	1.12734	2.13698	7.90495
1427046_at	grainyhead-like 2 (Drosophila)	Grhl2	BC004783	Mm.244612	252973	NP_080772.2	NM_026496	2182543	0.0134417	0.0012908	0.851728	-1.17408	-2.09775	3.75695
1432543_a_at	Kruppel-like factor 13	Klf13	AK002926	Mm.240473	50794	NP_067341.2	NM_021366	1354948	0.0558701	0.00129391	1.19849	1.19849	2.85995	2.57045
1456060_at	avian musculoaponeurotic fibrosarcoma (v-maf) AS42 oncogene homolog	Maf	AV284857	Mm.275549	17132	NP_001020748.2	NM_001025577	---	9.65681e-09	0.00129411	1.21772	1.21772	2.60776	37.2801
1440053_at	Collagen and calcium binding EGF domains 1	Ccbe1	BB488048	Mm.207108	320924	NP_848908.1	NM_178793	---	4.42565e-05	0.0012961	1.09279	1.09279	1.34894	11.0312
1418563_at	Serpine1 mRNA binding protein 1	Serbp1	BC006030	Mm.240490	66870	NP_080090.1	NM_025814	1914120	2.43299e-07	0.00129647	0.916964	-1.09056	-1.77317	23.9181
1429141_at	neuralized-like 2 (Drosophila)	Neurl2	AK004524	Mm.423357	415115	---	---	3043305	7.36566e-05	0.00129713	1.10133	1.10133	1.62165	10.1604
1429701_at	RIKEN cDNA 2410003J06 gene	2410003J06Rik	AK010362	Mm.379207	71967	XP_135953.1 /// XP_898132.1 /// XP_905647.1 /// XP_984346.1 /// XP_984393.1 ///	XM_135953 /// XM_893039 /// XM_900554 /// XM_979252 /// XM_979299 /// XM_979336	---	2.52105e-06	0.0012985	0.577354	-1.73204	-7.70638	17.0948
1459495_at	Transmembrane protein 16A	Tmem16a	BG075346	Mm.26700	101772	NP_848757.3	NM_178642	---	0.0225997	0.00130018	1.1421	1.1421	1.67519	3.30453
1431961_at	dedicator of cytokinesis 8	Dock8	AK018051	Mm.102485	76088	NP_083061.2	NM_028785	1921396	0.0115803	0.00130019	1.12293	1.12293	1.4944	3.89143
1427982_s_at	synaptic nuclear envelope 2	Syne2	BF582734	Mm.390517	319565	XP_001001846.1 /// XP_922176.2 /// XP_995836.1	XM_001001846 /// XM_917083 /// XM_990742	2449316	0.00334015	0.00130225	1.34134	1.34134	3.18242	5.10454
1424032_at	hydrogen voltage-gated channel 1	Hvcn1	BC021548	Mm.28804	74096	NP_001035954.1 /// NP_083028.1	NM_001042489 /// NM_028752	---	3.06547e-07	0.00130278	0.92735	-1.07834	-1.42853	23.1519
1438487_s_at	zinc finger, ZZ domain containing 3	Zzz3	BB724567	Mm.379292	108946	NP_940808.1	NM_198416	1920453	0.00278907	0.00130774	0.893014	-1.1198	-1.91265	5.29523
1444761_at	Coiled-coil domain containing 8	Ccdc8	AI503482	Mm.33286	654778	---	---	---	1.94673e-05	0.00130853	1.11921	1.11921	1.77569	12.5553
1426891_at	RNA polymerase II associated protein 1	Rpap1	BB030180	Mm.259223	68925	NP_796268.2	NM_177294	---	0.010859	0.00130863	0.869998	-1.14943	-2.16168	3.95012
1417339_a_at	dynein light chain LC8-type 1 /// similar to dynein, cytoplasmic, light peptide	Dynll1 /// LOC627788 /// LOC637840 /// LOC672375	NM_019682	Mm.256858	56455 /// 627788 /// 637840 /// 672375	NP_062656.2 /// XP_897581.1 /// XP_918724.1	NM_019682 /// XM_892488 /// XM_913631 /// XR_003839	---	0.00413175	0.00130886	0.963123	-1.03829	-1.38934	4.88467
1423099_a_at	methyltransferase-like 3	Mettl3	AW556332	Mm.271759	56335	NP_062695.2	NM_019721	1927165	5.04688e-08	0.00130932	0.963362	-1.03803	-1.27691	29.7633
1428854_at	transmembrane emp24 domain containing 8	Tmed8	AK018286	Mm.374912	382620	NP_001028647.1	NM_001033475	---	7.58685e-05	0.00131027	0.930177	-1.07506	-1.52793	10.1115
1451645_at	fibrosin 1	Fbs1	BB162362	Mm.334244	14123	XP_284344.6 /// XP_921994.2 /// XP_990720.1	XM_284344 /// XM_916901 /// XM_985626	---	0.0029624	0.00131217	1.0721	1.0721	1.3816	5.23102
1455280_at	Fras1 related extracellular matrix protein 1	Frem1	BI452538	Mm.242337	329872	NP_808531.2	NM_177863	---	5.75141e-06	0.0013129	1.34015	1.34015	3.25423	15.1237
1451501_a_at	growth hormone receptor	Ghr	BC024375	Mm.3986	14600	NP_034414.1	NM_010284	95708	1.23769e-09	0.00131483	1.11973	1.11973	1.60449	49.0621
1428016_a_at	Ras interacting protein 1	Rasip1	BC028444	Mm.181396	69903	NP_082820.1	NM_028544	1917153	0.000235792	0.00131498	1.25068	1.25068	2.60604	8.36436
1453248_at	RIKEN cDNA 2810039B14 gene	2810039B14Rik	AK012887	Mm.255825	72665	---	---	1919915	1.94523e-05	0.00131589	1.09963	1.09963	1.38275	12.5568
1454909_at	transforming, acidic coiled-coil containing protein 1	Tacc1	BQ176888	Mm.308452	320165	NP_796063.3 /// NP_955355.1	NM_177089 /// NM_199323	---	0.00104413	0.00131602	1.07434	1.07434	1.55449	6.40842
1439753_x_at	sine oculis-related homeobox 4 homolog (Drosophila)	Six4	AI893638	Mm.249575	20474	NP_035512.1	NM_011382	106034	0.000334959	0.00131723	0.863422	-1.15818	-1.88058	7.87068
AFFX-r2-Bs-dap-M_at	---	---	AFFX-r2-Bs-dap-M	---	---	---	---	---	2.40022e-07	0.00131733	1.35668	1.35668	4.67565	23.9637
1427245_at	ADP-ribosylation factor GTPase activating protein 1	Arfgap1	BM196296	Mm.33765	228998	NP_665703.2	NM_145760	2183559	0.000430805	0.00131904	1.07155	1.07155	1.55196	7.52952
1431025_at	fuzzy homolog (Drosophila)	Fuz	BB627268	Mm.276298	70300	XP_001002171.1 /// XP_133445.6 /// XP_919715.2	XM_001002171 /// XM_133445 /// XM_914622	1917550	2.25019e-06	0.00132028	0.919357	-1.08772	-1.36898	17.3826
1430139_at	helicase, lymphoid specific	Hells	AK021390	Mm.392920	15201	NP_032260.2	NM_008234	106209	3.59686e-06	0.00132068	0.902468	-1.10807	-1.8987	16.2207
1438602_s_at	mannan-binding lectin serine peptidase 1	Masp1	BB732340	Mm.1213	17174	NP_032581.1	NM_008555	88492	1.36005e-07	0.00132107	1.10804	1.10804	1.64684	25.947
1440540_at	GLE1 RNA export mediator-like (yeast	Gle1l	AV228343	Mm.275121	74412	NP_083199.1	NM_028923	---	4.62885e-05	0.00132311	1.07519	1.07519	1.34536	10.9522
1427882_at	deoxynucleotidyltransferase, terminal, interacting protein 2	Dnttip2	AK016368	---	99480	NP_722501.1	NM_153806	---	1.56141e-05	0.00132555	0.871231	-1.1478	-2.10335	12.9917
1417298_at	emopamil binding protein-like	Ebpl	BC027422	Mm.22758	68177	NP_080874.1	NM_026598	1915427	0.000470451	0.0013291	1.0971	1.0971	1.81523	7.4126
1418762_at	CD55 antigen	Cd55	NM_010016	Mm.101591	13136	NP_034146.1	NM_010016	104850	3.16109e-06	0.00132971	1.1437	1.1437	1.79004	16.5339
1419931_at	ATP-binding cassette, sub-family B (MDR/TAP), member 7	Abcb7	AW537380	---	11306	XP_912397.1 /// XP_925448.1	XM_907304 /// XM_920355	109533	0.000161943	0.00133603	0.821543	-1.21722	-1.83048	8.91662
1422754_at	---	---	NM_021883	---	---	---	---	---	0.000113766	0.00133962	1.20281	1.20281	2.81209	9.45927
1440517_x_at	cytidine monophospho-N-acetylneuraminic acid hydroxylase	Cmah	BB667991	Mm.8396	12763	NP_031743.2	NM_007717	103227	0.0590699	0.0013421	1.2269	1.2269	1.5899	2.52724
1425503_at	glucosaminyl (N-acetyl) transferase 2, I-branching enzyme	Gcnt2	AB037596	Mm.314757	14538	NP_032131.2 /// NP_076376.3 /// NP_573482.1	NM_008105 /// NM_023887 /// NM_133219	1100870	1.25604e-05	0.00134246	0.783077	-1.27701	-2.61339	13.434
1440085_at	ectodysplasin A2 isoform receptor	Eda2r	AV246296	Mm.189270	245527	NP_780749.2	NM_175540	2442860	1.38867e-05	0.00134405	0.878621	-1.13815	-1.9095	13.2285
1427963_s_at	retinol dehydrogenase 9	Rdh9	BE979765	Mm.379285	103142	NP_694773.1	NM_153133	2143528	0.00213542	0.00134726	1.21245	1.21245	1.62109	5.58514
1425022_at	ubiquitin specific peptidase 3	Usp3	BM936366	Mm.38976	235441	NP_659186.1	NM_144937	2152450	0.000200423	0.00134959	1.08844	1.08844	1.67496	8.60015
1459856_at	Mitochondrial ribosomal protein L13	Mrpl13	BB444619	Mm.236795	68537	NP_081035.1	NM_026759	---	0.00322585	0.00135082	0.85628	-1.16784	-1.66077	5.14105
1455284_x_at	phosphatidylinositol glycan anchor biosynthesis, class X	Pigx	AV134325	Mm.37613	72084	NP_077784.1	NM_024464	---	1.06593e-05	0.00135164	0.874645	-1.14332	-1.39823	13.7756
1449754_at	expressed sequence AA511261	AA511261	AA511261	---	99499	---	---	2139580	0.0153494	0.00135492	1.18657	1.18657	1.59808	3.63902
1451483_s_at	RIKEN cDNA 1700054N08 gene	1700054N08Rik	BC024705	Mm.157746	73420	NP_082812.1	NM_028536	---	2.59258e-06	0.00135683	0.919264	-1.08783	-1.53075	17.0246
1456068_at	neurofascin	Nfasc	BB409198	Mm.380307	269116	NP_874385.1	NM_182716	104753	0.00113953	0.00135811	0.87377	-1.14447	-1.74616	6.30402
1441976_at	RIKEN cDNA 5430434G16 gene	5430434G16Rik	AU040386	---	71385	---	---	1918635	8.24089e-05	0.00136326	1.11628	1.11628	1.60859	9.97574
1435369_at	FAST kinase domains 5	Fastkd5	BM244352	---	380601	NP_937819.1	NM_198176	2139469	9.98374e-08	0.00136367	0.930526	-1.07466	-1.53678	27.0869
1446212_at	Dendritic cell protein GA17	Ga17	BB204400	Mm.336519	98221	NP_663355.1	NM_145380	---	0.0329777	0.00136561	1.17997	1.17997	1.47577	2.9903
1460311_at	simple repeat sequence-containing transcript	Srst	NM_009276	---	20819	NP_033302.1	NM_009276	---	0.0394607	0.00136666	1.21073	1.21073	1.55219	2.84508
1423374_at	nuclear receptor coactivator 6	Ncoa6	BF224891	Mm.27592	56406	NP_062799.1	NM_019825	1929915	0.00790266	0.00136935	1.09693	1.09693	1.67142	4.24636
1425619_s_at	desmoglein 2	Dsg2	AB072269	Mm.345891	13511	NP_031909.1	NM_007883	1196466	1.78354e-06	0.00136971	0.896754	-1.11513	-1.60791	17.9839
1429888_a_at	heat shock protein 2	Hspb2	AK012780	Mm.1980	69253	NP_077761.2	NM_024441	1916503	6.71383e-05	0.00137098	1.16503	1.16503	1.98482	10.3148
1441317_x_at	janus kinase and microtubule interacting protein 1	Jakmip1	BB316060	Mm.228812	76071	NP_848481.1	NM_178394	---	5.28926e-05	0.00137153	0.75892	-1.31766	-4.13037	10.7202
1452141_a_at	selenoprotein P, plasma, 1	Sepp1	BC001991	Mm.22699	20363	NP_001036078.1 /// NP_001036079.1 /// NP_033181.3	NM_001042613 /// NM_001042614 /// NM_009155	894288	6.21922e-08	0.00137266	1.19422	1.19422	2.76307	28.9195
1448875_at	zinc fingers and homeoboxes protein 1	Zhx1	NM_009572	---	22770	NP_001035903.1 /// NP_033598.2	NM_001042438 /// NM_009572	---	0.00484324	0.00137289	1.12013	1.12013	1.83063	4.7239
1436514_at	glypican 4	Gpc4	BB530689	Mm.393334	14735	NP_032176.1	NM_008150	104902	0.00889105	0.00137568	0.751852	-1.33005	-3.95282	4.13529
1443165_at	mitochondrial ribosomal protein S31	Mrps31	AV327777	Mm.289402	57312	NP_065585.1	NM_020560	1913153	0.00755783	0.00137683	0.909201	-1.09987	-1.3924	4.28879
1423992_at	GATA zinc finger domain containing 2A	Gatad2a	BC019178	Mm.270044	234366	NP_663571.2	NM_145596	2384585	0.000136201	0.00137876	0.930236	-1.075	-1.57592	9.17973
1457058_at	a disintegrin-like and metallopeptidase (reprolysin type) with thrombospondin ty	Adamts2	BM125019	Mm.339048	216725	NP_783574.1	NM_175643	---	8.16546e-05	0.00139472	1.17899	1.17899	2.0774	9.99078
1450726_at	N-acylsphingosine amidohydrolase 2	Asah2	NM_018830	Mm.104900	54447	NP_061300.1	NM_018830	1859310	5.94645e-08	0.00139492	1.14151	1.14151	1.51275	29.0989
1423690_s_at	G-protein signalling modulator 1 (AGS3-like, C. elegans)	Gpsm1	BC026486	Mm.266611	67839	NP_700459.2	NM_153410	1915089	0.000461442	0.00139662	1.20913	1.20913	2.62473	7.43818
1424343_a_at	eukaryotic translation initiation factor 1A	Eif1a	BM200591	Mm.262037	13664	NP_034250.2	NM_010120	95298	7.49244e-06	0.00139666	0.914601	-1.09337	-1.78534	14.5332
1445585_at	zinc finger protein 313	Zfp313	BE946251	Mm.22225	81018	NP_109668.2	NM_030743	---	0.0167034	0.00139726	1.14945	1.14945	1.49736	3.56476
1436360_at	GLI-Kruppel family member HKR2	Hkr2	BB811893	Mm.40706	232878	NP_001001447.1	NM_001001447	2443312	0.00166508	0.00140158	0.907164	-1.10234	-1.63797	5.86354
1436750_a_at	3-oxoacid CoA transferase 1	Oxct1	AV213379	Mm.13445	67041	NP_077150.1	NM_024188	1914291	0.0161067	0.00140304	0.699597	-1.42939	-5.77982	3.59663
1425985_s_at	mannan-binding lectin serine peptidase 1	Masp1	AB049755	Mm.1213	17174	NP_032581.1	NM_008555	88492	4.39963e-10	0.00140324	1.13522	1.13522	1.78535	56.2411
1428638_at	EF-hand domain (C-terminal) containing 2	Efhc2	BE956904	Mm.248531	74405	NP_083192.1	NM_028916	---	0.0027735	0.00140335	0.814324	-1.22801	-1.9684	5.30122
1452534_a_at	high mobility group box 2 /// similar to High mobility group protein 2 (HMG-2) /	Hmgb2 /// LOC433785 /// LOC678110 /// LOC678341	X67668	Mm.279998	433785 /// 678110 /// 678341 /// 97165	NP_032278.1 /// XP_001003011.1 /// XP_978946.1 /// XP_979346.1	NM_008252 /// XM_001003011 /// XM_973852 /// XM_974252	96157 /// 96157 /// 96157 /// 96157	0.000233319	0.0014045	0.916452	-1.09117	-1.76402	8.37952
1446421_at	Schwannomin interacting protein 1	Schip1	BB470737	Mm.331064	30953	NP_038956.1	NM_013928	---	0.00835811	0.00140632	1.20194	1.20194	2.00807	4.19337
1452423_at	piccolo (presynaptic cytomatrix protein)	Pclo	AW493746	Mm.146275	26875	NP_036125.2	NM_011995	1349390	0.0344959	0.0014066	1.23716	1.23716	1.65155	2.95365
1420558_at	selectin, platelet	Selp	M72332	Mm.3337	20344	NP_035477.1	NM_011347	98280	0.00213396	0.00140754	0.903028	-1.10739	-1.40445	5.5859
1437042_at	aryl hydrocarbon receptor nuclear translocator	Arnt	AV233793	Mm.250265	11863	NP_001032826.1 /// NP_033839.2	NM_001037737 /// NM_009709	88071	0.000292551	0.00140902	0.905342	-1.10455	-1.56347	8.05855
1426774_at	poly (ADP-ribose) polymerase family, member 12	Parp12	BM227980	Mm.268462	243771	NP_766481.1	NM_172893	2143990	1.16453e-06	0.00141183	0.758853	-1.31778	-2.61674	19.1331
1418406_at	phosphodiesterase 8A	Pde8a	BB220000	Mm.389914	18584	NP_032829.1	NM_008803	---	6.29402e-06	0.00141484	0.82756	-1.20837	-2.24903	14.9202
1424478_at	Bardet-Biedl syndrome 2 homolog (human)	Bbs2	AF342737	Mm.292107	67378	NP_080392.1	NM_026116	---	7.57415e-05	0.00142394	0.856273	-1.16785	-1.98604	10.1143
1420139_s_at	KRR1, small subunit (SSU) processome component, homolog (yeast)	Krr1	AU020154	Mm.34606	52705	NP_848725.1	NM_178610	1289274	8.4267e-06	0.00143143	0.9414	-1.06225	-1.5482	14.277
1429326_at	centromere protein L	Cenpl	BB538449	Mm.248212	70454	NP_081705.1	NM_027429	1917704	0.000616625	0.00143269	0.829487	-1.20556	-2.35342	7.06096
1453004_at	RIKEN cDNA 3110004L20 gene	3110004L20Rik	BM234253	Mm.23932	73102	NP_001028339.1	NM_001033167	1920352	2.22735e-05	0.00143275	1.20577	1.20577	2.78188	12.2947
1456498_at	integrin alpha 4	Itga4	BB284583	Mm.33596	16401	NP_034706.2	NM_010576	96603	9.53265e-06	0.00143352	1.21361	1.21361	1.74775	14.0121
1443202_at	Cytochrome b5 type B	Cyb5b	BB212075	Mm.20242	66427	NP_079834.2	NM_025558	---	0.0144925	0.00143435	0.923498	-1.08284	-1.29188	3.68986
1438050_x_at	---	---	BG966742	---	---	---	---	---	0.00117329	0.00143438	1.32055	1.32055	3.82665	6.26941
1450649_at	guanine nucleotide binding protein (G protein), gamma 10	Gng10	NM_025277	Mm.41780	14700	NP_079553.1	NM_025277	---	0.000994637	0.00143454	0.924459	-1.08171	-1.62256	6.46688
1452189_at	WD repeat domain containing 82	Wdr82	BG865652	Mm.265125	77305	XP_135109.3 /// XP_903829.2 /// XP_926047.1 /// XP_926054.1 /// XP_981492.1 ///	XM_135109 /// XM_898736 /// XM_920954 /// XM_920961 /// XM_976398 /// XM_976437	1924555	0.000136212	0.00143604	0.937393	-1.06679	-1.52058	9.17961
1438575_a_at	RIKEN cDNA 2900056M20 gene	2900056M20Rik	BG143413	Mm.254833	72997	XP_903718.1 /// XP_986767.1	XM_898625 /// XM_981673	---	0.000684238	0.00143942	1.1563	1.1563	1.49428	6.92876
1455908_a_at	serine carboxypeptidase 1	Scpep1	AV102733	Mm.34126	74617	NP_083299.2	NM_029023	---	0.0036635	0.00143942	0.876964	-1.1403	-2.42578	5.00835
1437003_at	---	---	BB323930	---	---	---	---	---	5.13953e-07	0.00143947	0.810921	-1.23317	-2.15515	21.5162
1425231_a_at	zinc finger protein 46	Zfp46	BC006587	Mm.1504	22704	NP_033583.2	NM_009557	99192	1.12065e-05	0.00144078	1.06942	1.06942	1.52431	13.6707
1422710_a_at	calcium channel, voltage-dependent, T type, alpha 1H subunit	Cacna1h	NM_021415	Mm.268378	58226	NP_067390.3	NM_021415	1928842	1.07647e-09	0.00144173	1.17812	1.17812	1.89108	49.9775
1437308_s_at	coagulation factor II (thrombin) receptor	F2r	AV024285	Mm.24816	14062	NP_034299.2	NM_010169	---	4.54919e-05	0.00144235	1.05544	1.05544	1.55434	10.9827
1440955_at	cysteine rich BMP regulator 2 (chordin like)	Crim2	BQ126564	Mm.332961	333088	NP_001025156.1	NM_001029985	2141640	7.87096e-06	0.00144273	1.08811	1.08811	1.56252	14.4253
1436837_at	maelstrom homolog (Drosophila)	Mael	AV279061	Mm.26189	98558	NP_780505.1	NM_175296	---	1.07618e-06	0.00144274	0.537255	-1.86131	-6.48143	19.3525
1437434_a_at	G protein-coupled receptor 177	Gpr177	BM241735	Mm.6766	68151	NP_080858.3	NM_026582	1915401	1.30781e-06	0.00144327	1.23152	1.23152	3.38296	18.8142
1448596_at	solute carrier family 6 (neurotransmitter transporter, creatine), member 8	Slc6a8	BG069516	Mm.274553	102857	NP_598748.1	NM_133987	---	1.00022e-05	0.00144494	0.879483	-1.13703	-1.90054	13.9099
1425399_at	RIKEN cDNA 9630055N22 gene	9630055N22Rik	BC010797	Mm.134053	226844	XP_619720.2 /// XP_905208.1 /// XP_905214.1 /// XP_905224.1 /// XP_921839.1 ///	XM_619720 /// XM_900115 /// XM_900121 /// XM_900131 /// XM_916746 /// XM_924430	2444881	0.00902959	0.00144586	1.13858	1.13858	1.79456	4.12082
1444382_at	RIKEN cDNA 4930579G22 gene	4930579G22Rik	BI202437	Mm.211372	69034	NP_081192.1	NM_026916	---	0.0329416	0.0014471	1.11179	1.11179	1.42088	2.9912
1426962_at	PHD finger protein 20	Phf20	BB308157	Mm.371242	228829	XP_133187.5 /// XP_900179.1 /// XP_907738.1 /// XP_907740.1 /// XP_907747.1 ///	XM_133187 /// XM_895086 /// XM_902645 /// XM_902647 /// XM_902654 /// XM_902658	---	1.71016e-08	0.00144743	0.904121	-1.10605	-1.75667	34.5052
1429664_at	cyclin-dependent kinase-like 1 (CDC2-related kinase)	Cdkl1	AI464135	Mm.132325	71091	NP_899117.1	NM_183294	---	0.0568233	0.00144925	1.10909	1.10909	1.48771	2.5573
1415829_at	lamin B receptor	Lbr	NM_133815	Mm.4538	98386	NP_598576.1	NM_133815	2138281	0.000504516	0.00144983	0.941623	-1.062	-1.5313	7.32064
1442780_at	RIKEN cDNA 2610002J02 gene	2610002J02Rik	AW047760	Mm.10374	67513	NP_001028306.1	NM_001033134	---	0.00658182	0.00145118	1.08518	1.08518	1.34348	4.42165
1443471_at	zinc finger and BTB domain containing 20	Zbtb20	BB087247	Mm.136238	56490	NP_062752.1	NM_019778	1929213	1.99849e-06	0.00145394	1.15906	1.15906	1.67803	17.6873
1442013_at	RIKEN cDNA 4930532D21 gene	4930532D21Rik	BG067871	Mm.249775	320022	NP_851289.1	NM_180958	2443187	0.00351305	0.00145542	1.08393	1.08393	1.25119	5.05188
1444425_at	Zinc finger protein 53	Zfp53	BE994902	Mm.42140	24132	NP_038871.1	NM_013843	---	0.00231709	0.00145909	0.873623	-1.14466	-1.53545	5.49554
[truncated: 644 more rows]

## Sheet: FDR .01
Probeset ID	Gene Title	Gene Symbol	Representative Public ID	UniGene ID	Entrez Gene	RefSeq Protein ID	RefSeq Transcript ID	MGI Name	p-value (Name)	p-value (D6+ vs. D0/D4/D6-)	MeanRatio(D6+ vs. D0/D4/D6-)	FoldChange (D6+ vs. D0/D4/D6-)	GFoldChange (D6+ vs. D0/D4/D6-)	F(Name)
1436823_x_at	hemoglobin Y, beta-like embryonic chain	Hbb-y	AV148191	---	15135	NP_032247.1	NM_008221	96027	2.54686e-17	1.35687e-13	1.95058	1.95058	69.1315	472.221
1436717_x_at	hemoglobin Y, beta-like embryonic chain	Hbb-y	AV156860	---	15135	NP_032247.1	NM_008221	96027	3.36406e-17	3.21587e-13	1.85897	1.85897	54.2747	455.977
1437810_a_at	hemoglobin Z, beta-like embryonic chain	Hbb-bh1	AV311770	---	15132	NP_032245.1	NM_008219	96024	1.19429e-15	8.24382e-13	1.76639	1.76639	63.9928	290.799
1437990_x_at	hemoglobin Z, beta-like embryonic chain	Hbb-bh1	AV147727	---	15132	NP_032245.1	NM_008219	96024	2.2332e-14	2.58789e-11	1.69076	1.69076	45.8967	200.76
1450736_a_at	hemoglobin Z, beta-like embryonic chain	Hbb-bh1	NM_008219	---	15132	NP_032245.1	NM_008219	96024	5.52541e-14	5.18739e-11	1.7359	1.7359	41.8558	178.953
1424852_at	myocyte enhancer factor 2C	Mef2c	BB280300	Mm.392750	17260	NP_079558.1	NM_025282	99458	6.42624e-12	7.5463e-11	1.63395	1.63395	17.9713	97.4356
1424194_at	RCSD domain containing 1	Rcsd1	BC025872	Mm.265552	226594	NP_001033935.1 /// NP_848708.2	NM_001038846 /// NM_178593	---	2.7423e-12	1.66472e-10	1.46623	1.46623	9.96135	108.71
1425978_at	myocardin	Myocd	AF384055	Mm.32257	214384	NP_660118.2 /// NP_666498.1	NM_145136 /// NM_146386	2137495	4.68484e-11	2.45689e-10	1.74304	1.74304	15.5691	75.3643
1449939_s_at	delta-like 1 homolog (Drosophila)	Dlk1	NM_010052	Mm.157069	13386	NP_034182.2	NM_010052	94900	1.0857e-13	2.4836e-10	1.48855	1.48855	8.45166	164.226
1452381_at	cAMP responsive element binding protein 3-like 2	Creb3l2	AV021105	Mm.391651	208647	NP_848776.1	NM_178661	2442695	2.7107e-13	3.48504e-10	1.28939	1.28939	3.81259	146.161
1449566_at	NK2 transcription factor related, locus 5 (Drosophila)	Nkx2-5	NM_008700	Mm.41974	18091	NP_032726.1	NM_008700	---	6.40596e-09	8.11922e-10	1.48402	1.48402	8.94636	39.3988
1427482_a_at	carbonic anhydrase 8 /// similar to Carbonic anhydrase-related protein (CARP) (C	Car8 /// LOC676792	X61397	Mm.119320	12319 /// 676792	NP_031618.2	NM_007592 /// XR_004969	88253 /// 88253	3.37451e-11	8.57319e-10	1.55972	1.55972	5.05585	78.6424
1450813_a_at	troponin I, skeletal, slow 1	Tnni1	NM_021467	Mm.44379	21952	NP_067442.1	NM_021467	105073	2.79087e-12	8.80801e-10	1.59286	1.59286	14.7199	108.465
1451506_at	myocyte enhancer factor 2C	Mef2c	BB280300	Mm.24001	17260	NP_079558.1	NM_025282	99458	3.9725e-10	1.03511e-09	1.38956	1.38956	5.36295	57.0016
1448553_at	similar to myosin, heavy polypeptide 4, skeletal muscle /// similar to myosin, h	LOC671894 /// LOC674761	NM_080728	---	671894 /// 674761	XP_981987.1 /// XP_994820.1	XM_976893 /// XM_989726	---	2.48659e-11	1.05667e-09	1.65848	1.65848	21.7791	81.8164
1424376_at	CDC42 effector protein (Rho GTPase binding) 1	Cdc42ep1	BC016250	Mm.307488	104445	NP_081495.1	NM_027219	---	9.01625e-11	1.35243e-09	1.26123	1.26123	3.29341	69.211
1418726_a_at	troponin T2, cardiac	Tnnt2	NM_011619	Mm.247470	21956	NP_035749.1	NM_011619	---	2.57979e-12	2.10993e-09	1.92107	1.92107	33.9971	109.565
1428361_x_at	hemoglobin alpha, adult chain 1	Hba-a1	AK011116	Mm.196110	15122	NP_032244.1	NM_008218	96015	2.3998e-12	2.16719e-09	1.5043	1.5043	18.8492	110.587
1431751_a_at	metallophosphoesterase domain containing 2	Mpped2	AK012553	Mm.45628	77015	---	---	1924265	6.30451e-09	2.25276e-09	1.35578	1.35578	5.7239	39.4834
1424967_x_at	troponin T2, cardiac	Tnnt2	L47552	Mm.247470	21956	NP_035749.1	NM_011619	---	4.45958e-12	2.58792e-09	1.86644	1.86644	30.4751	102.126
1439897_at	Nebulette	Nebl	BE457796	Mm.120298	74103	NP_083033.1	NM_028757	---	4.80379e-09	2.76597e-09	1.85444	1.85444	12.3522	40.9506
1452352_at	cytotoxic T lymphocyte-associated protein 2 beta	Ctla2b	BG064656	---	13025	---	---	88555	5.51093e-09	3.84923e-09	1.90715	1.90715	13.3189	40.2032
1434280_at	Widely-interspaced zinc finger motifs	Wiz	BG976607	Mm.274948	22404	NP_035847.2 /// NP_997603.1	NM_011717 /// NM_212438	---	2.9504e-10	3.92733e-09	0.635671	-1.57314	-12.2057	59.2726
1417945_at	POU domain, class 5, transcription factor 1	Pou5f1	NM_013633	Mm.17031	18999	NP_038661.1	NM_013633	---	1.32858e-10	4.98958e-09	0.564665	-1.77096	-28.0204	65.7977
1418540_a_at	protein tyrosine phosphatase, receptor type, E	Ptpre	U35368	Mm.945	19267	NP_035342.2	NM_011212	97813	2.0679e-08	5.09674e-09	1.71685	1.71685	11.4641	33.6259
1424886_at	protein tyrosine phosphatase, receptor type, D	Ptprd	BC025145	Mm.184021	19266	NP_001014310.1 /// NP_035341.2	NM_001014288 /// NM_011211	97812	1.9174e-11	5.69543e-09	1.30635	1.30635	3.64598	84.6156
1416316_at	solute carrier family 27 (fatty acid transporter), member 2	Slc27a2	BC013442	Mm.290044	26458	NP_036108.1	NM_011978	---	1.08716e-09	6.32003e-09	0.53296	-1.87631	-17.6504	49.9121
1444232_at	protein kinase, cGMP-dependent, type I	Prkg1	BB516668	Mm.381172	19091	NP_001013855.1 /// NP_035290.1	NM_001013833 /// NM_011160	108174	6.46227e-10	7.45912e-09	1.36921	1.36921	4.81374	53.4638
1450992_a_at	myeloid ecotropic viral integration site 1	Meis1	AW547821	Mm.356578	17268	NP_034919.1	NM_010789	104717	1.18135e-11	7.78352e-09	1.38322	1.38322	5.67452	90.0799
1450429_at	calpain 6	Capn6	AI747133	Mm.30290	12338	NP_031629.2	NM_007603	---	2.04666e-11	8.46806e-09	1.37343	1.37343	7.74045	83.9045
1450126_at	GATA binding protein 5	Gata5	BB447551	Mm.388880	14464	NP_032119.1	NM_008093	---	9.99252e-11	8.49503e-09	1.59117	1.59117	9.68485	68.2896
1454926_at	RIKEN cDNA 4930544G21 gene	4930544G21Rik	AV327549	Mm.394661	77629	NP_766018.2	NM_172430	---	1.66662e-10	8.77088e-09	1.60205	1.60205	9.6435	63.8771
1436938_at	RNA binding motif, single stranded interacting protein	Rbms3	BB053506	Mm.326411	207181	NP_848775.1	NM_178660	2444477	4.74617e-11	9.55345e-09	1.61999	1.61999	11.3229	75.237
1416811_s_at	cytotoxic T lymphocyte-associated protein 2 alpha /// cytotoxic T lymphocyte-ass	Ctla2a /// Ctla2b	NM_007796	---	13024 /// 13025	NP_031822.1	NM_007796	88554 /// 88554	1.29448e-09	9.80359e-09	1.75382	1.75382	9.68617	48.7712
1452757_s_at	hemoglobin alpha, adult chain 1	Hba-a1	AK011116	Mm.196110	15122	NP_032244.1	NM_008218	96015	1.15473e-11	1.04442e-08	1.74579	1.74579	35.7173	90.3453
1449388_at	thrombospondin 4	Thbs4	NM_011582	Mm.20865	21828	NP_035712.1	NM_011582	---	7.12838e-08	1.12632e-08	1.5243	1.5243	7.86189	28.3801
1451507_at	myocyte enhancer factor 2C	Mef2c	BB280300	Mm.392750	17260	NP_079558.1	NM_025282	99458	5.99893e-09	1.15622e-08	1.49559	1.49559	5.31932	39.7478
1452922_at	protein phosphatase 1, regulatory subunit 3D	Ppp1r3d	AK011539	Mm.220761	228966	XP_141580.1 /// XP_919396.1 /// XP_993832.1	XM_141580 /// XM_914303 /// XM_988738	---	6.66884e-09	1.28277e-08	1.43302	1.43302	5.58406	39.1863
1450123_at	ryanodine receptor 2, cardiac	Ryr2	NM_023868	Mm.239871	20191	NP_076357.1	NM_023868	99685	3.21505e-09	1.56832e-08	1.62876	1.62876	8.23969	43.211
1421027_a_at	myocyte enhancer factor 2C	Mef2c	AI595932	Mm.24001	17260	NP_079558.1	NM_025282	99458	6.24255e-11	1.59175e-08	1.55161	1.55161	10.3347	72.6042
1435649_at	nexilin	Nexn	BM225804	Mm.200188	68810	NP_955759.1	NM_199465	---	2.12581e-10	1.61946e-08	1.37997	1.37997	5.61471	61.875
1417626_at	phosphodiesterase 4D interacting protein (myomegalin)	Pde4dip	NM_031401	Mm.129840	83679	NP_001034465.1 /// NP_796119.1 /// NP_835181.2	NM_001039376 /// NM_177145 /// NM_178080	---	4.245e-08	1.63897e-08	1.24428	1.24428	2.1645	30.4791
1428604_at	RIKEN cDNA 2610305D13 gene	2610305D13Rik	AK011986	---	112422	NP_659544.1	NM_145078	---	2.19817e-12	1.66637e-08	0.70168	-1.42515	-5.61209	111.839
1456511_x_at	ES cell-expressed Ras	Eras	AV212609	Mm.250895	353283	NP_853526.1	NM_181548	---	9.75104e-10	1.7258e-08	0.545738	-1.83238	-26.8027	50.6359
1416286_at	regulator of G-protein signaling 4	Rgs4	NM_009062	Mm.41642	19736	NP_033088.2	NM_009062	---	7.62305e-08	1.79775e-08	1.76318	1.76318	10.3285	28.1182
1429388_at	Nanog homeobox	Nanog	AK010332	Mm.6047	71950	NP_082292.1	NM_028016	---	8.19455e-10	1.90479e-08	0.487466	-2.05143	-24.9962	51.8136
1434853_x_at	makorin, ring finger protein, 1	Mkrn1	AA717142	Mm.270484	54484	NP_061280.1	NM_018810	1859353	2.2484e-10	2.29128e-08	0.820173	-1.21925	-4.08985	61.4223
1422580_at	myosin, light polypeptide 4	Myl4	NM_010858	Mm.390355	17896	NP_034988.2	NM_010858	97267	2.7866e-10	2.44112e-08	1.53027	1.53027	13.1639	59.7185
1438737_at	zinc finger protein of the cerebellum 3	Zic3	AV029604	Mm.255890	22773	NP_033601.1	NM_009575	106676	7.32398e-10	2.74046e-08	0.574455	-1.74078	-11.5326	52.5879
1418539_a_at	protein tyrosine phosphatase, receptor type, E	Ptpre	U35368	Mm.945	19267	NP_035342.2	NM_011212	97813	5.97533e-08	2.78393e-08	1.45536	1.45536	6.15445	29.0794
1441971_at	Transcribed locus	---	AW543723	Mm.25647	---	---	---	---	7.44392e-08	2.98468e-08	0.687317	-1.45493	-6.28532	28.2108
1423250_a_at	transforming growth factor, beta 2	Tgfb2	BF144658	Mm.18213	21808	NP_033393.1	NM_009367	98726	2.88183e-10	3.27862e-08	1.39518	1.39518	7.44516	59.4558
1418370_at	troponin C, cardiac/slow skeletal	Tnnc1	NM_009393	Mm.712	21924	NP_033419.1	NM_009393	---	2.67203e-10	3.38297e-08	1.43164	1.43164	8.48297	60.0482
1417272_at	RIKEN cDNA 9130005N14 gene	9130005N14Rik	NM_026667	Mm.258545	68303	NP_080943.2	NM_026667	---	4.22792e-11	3.46424e-08	1.31482	1.31482	4.11013	76.3752
1427768_s_at	myosin, light polypeptide 3	Myl3	X67685	Mm.7353	17897	NP_034989.1	NM_010859	---	6.52738e-10	3.58467e-08	1.78708	1.78708	26.6585	53.3931
1434413_at	---	---	BG092677	---	---	---	---	---	1.08304e-09	3.86729e-08	1.53848	1.53848	5.84829	49.9372
1425695_at	T-box 5	Tbx5	AI425735	Mm.103636	21388	NP_035667.1	NM_011537	---	2.04379e-07	3.96523e-08	1.31181	1.31181	3.51505	24.5108
1448471_a_at	cytotoxic T lymphocyte-associated protein 2 alpha	Ctla2a	NM_007796	---	13024	NP_031822.1	NM_007796	88554	1.01465e-09	4.01601e-08	1.74349	1.74349	11.0095	50.3703
1434278_at	X-linked myotubular myopathy gene 1	Mtm1	BG976607	Mm.423278	17772	NP_064310.1	NM_019926	1099452	2.1271e-09	4.3603e-08	0.826724	-1.20959	-4.38705	45.6576
1448716_at	hemoglobin X, alpha-like embryonic chain in Hba complex	Hba-x	M26898	Mm.141758	15126	NP_034535.1	NM_010405	96019	2.08752e-11	4.93907e-08	1.61988	1.61988	23.214	83.6902
1447643_x_at	snail homolog 2 (Drosophila)	Snai2	BB040443	Mm.4272	20583	NP_035545.1	NM_011415	1096393	1.34003e-09	4.95686e-08	1.36296	1.36296	8.10477	48.5481
1423274_at	integrator complex subunit 6	Ints6	BB381966	Mm.319684	18130	NP_032741.2	NM_008715	---	6.0262e-09	4.99189e-08	1.16812	1.16812	3.01225	39.7236
1436939_at	unc-45 homolog B (C. elegans)	Unc45b	AV220213	Mm.295205	217012	NP_848795.2	NM_178680	---	2.13146e-09	5.05972e-08	1.45698	1.45698	7.34186	45.6451
1419120_at	lymphoblastomic leukemia	Lyl1	NM_008535	Mm.4925	17095	NP_032561.1	NM_008535	96891	3.17843e-07	5.79941e-08	1.50772	1.50772	8.04895	23.0339
1433702_at	DNA segment, Chr 19, Wayne State University 12, expressed	D19Wsu12e	BI663634	Mm.267131	226090	XP_001002403.1 /// XP_001002418.1 /// XP_001002430.1 /// XP_001002440.1 /// XP_3	XM_001002403 /// XM_001002418 /// XM_001002430 /// XM_001002440 /// XM_358328 //	---	9.37964e-08	6.30897e-08	0.874914	-1.14297	-2.21929	27.3224
1452114_s_at	insulin-like growth factor binding protein 5	Igfbp5	BF225802	Mm.309617	16011	NP_034648.2	NM_010518	---	9.95494e-12	6.32975e-08	1.52563	1.52563	12.4623	92.0916
1447946_at	a disintegrin and metallopeptidase domain 23	Adam23	AV350138	Mm.124892	23792	NP_035910.1	NM_011780	---	3.70519e-09	6.47179e-08	0.743975	-1.34413	-3.34053	42.3993
1418373_at	phosphoglycerate mutase 2	Pgam2	NM_018870	Mm.219627	56012	NP_061358.1	NM_018870	---	5.90761e-09	6.77444e-08	1.33144	1.33144	4.25561	39.8298
1422638_s_at	Ras association (RalGDS/AF-6) domain family 5	Rassf5	NM_018750	Mm.248291	54354	NP_061220.2	NM_018750	1926375	4.87596e-09	7.16231e-08	1.4616	1.4616	5.36597	40.8688
1417877_at	RIKEN cDNA 2310005P05 gene	2310005P05Rik	NM_026189	Mm.112977	67484	NP_080465.3	NM_026189	---	1.07998e-08	7.37628e-08	1.16214	1.16214	1.85628	36.7213
1437401_at	---	---	BG075165	---	---	---	---	---	1.07087e-08	7.46122e-08	1.56511	1.56511	8.53771	36.7634
1437347_at	endothelin receptor type B	Ednrb	BF100813	Mm.229532	13618	NP_031930.1	NM_007904	---	4.56334e-12	7.60353e-08	1.47712	1.47712	6.41261	101.824
1433670_at	epithelial membrane protein 2	Emp2	BE571790	Mm.246009	13731	NP_031955.2	NM_007929	---	9.48101e-09	8.78985e-08	1.27126	1.27126	3.83802	37.3727
1436041_at	---	---	BB029192	---	---	---	---	---	4.79903e-10	9.18442e-08	1.5132	1.5132	13.7426	55.6017
1437967_at	Transcribed locus	---	AV365582	Mm.380256	---	---	---	---	1.15745e-08	9.23981e-08	1.68402	1.68402	9.4228	36.3791
1457314_at	LINE-1 type transposase domain containing 1	L1td1	BB041571	Mm.34340	381591	XP_355549.4 /// XP_919960.2 /// XP_980322.1	XM_355549 /// XM_914867 /// XM_975228	---	6.81332e-09	9.40294e-08	0.506196	-1.97552	-39.1431	39.0736
1429013_at	RIKEN cDNA 2900002G04 gene	2900002G04Rik	AK021126	Mm.160079	78283	XP_136135.3 /// XP_904198.2 /// XP_989976.1	XM_136135 /// XM_899105 /// XM_984882	1917474	1.60506e-08	9.69402e-08	0.696907	-1.43491	-5.49316	34.8035
1444426_at	RIKEN cDNA F730031O20 gene	F730031O20Rik	BB327547	Mm.210195	320664	NP_001028710.1	NM_001033538	2444482	2.17074e-07	1.02002e-07	0.787241	-1.27026	-2.48606	24.3044
1445124_at	RIKEN cDNA A930009L07 gene	A930009L07Rik	BB193580	Mm.184971	402733	---	---	3028039	1.92541e-07	1.05374e-07	1.33912	1.33912	3.05509	24.7167
1434272_at	cytoplasmic polyadenylation element binding protein 2	Cpeb2	AV231491	Mm.7233	231207	NP_787951.1	NM_175937	2442640	1.83392e-09	1.06439e-07	1.272	1.272	2.89811	46.5672
1455404_at	junctophilin 2	Jph2	BG870711	Mm.34459	59091	NP_067541.1	NM_021566	1891496	2.02269e-09	1.06475e-07	1.22519	1.22519	3.05102	45.9644
1415927_at	actin, alpha, cardiac	Actc1	NM_009608	Mm.686	11464	NP_033738.1	NM_009608	---	3.14072e-10	1.1664e-07	1.51457	1.51457	17.1602	58.7883
1456139_at	antisense Igf2r RNA	Air	BM124989	---	104103	---	NR_002853	1353471	2.20667e-09	1.18503e-07	1.37008	1.37008	3.76806	45.4349
1428891_at	---	---	AK008716	---	---	---	---	---	9.14023e-09	1.22866e-07	1.24209	1.24209	3.31371	37.5577
1418434_at	makorin, ring finger protein, 1	Mkrn1	BQ176661	Mm.270484	54484	NP_061280.1	NM_018810	1859353	5.91846e-09	1.32487e-07	0.727967	-1.37369	-6.89535	39.82
1436698_x_at	cDNA sequence BC054438	BC054438	AV167328	Mm.34379	407831	NP_001001183.1	NM_001001183	3039635	5.1713e-12	1.51668e-07	1.52974	1.52974	4.08581	100.199
1422823_at	epidermal growth factor receptor pathway substrate 8	Eps8	NM_007945	Mm.235346	13860	NP_031971.2	NM_007945	104684	1.54586e-08	1.53986e-07	0.69104	-1.44709	-4.45605	34.9813
1421694_a_at	chondroitin sulfate proteoglycan 2	Cspg2	NM_019389	Mm.158700	13003	XP_488510.2 /// XP_904001.1 /// XP_904011.1 /// XP_917998.1 /// XP_927633.1 ///	XM_488510 /// XM_898908 /// XM_898918 /// XM_912905 /// XM_922540 /// XM_994074	---	2.42292e-09	1.57519e-07	1.4249	1.4249	5.59789	44.8727
1456014_s_at	cDNA sequence BC032204	BC032204	BB113173	Mm.157591	108101	NP_722490.1	NM_153795	2147790	8.67906e-09	1.57986e-07	1.57688	1.57688	12.2569	37.8208
1448700_at	G0/G1 switch gene 2	G0s2	NM_008059	Mm.3283	14373	NP_032085.1	NM_008059	---	2.11058e-09	1.60282e-07	1.44915	1.44915	5.49972	45.705
1416882_at	regulator of G-protein signalling 10	Rgs10	NM_026418	Mm.18635	67865	NP_080694.1	NM_026418	---	2.68984e-08	1.61269e-07	1.27367	1.27367	3.84843	32.4425
1428266_at	myosin, light polypeptide 3	Myl3	AK002312	Mm.7353	17897	NP_034989.1	NM_010859	---	1.51795e-08	1.65271e-07	1.40641	1.40641	6.69249	35.0679
1460125_at	RIKEN cDNA 2610301F02 gene	2610301F02Rik	BB517076	Mm.26579	545428	NP_001020747.1	NM_001025576	---	3.08225e-09	1.66633e-07	1.70721	1.70721	7.65325	43.4551
1458551_at	Myocyte enhancer factor 2C	Mef2c	BM239547	Mm.24001	17260	NP_079558.1	NM_025282	---	1.61834e-07	1.6982e-07	1.44866	1.44866	2.80977	25.3249
1460208_at	fibrillin 1	Fbn1	NM_007993	Mm.271644	14118	NP_032019.1	NM_007993	95489	1.91777e-09	1.92654e-07	1.35972	1.35972	4.92791	46.2912
1459522_s_at	glycogenin	Gyg	AU017667	Mm.6375	27357	NP_038783.1	NM_013755	---	1.71905e-10	1.9437e-07	1.26565	1.26565	5.43833	63.6189
1438018_at	hook homolog 1 (Drosophila)	Hook1	BB463518	Mm.49994	77963	NP_084290.1	NM_030014	1925213	9.30317e-08	2.05568e-07	0.795879	-1.25647	-4.02961	27.3535
1429818_at	RIKEN cDNA 2410012M07 gene	2410012M07Rik	AK010476	Mm.140843	71979	XP_486251.1 /// XP_911961.1 /// XP_997211.1	XM_486251 /// XM_906868 /// XM_992117	---	3.64565e-10	2.10195e-07	0.675549	-1.48028	-5.17731	57.6485
1428629_at	zinc finger protein 518	Zfp518	AK018187	Mm.313523	72672	XP_140758.3 /// XP_899366.1 /// XP_906513.1 /// XP_922698.1 /// XP_930148.1 ///	XM_140758 /// XM_894273 /// XM_901420 /// XM_917605 /// XM_925055 /// XM_925057	---	1.45433e-09	2.21316e-07	0.790475	-1.26506	-2.65071	48.0238
1435399_at	RIKEN cDNA 2310068J10 gene	2310068J10Rik	AV092324	Mm.34359	108992	---	---	1922069	2.36725e-11	2.22091e-07	1.32103	1.32103	2.55083	82.3391
1454826_at	zinc finger and BTB domain containing 11	Zbtb11	BM195115	Mm.391619	271377	---	---	2443876	6.89103e-09	2.36648e-07	0.861951	-1.16016	-2.16539	39.014
1421633_a_at	hyaluronan and proteoglycan link protein 1	Hapln1	NM_013500	Mm.266790	12950	NP_038528.2	NM_013500	1337006	4.95241e-08	2.47736e-07	1.67632	1.67632	8.59374	29.8407
1438020_at	hyaluronan and proteoglycan link protein 1	Hapln1	BB036951	Mm.266790	12950	NP_038528.2	NM_013500	---	1.54157e-08	2.6951e-07	1.79187	1.79187	13.5667	34.9945
1460038_at	POU domain, class 3, transcription factor 1	Pou3f1	BG065255	---	18991	NP_035271.1	NM_011141	---	2.4697e-07	2.71781e-07	0.608458	-1.6435	-11.092	23.8677
1419301_at	frizzled homolog 4 (Drosophila)	Fzd4	BF783030	Mm.387968	14366	NP_032081.2	NM_008055	---	6.47148e-10	2.72297e-07	1.30512	1.30512	4.42001	53.4537
1429475_at	RIKEN cDNA 2810457I06 gene	2810457I06Rik	AK013361	Mm.133615	72828	NP_789830.1	NM_176860	1920078	1.02055e-06	2.75483e-07	1.337	1.337	4.32889	19.5014
1452762_at	RIKEN cDNA 8430436O14 gene	8430436O14Rik	AK018466	Mm.393126	71506	---	---	1918756	1.94536e-11	2.75817e-07	1.32292	1.32292	4.58522	84.4573
1429463_at	protein kinase, AMP-activated, alpha 2 catalytic subunit	Prkaa2	BB612385	Mm.48638	108079	NP_835279.1	NM_178143	1336173	7.22579e-10	2.76605e-07	1.16046	1.16046	2.10611	52.6817
1416552_at	developmental pluripotency associated 5	Dppa5	NM_025274	Mm.139314	434423	NP_079550.2	NM_025274	101800	2.32079e-10	2.85996e-07	0.64861	-1.54176	-13.9973	61.1678
1440431_at	Myeloid ecotropic viral integration site 1	Meis1	BB053468	Mm.356578	17268	NP_034919.1	NM_010789	---	1.06643e-08	2.8811e-07	1.47708	1.47708	4.67049	36.784
1460318_at	cysteine and glycine-rich protein 3	Csrp3	NM_013808	Mm.17235	13009	NP_038836.1	NM_013808	1330824	6.26951e-09	2.89275e-07	1.58972	1.58972	7.68515	39.5129
1417110_at	mannosidase 1, alpha	Man1a	BB070019	Mm.117294	17155	NP_032574.1	NM_008548	---	6.30945e-09	2.91779e-07	1.30405	1.30405	3.74087	39.4792
1454727_at	expressed sequence AI173486	AI173486	BB106834	Mm.26632	106877	NP_849259.2	NM_178928	---	5.56396e-08	3.0627e-07	1.37225	1.37225	4.67874	29.3666
1422644_at	SH3-binding domain glutamic acid-rich protein	Sh3bgr	NM_015825	Mm.391856	50795	NP_056640.1	NM_015825	---	7.08839e-09	3.08551e-07	1.4927	1.4927	9.19598	38.8661
1438452_at	nebulette	Nebl	BM121794	Mm.256298	74103	NP_083033.1	NM_028757	1921353	1.19186e-08	3.13887e-07	1.63274	1.63274	9.25857	36.2353
1427486_at	protein tyrosine phosphatase, receptor type, B	Ptprb	AF157628	Mm.37213	19263	NP_084204.1	NM_029928	---	6.2698e-08	3.27096e-07	1.34617	1.34617	3.29502	28.8872
1418673_at	snail homolog 2 (Drosophila)	Snai2	NM_011415	Mm.4272	20583	NP_035545.1	NM_011415	1096393	2.00556e-07	3.30999e-07	1.4006	1.4006	4.61983	24.5758
1435701_at	DnaJ (Hsp40) homolog, subfamily B, member 6	Dnajb6	BM118858	Mm.213203	23950	NP_001033029.1 /// NP_001033030.1 /// NP_035977.2	NM_001037940 /// NM_001037941 /// NM_011847	---	1.69465e-10	3.32989e-07	0.874439	-1.14359	-1.85604	63.738
1417714_x_at	hemoglobin alpha, adult chain 1	Hba-a1	NM_008218	Mm.196110	15122	NP_032244.1	NM_008218	96015	3.2895e-08	3.50942e-07	1.71396	1.71396	11.3454	31.5627
1418379_s_at	G protein-coupled receptor 124	Gpr124	NM_054044	Mm.87046	78560	NP_473385.1	NM_054044	---	3.77913e-08	3.57714e-07	1.5275	1.5275	7.28487	30.9688
1441045_at	---	---	BB037235	---	---	---	---	---	1.19263e-10	3.59044e-07	0.615892	-1.62366	-4.81906	66.7316
1422286_a_at	TG interacting factor	Tgif	NM_009372	Mm.101034	21815	NP_033398.2	NM_009372	1194497	7.70908e-11	3.64193e-07	0.833504	-1.19975	-2.95345	70.6376
1457695_at	AP1 gamma subunit binding protein 1	Ap1gbp1	C76297	Mm.82680	217030	NP_919322.1	NM_194341	---	2.07508e-05	3.76915e-07	0.864344	-1.15695	-1.87126	12.4312
1435176_a_at	inhibitor of DNA binding 2	Id2	BF019883	Mm.34871	15902	NP_034626.1	NM_010496	---	6.01046e-10	3.8669e-07	1.23532	1.23532	3.89486	53.9772
1454637_at	kelch-like 8 (Drosophila)	Klhl8	BM942651	Mm.179871	246293	NP_848856.1	NM_178741	---	5.15212e-08	3.91041e-07	0.793263	-1.26062	-2.90141	29.679
1422537_a_at	inhibitor of DNA binding 2	Id2	NM_010496	Mm.34871	15902	NP_034626.1	NM_010496	96397	5.84931e-09	4.24481e-07	1.2527	1.2527	3.5353	39.8829
1430522_a_at	vesicle-associated membrane protein 5	Vamp5	AK009266	Mm.42184	53620	NP_058568.1	NM_016872	1858622	3.78453e-08	4.28829e-07	1.24	1.24	2.62725	30.9628
1460596_at	angiotensin II, type I receptor-associated protein	Agtrap	BI648497	Mm.46247	11610	NP_033772.2	NM_009642	---	4.32818e-08	4.42137e-07	0.824357	-1.21307	-2.58889	30.3981
1448289_at	collapsin response mediator protein 1	Crmp1	AB006714	Mm.290995	12933	NP_031791.3	NM_007765	107793	3.12022e-07	4.42554e-07	0.745638	-1.34113	-4.65021	23.0941
1438705_at	expressed sequence AI465270	AI465270	BB471309	Mm.392244	102097	---	---	2142566	3.79085e-07	4.51898e-07	1.30484	1.30484	3.55961	22.4668
1419513_a_at	ect2 oncogene	Ect2	NM_007900	Mm.261453	13605	NP_031926.1	NM_007900	---	9.53968e-08	4.88267e-07	0.850163	-1.17624	-2.7781	27.2584
1423378_at	a disintegrin and metallopeptidase domain 23	Adam23	AI838132	Mm.124892	23792	NP_035910.1	NM_011780	1345162	6.82048e-10	4.91164e-07	0.744321	-1.34351	-3.49619	53.0846
1440830_at	G protein-coupled receptor 116	Gpr116	AW547876	Mm.23478	224792	XP_001003162.1 /// XP_001003172.1 /// XP_001003883.1 /// XP_001003898.1 /// XP_0	XM_001003162 /// XM_001003172 /// XM_001003883 /// XM_001003898 /// XM_001003985	---	1.0159e-08	5.17883e-07	1.3524	1.3524	3.54086	37.0259
1419137_at	SH3/ankyrin domain gene 3	Shank3	NM_021423	Mm.146855	58234	NP_067398.2	NM_021423	1930016	2.25319e-07	5.20565e-07	1.15204	1.15204	2.06473	24.1775
1416473_a_at	neighbor of Punc E11	Nope	NM_020043	Mm.209041	56741	NP_064427.1	NM_020043	---	5.78484e-08	5.20951e-07	0.869766	-1.14973	-2.29708	29.2095
1418106_at	hairy/enhancer-of-split related with YRPW motif 2	Hey2	NM_013904	Mm.103573	15214	NP_038932.1	NM_013904	---	1.47101e-06	5.21975e-07	1.44801	1.44801	4.97074	18.4957
1455741_a_at	endothelin converting enzyme 1	Ece1	AW553715	Mm.274463	230857	NP_955011.1	NM_199307	---	4.30564e-07	5.4913e-07	1.14573	1.14573	2.43992	22.0647
1419003_at	blood vessel epicardial substance	Bves	NM_024285	Mm.390290	23828	NP_077247.1	NM_024285	1346013	1.06002e-07	5.5378e-07	1.29311	1.29311	3.64243	26.8626
1435184_at	natriuretic peptide receptor 3	Npr3	BG066982	Mm.25259	18162	NP_001034270.1 /// NP_032754.2	NM_001039181 /// NM_008728	---	5.43322e-08	5.59318e-07	1.54184	1.54184	4.47903	29.4628
1420872_at	guanylate cyclase 1, soluble, beta 3	Gucy1b3	BF472806	Mm.9445	54195	NP_059497.1	NM_017469	---	8.96797e-08	5.63944e-07	1.67744	1.67744	8.0807	27.4929
1448600_s_at	vav 3 oncogene	Vav3	BC027242	Mm.282257	57257	NP_065251.2 /// NP_666251.1	NM_020505 /// NM_146139	---	3.31916e-06	5.6488e-07	1.36179	1.36179	4.19218	16.4149
1433583_at	zinc finger protein 365 /// similar to zinc finger protein 365	Zfp365 /// LOC674611	AV327248	Mm.268346	216049 /// 674611	NP_848794.1 /// XP_985170.1 /// XP_985208.1 /// XP_985244.1	NM_178679 /// XM_980076 /// XM_980114 /// XM_980150	---	1.31309e-08	5.96952e-07	0.751541	-1.3306	-3.57662	35.7635
1424239_at	RIKEN cDNA 2310066E14 gene	2310066E14Rik	BC006820	Mm.41261	75687	XP_486159.1 /// XP_920576.1 /// XP_999795.1	XM_486159 /// XM_915483 /// XM_994701	---	8.17216e-07	5.99404e-07	1.17508	1.17508	2.36862	20.1353
1438619_x_at	zinc finger, DHHC domain containing 14	Zdhhc14	BB318221	Mm.328751	224454	NP_666185.3	NM_146073	2653229	4.56159e-06	6.01283e-07	1.39738	1.39738	5.1316	15.6574
1455345_at	PHD finger protein 15	Phf15	BI663145	Mm.259996	76901	NP_955003.2	NM_199299	1924151	5.11211e-08	6.02541e-07	0.758971	-1.31757	-4.32706	29.7108
1448487_at	leucine rich repeat (in FLII) interacting protein 1	Lrrfip1	NM_008515	Mm.45039	16978	NP_032541.1	NM_008515	---	1.78359e-07	6.07605e-07	1.22964	1.22964	2.85042	24.9829
1454608_x_at	transthyretin	Ttr	BG141874	Mm.2108	22139	NP_038725.1	NM_013697	---	2.50804e-13	6.09809e-07	1.32956	1.32956	6.47696	147.616
1455288_at	RIKEN cDNA 1110036O03 gene	1110036O03Rik	BE951265	Mm.4940	66180	NP_789800.1	NM_176830	1913430	1.70617e-10	6.46235e-07	1.1156	1.1156	1.76455	63.6815
1443432_at	expressed sequence AU022680	AU022680	BG068354	---	100311	---	---	2140469	6.59217e-05	6.68732e-07	1.17903	1.17903	1.49689	10.3455
1437494_at	mitogen-activated protein kinase-activated protein kinase 3	Mapkapk3	BB469472	Mm.222612	102626	NP_849238.1	NM_178907	2143163	6.86427e-08	6.72929e-07	0.838551	-1.19253	-2.5975	28.5285
1435265_at	Adult male cecum cDNA, RIKEN full-length enriched library, clone:9130204C03 prod	---	BF466929	Mm.25683	---	---	---	---	9.16059e-08	7.08348e-07	1.46661	1.46661	4.65892	27.4121
1455040_s_at	RIKEN cDNA 1110062M06 gene	1110062M06Rik	BI965045	Mm.232	68850	---	---	1916100	1.64652e-06	7.28153e-07	1.48176	1.48176	4.22382	18.1948
1420023_at	eukaryotic translation termination factor 1	Etf1	C77379	Mm.329353	225363	NP_659115.2	NM_144866	---	2.46257e-07	7.38369e-07	0.8538	-1.17123	-2.1517	23.8774
1452478_at	alpha-kinase 2	Alpk2	AY044451	Mm.296528	225638	XP_001000930.1 /// XP_001000945.1 /// XP_001002606.1 /// XP_001002615.1 /// XP_9	XM_001000930 /// XM_001000945 /// XM_001002606 /// XM_001002615 /// XM_914598 //	2449492	2.28595e-06	7.71361e-07	1.38164	1.38164	3.74228	17.3424
1416271_at	PERP, TP53 apoptosis effector	Perp	NM_022032	Mm.28209	64058	NP_071315.1	NM_022032	---	2.75605e-06	7.82837e-07	0.718464	-1.39186	-5.38982	16.8719
1423280_at	stathmin-like 2	Stmn2	BM115022	Mm.29580	20257	NP_079561.1	NM_025285	---	1.00149e-08	7.99631e-07	0.63097	-1.58486	-9.04336	37.0974
1435891_x_at	RIKEN cDNA 2610021A01 gene /// similar to zinc finger protein 347	2610021A01Rik /// LOC668572	BQ175465	Mm.272733	668572 /// 75412	XP_001001165.1 /// XP_898559.2 /// XP_921826.2 /// XP_983615.1	XM_001001165 /// XM_893466 /// XM_916733 /// XM_978521	---	6.46744e-08	8.3021e-07	0.828439	-1.20709	-2.08502	28.7639
1457356_at	Insulin-like growth factor 2 receptor	Igf2r	BI793602	Mm.26553	16004	NP_034645.1	NM_010515	---	1.0047e-07	8.4824e-07	1.28861	1.28861	3.29062	27.0632
1434725_at	GRAM domain containing 1C	Gramd1c	AV255657	Mm.19316	207798	NP_705756.1	NM_153528	2443024	5.27569e-08	8.59596e-07	1.34276	1.34276	3.37057	29.5824
1436367_at	Protein tyrosine phosphatase, receptor type, B	Ptprb	BB119527	Mm.37213	19263	NP_084204.1	NM_029928	---	2.03382e-07	8.76432e-07	1.30187	1.30187	2.62961	24.5276
1416255_at	gap junction membrane channel protein alpha 4	Gja4	AF216832	Mm.24615	14612	NP_032146.1	NM_008120	---	4.12333e-07	9.19989e-07	1.3934	1.3934	3.9589	22.2006
1416967_at	SRY-box containing gene 2	Sox2	U31967	Mm.65396	20674	NP_035573.2	NM_011443	98364	3.87466e-06	9.67102e-07	0.680515	-1.46948	-9.65514	16.0425
1433956_at	cadherin 5	Cdh5	AW543698	Mm.21767	12562	NP_033998.2	NM_009868	---	2.10653e-08	9.81934e-07	1.46645	1.46645	4.02032	33.5413
1420086_x_at	fibroblast growth factor 4	Fgf4	BB709552	Mm.4956	14175	NP_034332.2	NM_010202	---	6.93478e-10	1.00703e-06	0.570252	-1.75361	-13.418	52.9683
1433783_at	LIM domain binding 3	Ldb3	BB479063	Mm.29733	24131	NP_001034160.1 /// NP_001034161.1 /// NP_001034162.1 /// NP_001034163.1 /// NP_0	NM_001039071 /// NM_001039072 /// NM_001039073 /// NM_001039074 /// NM_001039075	---	7.45687e-09	1.06106e-06	1.4842	1.4842	5.78775	38.6019
1456180_at	similar to RNA binding motif protein 24 /// similar to RNA binding motif protein	LOC380843 /// LOC638266 /// LOC666794	AV333298	---	380843 /// 638266 /// 666794	XP_919324.2 /// XP_982956.1 /// XP_994446.1 /// XP_994474.1 /// XP_994503.1	XM_914231 /// XM_977862 /// XM_989352 /// XM_989380 /// XM_989409	---	2.09517e-06	1.06993e-06	1.41477	1.41477	5.33162	17.5654
1432073_at	RIKEN cDNA 1700113I22 gene	1700113I22Rik	AK007198	Mm.358756	73635	NP_081141.1	NM_026865	1920885	2.35302e-07	1.07021e-06	1.24604	1.24604	3.29042	24.0307
1451425_a_at	makorin, ring finger protein, 1	Mkrn1	BC003329	Mm.270484	54484	NP_061280.1	NM_018810	1859353	2.20485e-08	1.10856e-06	0.717078	-1.39455	-6.4798	33.3337
1451978_at	lysyl oxidase-like 1	Loxl1	AF357006	Mm.250492	16949	NP_034859.2	NM_010729	106096	1.59988e-09	1.16339e-06	1.31187	1.31187	3.27949	47.4196
1455956_x_at	cyclin D2	Ccnd2	AV310588	Mm.333406	12444	NP_033959.1	NM_009829	88314	6.43867e-08	1.17625e-06	1.26074	1.26074	5.37715	28.7816
1439065_x_at	Similar to zinc finger protein 665	MGC117846	C77501	Mm.270762	626316	NP_001033015.1	NM_001037926	---	3.79693e-11	1.20314e-06	0.743934	-1.34421	-5.08192	77.4484
1430640_a_at	protein kinase, cAMP dependent regulatory, type II beta	Prkar2b	BI695530	Mm.25594	19088	NP_035288.2	NM_011158	97760	5.40721e-06	1.20598e-06	1.45366	1.45366	7.07219	15.2643
1440244_at	avian erythroblastosis virus E-26 (v-ets) oncogene related	Erg	AV329219	Mm.164531	13876	NP_598420.1	NM_133659	---	1.84195e-06	1.20627e-06	1.35966	1.35966	3.2138	17.8995
1435285_at	metallophosphoesterase domain containing 2	Mpped2	BB731805	Mm.45628	77015	---	---	1924265	2.38595e-07	1.21685e-06	1.36294	1.36294	4.38121	23.9838
1438786_a_at	RIKEN cDNA 2610021A01 gene /// similar to zinc finger protein 347	2610021A01Rik /// LOC668572	AV258879	Mm.272733	668572 /// 75412	XP_001001165.1 /// XP_898559.2 /// XP_921826.2 /// XP_983615.1	XM_001001165 /// XM_893466 /// XM_916733 /// XM_978521	---	2.63186e-08	1.21898e-06	0.850329	-1.17602	-2.13483	32.5391
1457265_at	RIKEN cDNA B230333C21 gene	B230333C21Rik	BG063043	Mm.116704	338351	XP_111900.5 /// XP_927028.1 /// XP_985206.1	XM_111900 /// XM_921935 /// XM_980112	---	2.415e-09	1.23186e-06	0.865984	-1.15476	-2.06127	44.8923
1445268_at	Transcribed locus, weakly similar to NP_059506.1 coatomer protein complex, subun	---	AW550459	Mm.392091	---	---	---	---	3.28733e-11	1.26348e-06	1.27347	1.27347	2.7719	78.9097
1425814_a_at	calcitonin receptor-like	Calcrl	AF209905	Mm.75467	54598	NP_061252.1	NM_018782	---	1.57887e-08	1.27455e-06	1.55862	1.55862	6.2082	34.8812
1420941_at	regulator of G-protein signaling 5	Rgs5	BF585144	Mm.20954	19737	NP_033089.2	NM_009063	---	3.30671e-07	1.27827e-06	1.47878	1.47878	7.56968	22.9054
1441879_x_at	makorin, ring finger protein, 1	Mkrn1	AV218897	Mm.270484	54484	NP_061280.1	NM_018810	1859353	3.023e-08	1.29213e-06	0.685349	-1.45911	-4.88627	31.9294
1456898_at	purine rich element binding protein A	Pura	AI426862	---	19290	NP_033015.1	NM_008989	---	1.0745e-08	1.29732e-06	0.821641	-1.21708	-2.60111	36.7465
1459737_s_at	transthyretin	Ttr	AA408768	Mm.2108	22139	NP_038725.1	NM_013697	98865	5.01173e-13	1.39556e-06	1.30669	1.30669	4.98721	135.136
1435605_at	ARP3 actin-related protein 3 homolog B (yeast)	Actr3b	BB125424	Mm.150319	242894	NP_001004365.1	NM_001004365	2661120	5.28638e-09	1.43373e-06	0.717672	-1.39339	-3.74479	40.4282
1436178_at	leprecan-like 1	Leprel1	AW553532	Mm.326869	210530	NP_775555.1	NM_173379	2146663	7.01143e-09	1.44036e-06	1.23681	1.23681	3.35012	38.9232
1418788_at	endothelial-specific receptor tyrosine kinase	Tek	NM_013690	Mm.14313	21687	NP_038718.2	NM_013690	---	2.36951e-07	1.44517e-06	1.56842	1.56842	8.51934	24.0071
1448233_at	prion protein	Prnp	BE630020	Mm.648	19122	NP_035300.1	NM_011170	---	8.17466e-10	1.46395e-06	1.20284	1.20284	3.59352	51.8302
1457637_at	Prickle like 1 (Drosophila)	Prickle1	BE992966	Mm.150314	106042	NP_001028389.1	NM_001033217	---	2.07893e-06	1.47629e-06	1.54515	1.54515	6.13363	17.5855
1448665_at	dystrophin, muscular dystrophy	Dmd	NM_007868	Mm.275608	13405	NP_031894.1	NM_007868	---	1.08097e-06	1.4786e-06	0.651399	-1.53516	-5.66542	19.3401
1423835_at	zinc finger protein 503	Zfp503	BB447914	Mm.292401	218820	NP_663434.2	NM_145459	1353644	1.84964e-11	1.54397e-06	1.21492	1.21492	2.56716	85.0103
1448925_at	twist homolog 2 (Drosophila)	Twist2	NM_007855	Mm.422639	13345	NP_031881.1	NM_007855	---	1.52181e-09	1.58196e-06	1.23692	1.23692	2.99013	47.7356
1448152_at	insulin-like growth factor 2	Igf2	NM_010514	Mm.3862	16002	NP_034644.1	NM_010514	96434	6.61787e-10	1.74935e-06	1.32665	1.32665	8.86273	53.2962
1433559_at	solute carrier family 45, member 4	Slc45a4	BB811412	Mm.212813	106068	NP_001028391.1	NM_001033219	2146236	1.05733e-06	1.77862e-06	0.882935	-1.13259	-1.93574	19.402
1451342_at	spondin 1, (f-spondin) extracellular matrix protein	Spon1	BC020531	Mm.334160	233744	NP_663559.1	NM_145584	2385287	8.02698e-11	1.79087e-06	1.33303	1.33303	4.76554	70.2669
1458345_s_at	collectin sub-family member 11	Colec11	BB239199	Mm.30724	71693	NP_082142.1	NM_027866	---	3.30883e-10	1.81818e-06	1.42148	1.42148	4.17496	58.3872
1419225_at	calcium channel, voltage-dependent, alpha2/delta subunit 3	Cacna2d3	NM_009785	---	12294	NP_033915.1	NM_009785	---	6.49785e-05	1.85665e-06	1.29156	1.29156	2.4622	10.3697
1448557_at	RIKEN cDNA 1200015N20 gene	1200015N20Rik	NM_024244	Mm.19825	71721	NP_077206.2	NM_024244	1918971	4.04645e-06	1.96262e-06	0.728265	-1.37313	-3.03	15.9394
1448797_at	ELK3, member of ETS oncogene family	Elk3	BC005686	Mm.4454	13713	NP_038536.1 /// NP_991099.1	NM_013508 /// NM_205536	101762	9.2368e-08	2.01007e-06	1.31383	1.31383	3.67612	27.3806
1441964_at	RIKEN cDNA 1110003F05 gene	1110003F05Rik	BB069531	Mm.130694	66145	---	---	1913395	2.5253e-08	2.02953e-06	1.21736	1.21736	2.42675	32.7231
1426733_at	inositol 1,3,4-triphosphate 5/6 kinase	Itpk1	AW552407	Mm.347546	217837	NP_766172.1	NM_172584	---	1.02976e-07	2.03015e-06	0.802768	-1.24569	-3.80481	26.9708
1422824_s_at	epidermal growth factor receptor pathway substrate 8	Eps8	NM_007945	Mm.235346	13860	NP_031971.2	NM_007945	---	4.24177e-09	2.03835e-06	0.774059	-1.29189	-3.44449	41.6389
1456061_at	GTPase, IMAP family member 8	Gimap8	BM243674	Mm.86514	243374	NP_997651.1	NM_212486	---	3.60773e-07	2.06449e-06	1.35098	1.35098	2.94725	22.6249
1434141_at	guanylate cyclase 1, soluble, alpha 3	Gucy1a3	BG072799	Mm.143831	60596	NP_068696.2	NM_021896	---	5.57199e-08	2.08017e-06	1.63151	1.63151	6.04087	29.3607
1427133_s_at	low density lipoprotein receptor-related protein 2	Lrp2	C80829	Mm.23847	14725	XP_130308.4 /// XP_130363.3 /// XP_904939.1 /// XP_904947.1 /// XP_904952.1 ///	XM_130308 /// XM_130363 /// XM_899846 /// XM_899854 /// XM_899859 /// XM_909085	---	4.82454e-06	2.12442e-06	0.718692	-1.39142	-4.19541	15.5269
1452761_a_at	RIKEN cDNA 8430436O14 gene	8430436O14Rik	AK018466	Mm.393126	71506	---	---	1918756	1.37095e-09	2.15261e-06	1.2439	1.2439	3.36996	48.4014
1434756_at	hypothetical protein 5430421B17	5430421B17	AV292354	Mm.86755	330593	---	---	---	4.3889e-07	2.17283e-06	1.25383	1.25383	3.42599	22.0048
1423424_at	zinc finger protein of the cerebellum 3	Zic3	BB732077	Mm.255890	22773	NP_033601.1	NM_009575	106676	1.1096e-08	2.1816e-06	0.746402	-1.33976	-6.86711	36.5873
1416692_at	coilin	Coil	NM_016706	Mm.268004	12812	NP_057915.1 /// NP_851846.1	NM_016706 /// NM_181329	---	1.588e-08	2.20686e-06	0.861445	-1.16084	-2.30964	34.854
1436303_at	myeloid/lymphoid or mixed lineage-leukemia translocation to 4 homolog (Drosophil	Mllt4	BQ267038	Mm.59167	17356	XP_895540.2 /// XP_916103.2 /// XP_983135.1	XM_890447 /// XM_911010 /// XM_978041	1314653	1.38957e-08	2.21033e-06	1.0829	1.0829	1.70641	35.4904
1416761_at	---	---	BC014753	---	---	---	---	---	8.07283e-09	2.23424e-06	1.34934	1.34934	6.41297	38.1916
1458624_at	similar to RNA binding motif protein 24 /// similar to RNA binding motif protein	LOC380843 /// LOC666794	AW125876	---	380843 /// 666794	XP_982956.1 /// XP_994446.1 /// XP_994474.1 /// XP_994503.1	XM_977862 /// XM_989352 /// XM_989380 /// XM_989409	---	1.52981e-05	2.26046e-06	1.4372	1.4372	3.69229	13.0327
1418178_at	internexin neuronal intermediate filament protein, alpha	Ina	BC018383	Mm.276251	226180	NP_666212.2	NM_146100	---	5.29838e-06	2.26304e-06	0.731632	-1.36681	-4.64126	15.3109
1450850_at	villin 2	Vil2	BM119387	Mm.277812	22350	NP_033536.2	NM_009510	98931	1.16629e-05	2.31399e-06	0.860361	-1.1623	-2.61494	13.5875
1417122_at	vav 3 oncogene	Vav3	BC027242	Mm.282257	57257	NP_065251.2 /// NP_666251.1	NM_020505 /// NM_146139	---	1.65494e-06	2.32607e-06	1.52185	1.52185	4.08557	18.1813
1448554_s_at	myosin, heavy polypeptide 6, cardiac muscle, alpha /// similar to myosin, heavy	Myh6 /// LOC671894 /// LOC674761	NM_080728	Mm.290003	17888 /// 671894 /// 674761	NP_034986.1 /// XP_981987.1 /// XP_994820.1	NM_010856 /// XM_976893 /// XM_989726	---	7.62964e-09	2.34268e-06	1.50646	1.50646	9.50876	38.4831
1456087_at	nuclear factor I/A	Nfia	BB089547	Mm.31274	18027	NP_035035.1	NM_010905	108056	2.13503e-08	2.35499e-06	1.23536	1.23536	2.58802	33.48
1434498_at	gene model 1673, (NCBI)	Gm1673	BE626727	Mm.4923	381633	NP_001028630.1	NM_001033458	2686519	1.40544e-05	2.35539e-06	1.18315	1.18315	2.43851	13.2041
1427677_a_at	SRY-box containing gene 6	Sox6	AJ010605	Mm.323365	20679	NP_001020731.1 /// NP_035575.1	NM_001025560 /// NM_011445	98368	1.10452e-07	2.41952e-06	1.34094	1.34094	3.13699	26.7095
1426450_at	phospholipase C-like 2	Plcl2	BM207017	Mm.217362	224860	NP_038908.1	NM_013880	1352756	2.52777e-06	2.45661e-06	1.24509	1.24509	3.39676	17.0881
1437065_at	zinc finger and BTB domain containing 20	Zbtb20	BQ174376	Mm.136238	56490	NP_062752.1	NM_019778	1929213	2.30306e-06	2.46558e-06	1.2162	1.2162	1.77885	17.3235
1440007_at	solute carrier family 43, member 1	Slc43a1	BB378464	Mm.22716	72401	XP_001003307.1 /// XP_001003323.1 /// XP_001003329.1 /// XP_902978.1 /// XP_9030	XM_001003307 /// XM_001003323 /// XM_001003329 /// XM_897885 /// XM_897921 /// X	1931352	2.17862e-06	2.4973e-06	1.28865	1.28865	2.9728	17.4652
1435618_at	paraneoplastic antigen MA2	Pnma2	BB473446	Mm.44358	239157	NP_780707.1	NM_175498	---	3.14618e-09	2.53238e-06	0.755411	-1.32378	-3.66042	43.3361
1456891_at	DENN/MADD domain containing 2C	Dennd2c	BB786084	Mm.293641	329727	NP_808525.1	NM_177857	---	9.61516e-08	2.56141e-06	0.661025	-1.5128	-6.53816	27.2286
1424186_at	coiled-coil domain containing 80	Ccdc80	BG074158	Mm.181074	67896	NP_080715.2	NM_026439	---	2.60591e-10	2.5731e-06	1.29836	1.29836	3.97927	60.2458
1450989_at	teratocarcinoma-derived growth factor	Tdgf1	AV294613	Mm.5090	21667	NP_035692.1	NM_011562	---	7.34216e-10	2.59494e-06	0.784723	-1.27433	-5.34543	52.5707
1435964_a_at	TAO kinase 3	Taok3	BB194075	Mm.248296	330177	XP_894898.1 /// XP_903733.1 /// XP_903741.1 /// XP_903747.1 /// XP_903755.1 ///	XM_889805 /// XM_898640 /// XM_898648 /// XM_898654 /// XM_898662 /// XM_898669	---	3.51056e-05	2.61114e-06	1.24994	1.24994	3.38876	11.4455
1448265_x_at	epithelial V-like antigen 1	Eva1	BC015076	Mm.33240	14012	NP_031988.2	NM_007962	---	1.14782e-05	2.61761e-06	0.621384	-1.60931	-5.44358	13.6207
1417951_at	enolase 3, beta muscle	Eno3	NM_007933	Mm.251322	13808	NP_031959.1	NM_007933	95395	8.86296e-09	2.76284e-06	1.16298	1.16298	2.7746	37.714
1448261_at	cadherin 1	Cdh1	NM_009864	Mm.35605	12550	NP_033994.1	NM_009864	---	1.29125e-05	2.76605e-06	0.724048	-1.38112	-7.44189	13.3772
1436916_at	transmembrane protein 108	Tmem108	BB733119	Mm.384704	81907	NP_848753.1	NM_178638	1932411	1.72054e-08	2.80165e-06	1.33224	1.33224	3.33868	34.4769
1422952_at	Ng23 protein	Ng23	NM_023893	---	78376	NP_076382.2	NM_023893	---	1.79065e-05	2.96334e-06	1.16734	1.16734	1.89071	12.7192
1420573_at	homeo box D1	Hoxd1	NM_010467	Mm.4932	15429	NP_034597.2	NM_010467	---	2.5538e-05	2.96732e-06	1.54289	1.54289	6.34858	12.0344
1449135_at	SRY-box containing gene 18	Sox18	NM_009236	Mm.264904	20672	NP_033262.1	NM_009236	---	4.59525e-07	2.98201e-06	1.43576	1.43576	5.02511	21.8616
1448862_at	intercellular adhesion molecule 2	Icam2	NM_010494	Mm.394	15896	NP_034624.1	NM_010494	---	3.33782e-08	3.02579e-06	1.40471	1.40471	3.99533	31.4998
1441911_x_at	phosphoribosylglycinamide formyltransferase	Gart	BB402208	Mm.4505	14450	NP_034386.2	NM_010256	---	1.40507e-08	3.04541e-06	0.836938	-1.19483	-2.42484	35.437
1455314_at	LIM domain containing preferred translocation partner in lipoma	Lpp	BM236111	Mm.391933	210126	NP_848780.2	NM_178665	2441849	5.64505e-08	3.07051e-06	1.15848	1.15848	2.48489	29.3081
1433557_at	chromobox homolog 7	Cbx7	AV024881	Mm.323442	52609	NP_659060.1	NM_144811	1196439	5.4239e-08	3.13624e-06	0.725761	-1.37786	-4.59275	29.4698
1451046_at	zinc finger protein, multitype 1	Zfpm1	AA014267	Mm.390068	22761	NP_033595.1	NM_009569	---	1.65369e-07	3.14628e-06	1.37269	1.37269	7.2254	25.2486
1438531_at	RIKEN cDNA A730054J21 gene	A730054J21Rik	BM119567	Mm.129727	320862	---	---	2444908	1.88019e-08	3.18722e-06	1.37672	1.37672	4.88288	34.0638
1450350_a_at	Jun dimerization protein 2	Jundm2	NM_030887	Mm.103560	81703	NP_112149.2	NM_030887	1932093	3.36313e-07	3.19366e-06	1.36177	1.36177	5.13941	22.8507
1450905_at	plexin C1	Plxnc1	BB476707	Mm.256712	54712	NP_061267.1	NM_018797	1890127	1.45653e-07	3.20701e-06	1.27819	1.27819	2.84748	25.7002
1416126_at	similar to DNA-directed RNA polymerase I 135 kDa polypeptide (RNA polymerase I s	LOC671429	NM_009086	---	671429	---	XR_003418	---	9.924e-08	3.24831e-06	0.887757	-1.12643	-2.02576	27.1095
1438855_x_at	tumor necrosis factor, alpha-induced protein 2	Tnfaip2	BB233088	Mm.255332	21928	NP_033422.1	NM_009396	---	9.54437e-06	3.24986e-06	1.70105	1.70105	15.7933	14.0095
1427445_a_at	titin	Ttn	BC025840	Mm.373672	22138	NP_035782.3 /// NP_082280.2	NM_011652 /// NM_028004	---	2.25608e-07	3.26337e-06	1.62121	1.62121	13.632	24.1732
1449876_at	protein kinase, cGMP-dependent, type I	Prkg1	NM_011160	Mm.381170	19091	NP_001013855.1 /// NP_035290.1	NM_001013833 /// NM_011160	---	5.23574e-06	3.32961e-06	1.23335	1.23335	2.08368	15.3382
1455436_at	DIRAS family, GTP-binding RAS-like 2	Diras2	BM114282	Mm.29362	68203	NP_001019645.1	NM_001024474	---	1.18342e-08	3.3414e-06	1.40065	1.40065	4.01051	36.2701
1452004_at	calcitonin/calcitonin-related polypeptide, alpha	Calca	AF330212	Mm.4361	12310	NP_001029126.1 /// NP_031613.1	NM_001033954 /// NM_007587	---	1.42813e-07	3.41165e-06	0.621649	-1.60862	-6.36903	25.7709
1439946_at	Myocyte enhancer factor 2C	Mef2c	BM221121	Mm.24001	17260	NP_079558.1	NM_025282	---	7.75535e-06	3.46837e-06	1.28299	1.28299	3.19631	14.4577
1419829_a_at	Growth factor receptor bound protein 2-associated protein 2	Gab2	AW049055	Mm.45086	14389	NP_034378.1	NM_010248	---	1.19781e-07	3.60779e-06	1.43944	1.43944	6.73207	26.4101
1422695_at	tweety homolog 1 (Drosophila) /// TAF1 RNA polymerase II, TATA box binding prote	Ttyh1 /// Taf1	NM_021324	Mm.29729	270627 /// 57776	NP_001001454.1 /// NP_067299.2 /// XP_001000569.1 /// XP_194622.5 /// XP_891657.	NM_001001454 /// NM_021324 /// XM_001000569 /// XM_194622 /// XM_886564 /// XM_8	1336878 /// 1336878	3.6272e-07	3.70873e-06	0.811	-1.23304	-1.81876	22.6077
1449106_at	glutathione peroxidase 3	Gpx3	NM_008161	Mm.200916	14778	NP_032187.2	NM_008161	---	2.45931e-09	3.75725e-06	1.23689	1.23689	4.11441	44.7836
1454745_at	Rho GTPase activating protein 29	Arhgap29	BG074320	Mm.229287	214137	NP_766113.1	NM_172525	2443818	3.25167e-08	3.78436e-06	1.15678	1.15678	2.60492	31.6127
1455494_at	procollagen, type I, alpha 1	Col1a1	BI794771	Mm.392066	12842	NP_031768.2	NM_007742	88467	5.90326e-13	3.87774e-06	1.21759	1.21759	2.97865	132.339
1429490_at	similar to Telomere-associated protein RIF1 (Rap1-interacting factor 1 homolog)	LOC671598	AK018316	---	671598	---	XR_003484	---	3.88881e-06	4.00599e-06	0.788485	-1.26826	-2.98916	16.0338
1454858_x_at	methyltransferase like 7A	Mettl7a	AV171622	Mm.220975	70152	NP_081610.2	NM_027334	---	3.72037e-05	4.09941e-06	0.849428	-1.17726	-1.87021	11.3406
1427769_x_at	myosin, light polypeptide 3	Myl3	X67685	Mm.7353	17897	NP_034989.1	NM_010859	---	1.39151e-07	4.10398e-06	1.42263	1.42263	7.14646	25.8644
1451968_at	X-ray repair complementing defective repair in Chinese hamster cells 5	Xrcc5	AF166486	Mm.246952	22596	NP_033559.1	NM_009533	104517	4.706e-10	4.11395e-06	0.882041	-1.13373	-2.05154	55.7451
1427032_at	hect domain and RLD 4	Herc4	AK019546	Mm.234437	67345	NP_080377.2	NM_026101	1914595	1.02679e-08	4.16277e-06	0.911253	-1.09739	-1.84416	36.9726
1436761_s_at	RIKEN cDNA 1200015N20 gene	1200015N20Rik	BB461323	Mm.19825	71721	NP_077206.2	NM_024244	1918971	2.78503e-05	4.16845e-06	0.735981	-1.35873	-2.26651	11.8717
1433964_s_at	cDNA sequence BC032204	BC032204	BG066664	Mm.157591	108101	NP_722490.1	NM_153795	2147790	1.21506e-05	4.20588e-06	1.42606	1.42606	5.36844	13.5025
1418600_at	Kruppel-like factor 1 (erythroid)	Klf1	NM_010635	Mm.4847	16596	NP_034765.1	NM_010635	---	6.06167e-06	4.21246e-06	1.58742	1.58742	12.4716	15.0048
1428792_at	breast carcinoma amplified sequence 1	Bcas1	AK008957	Mm.240850	76960	NP_084091.1	NM_029815	1924210	6.7912e-06	4.38913e-06	0.821811	-1.21682	-2.09291	14.7504
1418455_at	coatomer protein complex, subunit zeta 2	Copz2	NM_019877	Mm.22144	56358	NP_063930.1	NM_019877	---	6.88459e-10	4.41183e-06	1.2437	1.2437	3.0123	53.0191
1434766_at	Mus musculus, clone IMAGE:1512359, mRNA	---	BQ175911	Mm.392446	---	---	---	---	3.2266e-07	4.50743e-06	1.20556	1.20556	2.39956	22.985
1449071_at	myosin, light polypeptide 7, regulatory	Myl7	NM_022879	Mm.46514	17898	NP_075017.1	NM_022879	---	1.58458e-08	4.51474e-06	1.41633	1.41633	11.6273	34.8642
1448991_a_at	internexin neuronal intermediate filament protein, alpha	Ina	BC018383	Mm.276251	226180	NP_666212.2	NM_146100	96568	3.26339e-07	4.56311e-06	0.631836	-1.58269	-8.30178	22.9482
1455450_at	protein tyrosine phosphatase, non-receptor type 3	Ptpn3	AV231357	Mm.246552	545622	XP_485383.4 /// XP_926296.1 /// XP_985868.1	XM_485383 /// XM_921203 /// XM_980774	---	2.13073e-05	4.7566e-06	0.715833	-1.39697	-4.80566	12.38
1422567_at	niban protein	Niban	NM_022018	Mm.380569	63913	NP_071301.1	NM_022018	---	1.03623e-07	4.78738e-06	0.695227	-1.43838	-4.03882	26.9474
1437385_at	collagen and calcium binding EGF domains 1	Ccbe1	AV264768	Mm.207108	320924	NP_848908.1	NM_178793	2445053	9.09841e-08	4.90331e-06	1.37174	1.37174	3.802	27.438
1417839_at	claudin 5	Cldn5	NM_013805	Mm.422876	12741	NP_038833.2	NM_013805	---	7.52756e-09	4.93571e-06	1.29516	1.29516	3.27515	38.553
1417094_at	acyl-CoA thioesterase 7	Acot7	NM_133348	Mm.296191	70025	NP_579926.1	NM_133348	1917275	2.54431e-05	4.975e-06	0.773008	-1.29365	-3.59325	12.0414
1437936_at	RIKEN cDNA 6330534C20 gene	6330534C20Rik	AI428240	Mm.23411	434778	NP_001029231.1	NM_001034059	---	4.33176e-07	5.09051e-06	0.727166	-1.3752	-4.19785	22.0458
1420085_at	fibroblast growth factor 4	Fgf4	BB709552	Mm.4956	14175	NP_034332.2	NM_010202	---	1.41783e-09	5.10769e-06	0.606003	-1.65016	-10.8692	48.1861
1425822_a_at	deltex 1 homolog (Drosophila)	Dtx1	AB015422	Mm.1645	14357	NP_032078.2	NM_008052	1352744	5.13525e-06	5.11052e-06	0.79963	-1.25058	-3.31941	15.3827
1431804_a_at	trans-acting transcription factor 3	Sp3	AK004607	Mm.124328	20687	NP_001018052.1 /// NP_035580.1	NM_001018042 /// NM_011450	1277166	3.07758e-05	5.11785e-06	0.841298	-1.18864	-2.49265	11.6863
1450761_s_at	regulating synaptic membrane exocytosis 2	Rims2	NM_053271	Mm.309296	116838	NP_444501.1	NM_053271	2152972	0.000141281	5.12574e-06	0.630804	-1.58528	-4.36397	9.1236
1448826_at	myosin, heavy polypeptide 6, cardiac muscle, alpha	Myh6	BB481540	Mm.290003	17888	NP_034986.1	NM_010856	---	1.75491e-08	5.13914e-06	1.54994	1.54994	10.8141	34.3844
1447147_at	Autophagy-related 7 (yeast)	Atg7	AI747732	Mm.268357	74244	NP_083111.1	NM_028835	---	9.08934e-06	5.15344e-06	1.38431	1.38431	3.36434	14.1139
1448394_at	myosin, light polypeptide 2, regulatory, cardiac, slow	Myl2	NM_010861	Mm.1529	17906	NP_034991.2	NM_010861	---	3.68612e-06	5.2311e-06	1.5508	1.5508	9.33704	16.1618
1419093_at	tryptophan 2,3-dioxygenase	Tdo2	AI098840	Mm.258622	56720	NP_064295.2	NM_019911	---	2.87131e-07	5.28257e-06	1.66565	1.66565	7.34733	23.3666
1418248_at	galactosidase, alpha	Gla	NM_013463	Mm.1114	11605	NP_038491.1	NM_013463	1347344	1.62315e-05	5.34731e-06	0.769726	-1.29916	-3.46256	12.9141
1417673_at	growth factor receptor bound protein 14	Grb14	NM_016719	Mm.214554	50915	NP_057928.1	NM_016719	---	7.51606e-08	5.34793e-06	1.3129	1.3129	3.4022	28.1732
1429856_at	tetraspanin 18	Tspan18	AK011742	Mm.274159	241556	NP_899003.1	NM_183180	1917186	4.07229e-06	5.39141e-06	1.41609	1.41609	5.28113	15.9243
1418435_at	makorin, ring finger protein, 1	Mkrn1	BQ176661	Mm.270484	54484	NP_061280.1	NM_018810	1859353	7.25994e-09	5.39742e-06	0.762238	-1.31193	-5.55923	38.7412
1454729_at	transmembrane protein 108	Tmem108	BB293313	Mm.384704	81907	NP_848753.1	NM_178638	1932411	1.2445e-09	5.44145e-06	1.29654	1.29654	3.5853	49.0265
1434456_at	gene model 440, (NCBI)	Gm440	BG075955	Mm.332192	242819	NP_941022.1	NM_198620	---	0.000115951	5.55615e-06	0.76939	-1.29973	-2.77008	9.42943
1434642_at	dehydrogenase/reductase (SDR family) member 8	Dhrs8	BB546344	Mm.46019	114664	NP_444492.1	NM_053262	2149821	2.90628e-06	5.56099e-06	0.830939	-1.20346	-3.06873	16.7404
1436470_at	regulating synaptic membrane exocytosis 2	Rims2	AV348556	Mm.309296	116838	NP_444501.1	NM_053271	2152972	6.81779e-06	5.86749e-06	0.767238	-1.30338	-2.54077	14.7417
1450770_at	RIKEN cDNA 3632451O06 gene	3632451O06Rik	BC023359	Mm.318710	67419	NP_080418.1	NM_026142	---	1.12695e-07	5.8865e-06	1.28688	1.28688	4.36393	26.635
1416564_at	SRY-box containing gene 7	Sox7	NM_011446	Mm.42162	20680	NP_035576.1	NM_011446	---	2.65932e-07	5.93053e-06	1.2751	1.2751	3.54488	23.6205
[truncated: 730 more rows]

## Sheet: FDR .001
Probeset ID	Gene Title	Gene Symbol	Representative Public ID	UniGene ID	Entrez Gene	RefSeq Protein ID	RefSeq Transcript ID	MGI Name	p-value (Name)	p-value (D6+ vs. D0/D4/D6-)	MeanRatio(D6+ vs. D0/D4/D6-)	FoldChange (D6+ vs. D0/D4/D6-)	GFoldChange (D6+ vs. D0/D4/D6-)	F(Name)
[truncated: 297 more rows]

[truncated: 1 more sheets: FDR .001 Upregulated]
