# Supplementary material for: Efficient Array-Based Identification of Novel Cardiac Genes through Differentiation of Mouse ESCs
Source: PLoS One. 2008 May 14;3(5):e2176. doi: 10.1371/journal.pone.0002176 (PMC2364653; doi:10.1371/journal.pone.0002176)
Supplement: Table S2 — Gene ontology tables. (0.27 MB XLS) [file pone.0002176.s002.xls]

## Sheet: Sheet1
	Genes	Probes
Antigens	2	2
Apoptosis	9	11
Cell Cycle	10	11
Cell Surface Receptor Linked Signal Transduction	24	28
Chromatin Regulation	4	8
DNA Repair	1	1
Cell Adhesion	21	25
Extracellular matrix	8	9
Cell adhesion or Extracellular matrix	24	28
Intracellular signaling cascade	26	30
Metabolism	41	45
Protein Processing	7	7
RNA Binding	5	5
Cytoskeletal	24	32
Structural molecule	18	22
Cytoskeletal or Structural molecule	30	37
Transcription Factor activity	31	37
Transporter activity	17	24
Insufficient Information	26	28
No Affy Go functional annotation (Molecular OR Biological)	52	55
Antigens
Probeset ID	Gene Title	Gene Symbol	p-value(Name)	p-value(Day 6 GFP+ vs# D0/D4/D6GFP-)	MeanRatio(Day 6 GFP+ vs# D0/D4/D6GFP-)	GFoldChange(Day 6 GFP+ vs# D0/D4/D6GFP-)	F(Name)	Entrez Gene	Gene Ontology Biological Process	Gene Ontology Cellular Component	Gene Ontology Molecular Function	GO Lookup	MGI Name
1435618_at	paraneoplastic antigen MA2	Pnma2	3.14618e-09	2.53238e-06	0.755411	-3.66042	43.3361	239157	6810 // transport // Unknown	5634 // nucleus // inferred from electronic annotation /// 16020 // membrane // Unknown	5215 // transporter activity // Unknown	239157	---
1448265_x_at	epithelial V-like antigen 1	Eva1	1.14782e-05	2.61761e-06	0.621384	-5.44358	13.6207	14012	7155 // cell adhesion // inferred from electronic annotation	5615 // extracellular space // Unknown /// 16020 // membrane // inferred from electronic annotation /// 16021 // integral to membrane // Unknown /// 16021 // integral to membrane // inferred from electronic annotation	5515 // protein binding // inferred from electronic annotation	14012	---
Apoptosis
Probeset ID	Gene Title	Gene Symbol	p-value(Name)	p-value(Day 6 GFP+ vs# D0/D4/D6GFP-)	MeanRatio(Day 6 GFP+ vs# D0/D4/D6GFP-)	GFoldChange(Day 6 GFP+ vs# D0/D4/D6GFP-)	F(Name)	Entrez Gene	Gene Ontology Biological Process	Gene Ontology Cellular Component	Gene Ontology Molecular Function	GO Lookup	MGI Name
1436739_at	angiotensin II receptor, type 1a	Agtr1a	2.20586e-06	6.54642e-06	1.24938	2.56095	17.4334	11607	1568 // blood vessel development // inferred from genetic interaction /// 1822 // kidney development // inferred from genetic interaction /// 1822 // kidney development // inferred from mutant phenotype /// 1991 // regulation of blood pressure by circulatory renin-angiotensin // inferred from genetic interaction /// 2001 // renin secretion into blood stream // inferred from mutant phenotype /// 2…	5737 // cytoplasm // inferred from direct assay /// 5768 // endosome // inferred from direct assay /// 5886 // plasma membrane // inferred from direct assay /// 16020 // membrane // inferred from electronic annotation /// 16021 // integral to membrane // inferred from electronic annotation	1584 // rhodopsin-like receptor activity // inferred from electronic annotation /// 1596 // angiotensin type I receptor activity // inferred from direct assay /// 4871 // signal transducer activity // inferred from electronic annotation /// 4872 // receptor activity // inferred from electronic annotation /// 4930 // G-protein coupled receptor activity // inferred from electronic annotation /// 49…	11607	---
1448261_at	cadherin 1	Cdh1	1.29125e-05	2.76605e-06	0.724048	-7.44189	13.3772	12550	7155 // cell adhesion // inferred from electronic annotation /// 7156 // homophilic cell adhesion // inferred from electronic annotation /// 16337 // cell-cell adhesion // inferred from mutant phenotype /// 19538 // protein metabolism // inferred from direct assay /// 43281 // regulation of caspase activity // inferred from direct assay /// 51260 // protein homooligomerization // inferred from di…	5615 // extracellular space // Unknown /// 5886 // plasma membrane // inferred from direct assay /// 5912 // adherens junction // inferred from direct assay /// 5913 // cell-cell adherens junction // inferred from direct assay /// 16020 // membrane // inferred from electronic annotation /// 16021 // integral to membrane // Unknown /// 16323 // basolateral plasma membrane // inferred from direct a…	5509 // calcium ion binding // inferred from direct assay /// 5515 // protein binding // inferred from physical interaction /// 8013 // beta-catenin binding // inferred from physical interaction /// 5509 // calcium ion binding // inferred from electronic annotation /// 5515 // protein binding // inferred from electronic annotation	12550	---
1420086_x_at	fibroblast growth factor 4	Fgf4	6.93478e-10	1.00703e-06	0.570252	-13.418	52.9683	14175	74 // regulation of progression through cell cycle // inferred from electronic annotation /// 7165 // signal transduction // inferred from electronic annotation /// 8283 // cell proliferation // inferred from electronic annotation /// 8284 // positive regulation of cell proliferation // inferred from genetic interaction /// 19827 // stem cell maintenance // inferred from genetic interaction /// 3…	5615 // extracellular space // Unknown	5104 // fibroblast growth factor receptor binding // inferred from electronic annotation /// 8083 // growth factor activity // inferred from electronic annotation	14175	---
1420085_at	fibroblast growth factor 4	Fgf4	1.41783e-09	5.10769e-06	0.606003	-10.8692	48.1861	14175	74 // regulation of progression through cell cycle // inferred from electronic annotation /// 7165 // signal transduction // inferred from electronic annotation /// 8283 // cell proliferation // inferred from electronic annotation /// 8284 // positive regulation of cell proliferation // inferred from genetic interaction /// 19827 // stem cell maintenance // inferred from genetic interaction /// 3…	5615 // extracellular space // Unknown	5104 // fibroblast growth factor receptor binding // inferred from electronic annotation /// 8083 // growth factor activity // inferred from electronic annotation	14175	---
1416271_at	PERP, TP53 apoptosis effector	Perp	2.75605e-06	7.82837e-07	0.718464	-5.38982	16.8719	64058	6915 // apoptosis // inferred from electronic annotation /// 6917 // induction of apoptosis // inferred from direct assay /// 7155 // cell adhesion // inferred from electronic annotation	5615 // extracellular space // Unknown /// 5739 // mitochondrion // inferred from direct assay /// 5794 // Golgi apparatus // inferred from direct assay /// 5856 // cytoskeleton // inferred from electronic annotation /// 5887 // integral to plasma membrane // inferred from direct assay /// 16020 // membrane // inferred from electronic annotation /// 16021 // integral to membrane // Unknown /// 16…	5198 // structural molecule activity // inferred from electronic annotation /// 5515 // protein binding // inferred from electronic annotation	64058	---
1456898_at	purine rich element binding protein A	Pura	1.0745e-08	1.29732e-06	0.821641	-2.60111	36.7465	19290	6350 // transcription // inferred from electronic annotation /// 6355 // regulation of transcription, DNA-dependent // inferred from electronic annotation /// 7399 // nervous system development // inferred from mutant phenotype /// 8284 // positive regulation of cell proliferation // inferred from mutant phenotype /// 45892 // negative regulation of transcription, DNA-dependent // inferred from d…	5634 // nucleus // inferred from direct assay /// 5737 // cytoplasm // inferred from direct assay /// 5662 // DNA replication factor A complex // inferred from sequence or structural similarity /// 5662 // DNA replication factor A complex // inferred from direct assay /// 5634 // nucleus // inferred from electronic annotation	3677 // DNA binding // inferred from electronic annotation /// 3690 // double-stranded DNA binding // inferred from direct assay /// 3697 // single-stranded DNA binding // inferred from direct assay /// 3700 // transcription factor activity // inferred from direct assay /// 5515 // protein binding // inferred from physical interaction /// 46332 // SMAD binding // inferred from direct assay /// 81…	19290	---
1422638_s_at	Ras association (RalGDS/AF-6) domain family 5	Rassf5	4.87596e-09	7.16231e-08	1.4616	5.36597	40.8688	54354	6915 // apoptosis // inferred from electronic annotation /// 7049 // cell cycle // inferred from electronic annotation /// 7165 // signal transduction // inferred from electronic annotation /// 7218 // neuropeptide signaling pathway // Unknown /// 7242 // intracellular signaling cascade // Unknown /// 45786 // negative regulation of progression through cell cycle // inferred from electronic annot…	5874 // microtubule // inferred from electronic annotation	5515 // protein binding // inferred from physical interaction /// 8270 // zinc ion binding // inferred from electronic annotation /// 19992 // diacylglycerol binding // inferred from electronic annotation /// 46872 // metal ion binding // inferred from electronic annotation /// 5515 // protein binding // inferred from electronic annotation	54354	1926375
1419137_at	SH3/ankyrin domain gene 3	Shank3	2.25319e-07	5.20565e-07	1.15204	2.06473	24.1775	58234	165 // MAPKKK cascade // inferred from genetic interaction /// 1838 // embryonic epithelial tube formation // inferred from genetic interaction /// 7242 // intracellular signaling cascade // Unknown	---	5515 // protein binding // inferred from physical interaction /// 5515 // protein binding // inferred from electronic annotation	58234	1930016
1447643_x_at	snail homolog 2 (Drosophila)	Snai2	1.34003e-09	4.95686e-08	1.36296	8.10477	48.5481	20583	6350 // transcription // inferred from electronic annotation /// 6355 // regulation of transcription, DNA-dependent // inferred from electronic annotation /// 7275 // development // inferred from electronic annotation /// 9314 // response to radiation // inferred from direct assay /// 9314 // response to radiation // inferred from mutant phenotype /// 45884 // regulation of survival gene product …	5622 // intracellular // inferred from electronic annotation /// 5634 // nucleus // inferred from direct assay /// 5634 // nucleus // inferred from electronic annotation	3676 // nucleic acid binding // inferred from electronic annotation /// 3677 // DNA binding // inferred from electronic annotation /// 8270 // zinc ion binding // inferred from electronic annotation /// 46872 // metal ion binding // inferred from electronic annotation	20583	1096393
1418673_at	snail homolog 2 (Drosophila)	Snai2	2.00556e-07	3.30999e-07	1.4006	4.61983	24.5758	20583	6350 // transcription // inferred from electronic annotation /// 6355 // regulation of transcription, DNA-dependent // inferred from electronic annotation /// 7275 // development // inferred from electronic annotation /// 9314 // response to radiation // inferred from direct assay /// 9314 // response to radiation // inferred from mutant phenotype /// 45884 // regulation of survival gene product …	5622 // intracellular // inferred from electronic annotation /// 5634 // nucleus // inferred from direct assay /// 5634 // nucleus // inferred from electronic annotation	3676 // nucleic acid binding // inferred from electronic annotation /// 3677 // DNA binding // inferred from electronic annotation /// 8270 // zinc ion binding // inferred from electronic annotation /// 46872 // metal ion binding // inferred from electronic annotation	20583	1096393
1423250_a_at	transforming growth factor, beta 2	Tgfb2	2.88183e-10	3.27862e-08	1.39518	7.44516	59.4558	21808	74 // regulation of progression through cell cycle // inferred from electronic annotation /// 1501 // skeletal development // inferred from mutant phenotype /// 1568 // blood vessel development // inferred from mutant phenotype /// 1942 // hair follicle development // inferred from mutant phenotype /// 1974 // blood vessel remodeling // inferred from mutant phenotype /// 7411 // axon guidance // …	5615 // extracellular space // Unknown /// 5576 // extracellular region // inferred from sequence or structural similarity /// 30424 // axon // inferred from direct assay /// 43025 // cell soma // inferred from direct assay	5160 // transforming growth factor beta receptor binding // inferred from electronic annotation /// 5515 // protein binding // inferred from physical interaction /// 8083 // growth factor activity // inferred from electronic annotation /// 1540 // beta-amyloid binding // inferred from sequence or structural similarity /// 5102 // receptor binding // inferred from sequence or structural similarity…	21808	98726
Cell Cycle
Probeset ID	Gene Title	Gene Symbol	p-value(Name)	p-value(Day 6 GFP+ vs# D0/D4/D6GFP-)	MeanRatio(Day 6 GFP+ vs# D0/D4/D6GFP-)	GFoldChange(Day 6 GFP+ vs# D0/D4/D6GFP-)	F(Name)	Entrez Gene	Gene Ontology Biological Process	Gene Ontology Cellular Component	Gene Ontology Molecular Function	GO Lookup	MGI Name
1455956_x_at	cyclin D2	Ccnd2	6.43867e-08	1.17625e-06	1.26074	5.37715	28.7816	12444	74 // regulation of progression through cell cycle // inferred from electronic annotation /// 74 // regulation of progression through cell cycle // inferred from mutant phenotype /// 7049 // cell cycle // inferred from electronic annotation /// 51301 // cell division // inferred from electronic annotation	5634 // nucleus // inferred from electronic annotation	5515 // protein binding // inferred from physical interaction /// 16538 // cyclin-dependent protein kinase regulator activity // inferred from electronic annotation	12444	88314
1419513_a_at	ect2 oncogene	Ect2	9.53968e-08	4.88267e-07	0.850163	-2.7781	27.2584	13605	74 // regulation of progression through cell cycle // inferred from electronic annotation /// 7242 // intracellular signaling cascade // inferred from electronic annotation /// 35023 // regulation of Rho protein signal transduction // inferred from electronic annotation /// 50875 // cellular physiological process // inferred from electronic annotation	5622 // intracellular // inferred from electronic annotation	5085 // guanyl-nucleotide exchange factor activity // inferred from electronic annotation /// 5089 // Rho guanyl-nucleotide exchange factor activity // inferred from electronic annotation	13605	---
1448797_at	ELK3, member of ETS oncogene family	Elk3	9.2368e-08	2.01007e-06	1.31383	3.67612	27.3806	13713	74 // regulation of progression through cell cycle // inferred from electronic annotation /// 1525 // angiogenesis // inferred from mutant phenotype /// 6350 // transcription // inferred from electronic annotation /// 6355 // regulation of transcription, DNA-dependent // inferred from direct assay /// 42060 // wound healing // inferred from mutant phenotype /// 50875 // cellular physiological pro…	5634 // nucleus // inferred from direct assay /// 5634 // nucleus // inferred from electronic annotation	3677 // DNA binding // inferred from direct assay /// 3700 // transcription factor activity // inferred from direct assay /// 43565 // sequence-specific DNA binding // inferred from electronic annotation /// 3677 // DNA binding // inferred from electronic annotation /// 3700 // transcription factor activity // inferred from electronic annotation	13713	101762
1440244_at	avian erythroblastosis virus E-26 (v-ets) oncogene related	Erg	1.84195e-06	1.20627e-06	1.35966	3.2138	17.8995	13876	74 // regulation of progression through cell cycle // inferred from electronic annotation /// 6350 // transcription // inferred from electronic annotation /// 6355 // regulation of transcription, DNA-dependent // inferred from electronic annotation /// 50875 // cellular physiological process // inferred from electronic annotation	5622 // intracellular // inferred from electronic annotation /// 5634 // nucleus // inferred from electronic annotation	3677 // DNA binding // inferred from electronic annotation /// 3700 // transcription factor activity // inferred from electronic annotation /// 43565 // sequence-specific DNA binding // inferred from electronic annotation /// 5515 // protein binding // inferred from physical interaction	13876	---
1420086_x_at	fibroblast growth factor 4	Fgf4	6.93478e-10	1.00703e-06	0.570252	-13.418	52.9683	14175	74 // regulation of progression through cell cycle // inferred from electronic annotation /// 7165 // signal transduction // inferred from electronic annotation /// 8283 // cell proliferation // inferred from electronic annotation /// 8284 // positive regulation of cell proliferation // inferred from genetic interaction /// 19827 // stem cell maintenance // inferred from genetic interaction /// 3…	5615 // extracellular space // Unknown	5104 // fibroblast growth factor receptor binding // inferred from electronic annotation /// 8083 // growth factor activity // inferred from electronic annotation	14175	---
1420085_at	fibroblast growth factor 4	Fgf4	1.41783e-09	5.10769e-06	0.606003	-10.8692	48.1861	14175	74 // regulation of progression through cell cycle // inferred from electronic annotation /// 7165 // signal transduction // inferred from electronic annotation /// 8283 // cell proliferation // inferred from electronic annotation /// 8284 // positive regulation of cell proliferation // inferred from genetic interaction /// 19827 // stem cell maintenance // inferred from genetic interaction /// 3…	5615 // extracellular space // Unknown	5104 // fibroblast growth factor receptor binding // inferred from electronic annotation /// 8083 // growth factor activity // inferred from electronic annotation	14175	---
1448700_at	G0/G1 switch gene 2	G0s2	2.11058e-09	1.60282e-07	1.44915	5.49972	45.705	14373	7049 // cell cycle // inferred from electronic annotation	16021 // integral to membrane // Unknown	---	14373	---
1448152_at	insulin-like growth factor 2	Igf2	6.61787e-10	1.74935e-06	1.32665	8.86273	53.2962	16002	74 // regulation of progression through cell cycle // inferred from electronic annotation /// 7582 // physiological process // inferred from electronic annotation /// 8283 // cell proliferation // inferred from electronic annotation /// 9887 // organ morphogenesis // inferred from mutant phenotype	5576 // extracellular region // inferred from electronic annotation /// 5615 // extracellular space // Unknown	5159 // insulin-like growth factor receptor binding // inferred from physical interaction /// 5179 // hormone activity // inferred from electronic annotation /// 5515 // protein binding // inferred from physical interaction /// 8083 // growth factor activity // inferred from electronic annotation /// 18445 // prothoracicotrophic hormone activity // inferred from electronic annotation	16002	96434
1456898_at	purine rich element binding protein A	Pura	1.0745e-08	1.29732e-06	0.821641	-2.60111	36.7465	19290	6350 // transcription // inferred from electronic annotation /// 6355 // regulation of transcription, DNA-dependent // inferred from electronic annotation /// 7399 // nervous system development // inferred from mutant phenotype /// 8284 // positive regulation of cell proliferation // inferred from mutant phenotype /// 45892 // negative regulation of transcription, DNA-dependent // inferred from d…	5634 // nucleus // inferred from direct assay /// 5737 // cytoplasm // inferred from direct assay /// 5662 // DNA replication factor A complex // inferred from sequence or structural similarity /// 5662 // DNA replication factor A complex // inferred from direct assay /// 5634 // nucleus // inferred from electronic annotation	3677 // DNA binding // inferred from electronic annotation /// 3690 // double-stranded DNA binding // inferred from direct assay /// 3697 // single-stranded DNA binding // inferred from direct assay /// 3700 // transcription factor activity // inferred from direct assay /// 5515 // protein binding // inferred from physical interaction /// 46332 // SMAD binding // inferred from direct assay /// 81…	19290	---
1422638_s_at	Ras association (RalGDS/AF-6) domain family 5	Rassf5	4.87596e-09	7.16231e-08	1.4616	5.36597	40.8688	54354	6915 // apoptosis // inferred from electronic annotation /// 7049 // cell cycle // inferred from electronic annotation /// 7165 // signal transduction // inferred from electronic annotation /// 7218 // neuropeptide signaling pathway // Unknown /// 7242 // intracellular signaling cascade // Unknown /// 45786 // negative regulation of progression through cell cycle // inferred from electronic annot…	5874 // microtubule // inferred from electronic annotation	5515 // protein binding // inferred from physical interaction /// 8270 // zinc ion binding // inferred from electronic annotation /// 19992 // diacylglycerol binding // inferred from electronic annotation /// 46872 // metal ion binding // inferred from electronic annotation /// 5515 // protein binding // inferred from electronic annotation	54354	1926375
1423250_a_at	transforming growth factor, beta 2	Tgfb2	2.88183e-10	3.27862e-08	1.39518	7.44516	59.4558	21808	74 // regulation of progression through cell cycle // inferred from electronic annotation /// 1501 // skeletal development // inferred from mutant phenotype /// 1568 // blood vessel development // inferred from mutant phenotype /// 1942 // hair follicle development // inferred from mutant phenotype /// 1974 // blood vessel remodeling // inferred from mutant phenotype /// 7411 // axon guidance // …	5615 // extracellular space // Unknown /// 5576 // extracellular region // inferred from sequence or structural similarity /// 30424 // axon // inferred from direct assay /// 43025 // cell soma // inferred from direct assay	5160 // transforming growth factor beta receptor binding // inferred from electronic annotation /// 5515 // protein binding // inferred from physical interaction /// 8083 // growth factor activity // inferred from electronic annotation /// 1540 // beta-amyloid binding // inferred from sequence or structural similarity /// 5102 // receptor binding // inferred from sequence or structural similarity…	21808	98726
Cell Surface Receptor Linked Signal Transduction
Probeset ID	Gene Title	Gene Symbol	p-value(Name)	p-value(Day 6 GFP+ vs# D0/D4/D6GFP-)	MeanRatio(Day 6 GFP+ vs# D0/D4/D6GFP-)	GFoldChange(Day 6 GFP+ vs# D0/D4/D6GFP-)	F(Name)	Entrez Gene	Gene Ontology Biological Process	Gene Ontology Cellular Component	Gene Ontology Molecular Function	GO Lookup	MGI Name
1423378_at	a disintegrin and metallopeptidase domain 23	Adam23	6.82048e-10	4.91164e-07	0.744321	-3.49619	53.0846	23792	6508 // proteolysis // Unknown /// 7155 // cell adhesion // inferred from electronic annotation /// 6508 // proteolysis // inferred from electronic annotation	16020 // membrane // inferred from electronic annotation /// 16021 // integral to membrane // Unknown /// 16021 // integral to membrane // inferred from electronic annotation	4222 // metalloendopeptidase activity // Unknown /// 5515 // protein binding // inferred from electronic annotation /// 4222 // metalloendopeptidase activity // inferred from electronic annotation	23792	1345162
1447946_at	a disintegrin and metallopeptidase domain 23	Adam23	3.70519e-09	6.47179e-08	0.743975	-3.34053	42.3993	23792	6508 // proteolysis // Unknown /// 7155 // cell adhesion // inferred from electronic annotation /// 6508 // proteolysis // inferred from electronic annotation	16020 // membrane // inferred from electronic annotation /// 16021 // integral to membrane // Unknown /// 16021 // integral to membrane // inferred from electronic annotation	4222 // metalloendopeptidase activity // Unknown /// 5515 // protein binding // inferred from electronic annotation /// 4222 // metalloendopeptidase activity // inferred from electronic annotation	23792	---
1436739_at	angiotensin II receptor, type 1a	Agtr1a	2.20586e-06	6.54642e-06	1.24938	2.56095	17.4334	11607	1568 // blood vessel development // inferred from genetic interaction /// 1822 // kidney development // inferred from genetic interaction /// 1822 // kidney development // inferred from mutant phenotype /// 1991 // regulation of blood pressure by circulatory renin-angiotensin // inferred from genetic interaction /// 2001 // renin secretion into blood stream // inferred from mutant phenotype /// 2…	5737 // cytoplasm // inferred from direct assay /// 5768 // endosome // inferred from direct assay /// 5886 // plasma membrane // inferred from direct assay /// 16020 // membrane // inferred from electronic annotation /// 16021 // integral to membrane // inferred from electronic annotation	1584 // rhodopsin-like receptor activity // inferred from electronic annotation /// 1596 // angiotensin type I receptor activity // inferred from direct assay /// 4871 // signal transducer activity // inferred from electronic annotation /// 4872 // receptor activity // inferred from electronic annotation /// 4930 // G-protein coupled receptor activity // inferred from electronic annotation /// 49…	11607	---
1460596_at	angiotensin II, type I receptor-associated protein	Agtrap	4.32818e-08	4.42137e-07	0.824357	-2.58889	30.3981	11610	8217 // blood pressure regulation // inferred from mutant phenotype	5783 // endoplasmic reticulum // inferred from electronic annotation /// 16020 // membrane // inferred from electronic annotation /// 16021 // integral to membrane // inferred from electronic annotation /// 5886 // plasma membrane // inferred from direct assay /// 5938 // cell cortex // inferred from direct assay	4872 // receptor activity // inferred from electronic annotation /// 4945 // angiotensin type II receptor activity // inferred from mutant phenotype /// 5515 // protein binding // inferred from physical interaction	11610	---
1452004_at	calcitonin/calcitonin-related polypeptide, alpha	Calca	1.42813e-07	3.41165e-06	0.621649	-6.36903	25.7709	12310	6954 // inflammatory response // inferred from direct assay /// 7218 // neuropeptide signaling pathway // inferred from direct assay /// 7631 // feeding behavior // inferred from direct assay /// 45986 // negative regulation of smooth muscle contraction // inferred from direct assay	5576 // extracellular region // inferred from direct assay /// 5576 // extracellular region // traceable author statement /// 5615 // extracellular space // Unknown /// 5622 // intracellular // inferred from direct assay /// 5576 // extracellular region // inferred from electronic annotation	1635 // calcitonin gene-related polypeptide receptor activity // inferred from direct assay /// 5102 // receptor binding // inferred from direct assay /// 5102 // receptor binding // traceable author statement /// 5179 // hormone activity // inferred from electronic annotation	12310	---
1425814_a_at	calcitonin receptor-like	Calcrl	1.57887e-08	1.27455e-06	1.55862	6.2082	34.8812	54598	7165 // signal transduction // inferred from electronic annotation /// 7186 // G-protein coupled receptor protein signaling pathway // traceable author statement /// 7507 // heart development // inferred from mutant phenotype /// 8284 // positive regulation of cell proliferation // inferred from mutant phenotype /// 48661 // positive regulation of smooth muscle cell proliferation // inferred from…	5615 // extracellular space // Unknown /// 16020 // membrane // Unknown /// 16021 // integral to membrane // Unknown /// 16020 // membrane // inferred from electronic annotation /// 16021 // integral to membrane // inferred from electronic annotation	4871 // signal transducer activity // inferred from electronic annotation /// 4872 // receptor activity // inferred from electronic annotation /// 4930 // G-protein coupled receptor activity // Unknown /// 4948 // calcitonin receptor activity // inferred from electronic annotation /// 4930 // G-protein coupled receptor activity // inferred from electronic annotation	54598	---
1425822_a_at	deltex 1 homolog (Drosophila)	Dtx1	5.13525e-06	5.11052e-06	0.79963	-3.31941	15.3827	14357	7219 // Notch signaling pathway // inferred from direct assay /// 7219 // Notch signaling pathway // inferred from mutant phenotype /// 10001 // glial cell differentiation // inferred from mutant phenotype /// 7219 // Notch signaling pathway // inferred from electronic annotation	5634 // nucleus // inferred from sequence or structural similarity	5515 // protein binding // inferred from physical interaction /// 8270 // zinc ion binding // inferred from electronic annotation /// 46872 // metal ion binding // inferred from electronic annotation /// 5515 // protein binding // inferred from electronic annotation	14357	1352744
1437347_at	endothelin receptor type B	Ednrb	4.56334e-12	7.60353e-08	1.47712	6.41261	101.824	13618	1755 // neural crest cell migration // inferred from mutant phenotype /// 6885 // regulation of pH // inferred from mutant phenotype /// 7165 // signal transduction // inferred from electronic annotation /// 7186 // G-protein coupled receptor protein signaling pathway // inferred from direct assay /// 7186 // G-protein coupled receptor protein signaling pathway // inferred from genetic interactio…	5615 // extracellular space // Unknown /// 16020 // membrane // inferred from electronic annotation /// 16021 // integral to membrane // Unknown /// 16021 // integral to membrane // inferred from electronic annotation	1584 // rhodopsin-like receptor activity // inferred from electronic annotation /// 1600 // endothelin-B receptor activity // inferred from direct assay /// 4871 // signal transducer activity // inferred from electronic annotation /// 4872 // receptor activity // inferred from electronic annotation /// 4930 // G-protein coupled receptor activity // inferred from electronic annotation /// 4962 // …	13618	---
1419301_at	frizzled homolog 4 (Drosophila)	Fzd4	6.47148e-10	2.72297e-07	1.30512	4.42001	53.4537	14366	7165 // signal transduction // inferred from electronic annotation /// 7166 // cell surface receptor linked signal transduction // inferred from electronic annotation /// 7186 // G-protein coupled receptor protein signaling pathway // inferred from electronic annotation /// 7275 // development // inferred from electronic annotation /// 16055 // Wnt receptor signaling pathway // inferred from elec…	5615 // extracellular space // Unknown /// 16020 // membrane // inferred from electronic annotation /// 16021 // integral to membrane // Unknown /// 16021 // integral to membrane // inferred from electronic annotation	4871 // signal transducer activity // inferred from electronic annotation /// 4872 // receptor activity // inferred from electronic annotation /// 4926 // non-G-protein coupled 7TM receptor activity // inferred from electronic annotation /// 4930 // G-protein coupled receptor activity // inferred from electronic annotation /// 5515 // protein binding // inferred from physical interaction	14366	---
1419829_a_at	Growth factor receptor bound protein 2-associated protein 2	Gab2	1.19781e-07	3.60779e-06	1.43944	6.73207	26.4101	14389	7229 // integrin-mediated signaling pathway // inferred from direct assay /// 16477 // cell migration // inferred from direct assay	---	4872 // receptor activity // inferred from electronic annotation /// 5515 // protein binding // inferred from physical interaction	14389	---
1440830_at	G protein-coupled receptor 116	Gpr116	1.0159e-08	5.17883e-07	1.3524	3.54086	37.0259	224792	7186 // G-protein coupled receptor protein signaling pathway // Unknown /// 7218 // neuropeptide signaling pathway // inferred from electronic annotation	16021 // integral to membrane // inferred from electronic annotation /// 16020 // membrane // inferred from electronic annotation	4872 // receptor activity // inferred from electronic annotation /// 16526 // G-protein coupled receptor activity, unknown ligand // Unknown /// 4930 // G-protein coupled receptor activity // inferred from electronic annotation	224792	---
1418379_s_at	G protein-coupled receptor 124	Gpr124	3.77913e-08	3.57714e-07	1.5275	7.28487	30.9688	78560	7165 // signal transduction // inferred from electronic annotation /// 7186 // G-protein coupled receptor protein signaling pathway // inferred from electronic annotation /// 7218 // neuropeptide signaling pathway // inferred from electronic annotation	5886 // plasma membrane // inferred from sequence or structural similarity /// 16020 // membrane // inferred from electronic annotation /// 16021 // integral to membrane // inferred from electronic annotation	4871 // signal transducer activity // inferred from electronic annotation /// 4872 // receptor activity // inferred from electronic annotation /// 4930 // G-protein coupled receptor activity // inferred from electronic annotation	78560	---
1418106_at	hairy/enhancer-of-split related with YRPW motif 2	Hey2	1.47101e-06	5.21975e-07	1.44801	4.97074	18.4957	15214	1570 // vasculogenesis // inferred from genetic interaction /// 6350 // transcription // inferred from electronic annotation /// 6355 // regulation of transcription, DNA-dependent // Unknown /// 6357 // regulation of transcription from RNA polymerase II promoter // inferred from sequence or structural similarity /// 6810 // transport // Unknown /// 7219 // Notch signaling pathway // inferred from…	5634 // nucleus // inferred from electronic annotation /// 5667 // transcription factor complex // inferred from sequence or structural similarity /// 5743 // mitochondrial inner membrane // Unknown	3677 // DNA binding // Unknown /// 3700 // transcription factor activity // inferred from sequence or structural similarity /// 3702 // RNA polymerase II transcription factor activity // inferred from sequence or structural similarity /// 5488 // binding // Unknown /// 5515 // protein binding // inferred from physical interaction /// 30528 // transcription regulator activity // inferred from elec…	15214	---
1452114_s_at	insulin-like growth factor binding protein 5	Igfbp5	9.95494e-12	6.32975e-08	1.52563	12.4623	92.0916	16011	1558 // regulation of cell growth // inferred from electronic annotation	5576 // extracellular region // inferred from electronic annotation /// 5615 // extracellular space // Unknown /// 16942 // insulin-like growth factor binding protein complex // Unknown	5520 // insulin-like growth factor binding // inferred from electronic annotation /// 5520 // insulin-like growth factor binding // inferred from physical interaction /// 19838 // growth factor binding // inferred from electronic annotation	16011	---
1436303_at	myeloid/lymphoid or mixed lineage-leukemia translocation to 4 homolog (Drosophil	Mllt4	1.38957e-08	2.21033e-06	1.0829	1.70641	35.4904	17356	7155 // cell adhesion // inferred from electronic annotation /// 7165 // signal transduction // inferred from electronic annotation /// 7218 // neuropeptide signaling pathway // Unknown	5737 // cytoplasm // inferred from direct assay /// 5912 // adherens junction // inferred from direct assay /// 16459 // myosin // inferred from electronic annotation /// 30054 // cell junction // inferred from direct assay	3774 // motor activity // inferred from electronic annotation /// 5515 // protein binding // inferred from physical interaction /// 5515 // protein binding // inferred from electronic annotation	17356	1314653
1435184_at	natriuretic peptide receptor 3	Npr3	5.43322e-08	5.59318e-07	1.54184	4.47903	29.4628	18162	---	5615 // extracellular space // Unknown /// 16020 // membrane // inferred from electronic annotation /// 16021 // integral to membrane // Unknown /// 16021 // integral to membrane // inferred from electronic annotation	4872 // receptor activity // inferred from electronic annotation /// 8528 // peptide receptor activity, G-protein coupled // inferred from electronic annotation	18162	---
1427486_at	protein tyrosine phosphatase, receptor type, B	Ptprb	6.2698e-08	3.27096e-07	1.34617	3.29502	28.8872	19263	7185 // transmembrane receptor protein tyrosine phosphatase signaling pathway // inferred from electronic annotation /// 6470 // protein amino acid dephosphorylation // inferred from electronic annotation	5886 // plasma membrane // inferred from electronic annotation /// 16020 // membrane // inferred from electronic annotation /// 16021 // integral to membrane // inferred from electronic annotation	4721 // phosphoprotein phosphatase activity // Unknown /// 4725 // protein tyrosine phosphatase activity // inferred from electronic annotation /// 4872 // receptor activity // inferred from electronic annotation /// 16787 // hydrolase activity // inferred from electronic annotation /// 4721 // phosphoprotein phosphatase activity // inferred from electronic annotation	19263	---
1436367_at	Protein tyrosine phosphatase, receptor type, B	Ptprb	2.03382e-07	8.76432e-07	1.30187	2.62961	24.5276	19263	7185 // transmembrane receptor protein tyrosine phosphatase signaling pathway // inferred from electronic annotation /// 6470 // protein amino acid dephosphorylation // inferred from electronic annotation	5886 // plasma membrane // inferred from electronic annotation /// 16020 // membrane // inferred from electronic annotation /// 16021 // integral to membrane // inferred from electronic annotation	4721 // phosphoprotein phosphatase activity // Unknown /// 4725 // protein tyrosine phosphatase activity // inferred from electronic annotation /// 4872 // receptor activity // inferred from electronic annotation /// 16787 // hydrolase activity // inferred from electronic annotation /// 4721 // phosphoprotein phosphatase activity // inferred from electronic annotation	19263	---
1424886_at	protein tyrosine phosphatase, receptor type, D	Ptprd	1.9174e-11	5.69543e-09	1.30635	3.64598	84.6156	19266	6470 // protein amino acid dephosphorylation // inferred from electronic annotation /// 7185 // transmembrane receptor protein tyrosine phosphatase signaling pathway // inferred from electronic annotation /// 6470 // protein amino acid dephosphorylation // inferred from sequence or structural similarity /// 6796 // phosphate metabolism // inferred from sequence or structural similarity /// 7185 /…	5886 // plasma membrane // inferred from electronic annotation /// 16020 // membrane // inferred from electronic annotation /// 16021 // integral to membrane // inferred from electronic annotation /// 5887 // integral to plasma membrane // inferred from sequence or structural similarity	4721 // phosphoprotein phosphatase activity // inferred from electronic annotation /// 4725 // protein tyrosine phosphatase activity // inferred from electronic annotation /// 4872 // receptor activity // inferred from electronic annotation /// 16787 // hydrolase activity // inferred from electronic annotation /// 5001 // transmembrane receptor protein tyrosine phosphatase activity // inferred fr…	19266	97812
1418540_a_at	protein tyrosine phosphatase, receptor type, E	Ptpre	2.0679e-08	5.09674e-09	1.71685	11.4641	33.6259	19267	6470 // protein amino acid dephosphorylation // inferred from electronic annotation /// 7185 // transmembrane receptor protein tyrosine phosphatase signaling pathway // inferred from direct assay /// 7185 // transmembrane receptor protein tyrosine phosphatase signaling pathway // inferred from electronic annotation	5615 // extracellular space // Unknown /// 5886 // plasma membrane // inferred from electronic annotation /// 16020 // membrane // inferred from electronic annotation /// 16021 // integral to membrane // Unknown /// 16021 // integral to membrane // inferred from electronic annotation	4721 // phosphoprotein phosphatase activity // inferred from electronic annotation /// 4725 // protein tyrosine phosphatase activity // inferred from direct assay /// 4872 // receptor activity // inferred from electronic annotation /// 16787 // hydrolase activity // inferred from electronic annotation /// 42803 // protein homodimerization activity // inferred from direct assay /// 4725 // protein…	19267	97813
1418539_a_at	protein tyrosine phosphatase, receptor type, E	Ptpre	5.97533e-08	2.78393e-08	1.45536	6.15445	29.0794	19267	6470 // protein amino acid dephosphorylation // inferred from electronic annotation /// 7185 // transmembrane receptor protein tyrosine phosphatase signaling pathway // inferred from direct assay /// 7185 // transmembrane receptor protein tyrosine phosphatase signaling pathway // inferred from electronic annotation	5615 // extracellular space // Unknown /// 5886 // plasma membrane // inferred from electronic annotation /// 16020 // membrane // inferred from electronic annotation /// 16021 // integral to membrane // Unknown /// 16021 // integral to membrane // inferred from electronic annotation	4721 // phosphoprotein phosphatase activity // inferred from electronic annotation /// 4725 // protein tyrosine phosphatase activity // inferred from direct assay /// 4872 // receptor activity // inferred from electronic annotation /// 16787 // hydrolase activity // inferred from electronic annotation /// 42803 // protein homodimerization activity // inferred from direct assay /// 4725 // protein…	19267	97813
1422638_s_at	Ras association (RalGDS/AF-6) domain family 5	Rassf5	4.87596e-09	7.16231e-08	1.4616	5.36597	40.8688	54354	6915 // apoptosis // inferred from electronic annotation /// 7049 // cell cycle // inferred from electronic annotation /// 7165 // signal transduction // inferred from electronic annotation /// 7218 // neuropeptide signaling pathway // Unknown /// 7242 // intracellular signaling cascade // Unknown /// 45786 // negative regulation of progression through cell cycle // inferred from electronic annot…	5874 // microtubule // inferred from electronic annotation	5515 // protein binding // inferred from physical interaction /// 8270 // zinc ion binding // inferred from electronic annotation /// 19992 // diacylglycerol binding // inferred from electronic annotation /// 46872 // metal ion binding // inferred from electronic annotation /// 5515 // protein binding // inferred from electronic annotation	54354	1926375
1416286_at	regulator of G-protein signaling 4	Rgs4	7.62305e-08	1.79775e-08	1.76318	10.3285	28.1182	19736	7186 // G-protein coupled receptor protein signaling pathway // traceable author statement /// 9968 // negative regulation of signal transduction // inferred from electronic annotation	5737 // cytoplasm // traceable author statement	4871 // signal transducer activity // inferred from electronic annotation /// 5096 // GTPase activator activity // traceable author statement	19736	---
1420941_at	regulator of G-protein signaling 5	Rgs5	3.30671e-07	1.27827e-06	1.47878	7.56968	22.9054	19737	7186 // G-protein coupled receptor protein signaling pathway // traceable author statement /// 9968 // negative regulation of signal transduction // inferred from electronic annotation	---	4871 // signal transducer activity // inferred from electronic annotation /// 5096 // GTPase activator activity // traceable author statement	19737	---
1450989_at	teratocarcinoma-derived growth factor	Tdgf1	7.34216e-10	2.59494e-06	0.784723	-5.34543	52.5707	21667	187 // activation of MAPK activity // inferred from sequence or structural similarity /// 7173 // epidermal growth factor receptor signaling pathway // inferred from sequence or structural similarity /// 8284 // positive regulation of cell proliferation // inferred from sequence or structural similarity /// 8595 // determination of anterior/posterior axis, embryo // inferred from mutant phenotype…	5576 // extracellular region // traceable author statement /// 5615 // extracellular space // Unknown /// 19897 // extrinsic to plasma membrane // inferred from direct assay	8083 // growth factor activity // inferred from sequence or structural similarity /// 8083 // growth factor activity // inferred from electronic annotation	21667	---
1418788_at	endothelial-specific receptor tyrosine kinase	Tek	2.36951e-07	1.44517e-06	1.56842	8.51934	24.0071	21687	6468 // protein amino acid phosphorylation // inferred from electronic annotation /// 7160 // cell-matrix adhesion // inferred from mutant phenotype /// 16337 // cell-cell adhesion // inferred from mutant phenotype /// 30334 // regulation of cell migration // inferred from mutant phenotype /// 45765 // regulation of angiogenesis // inferred from mutant phenotype	5615 // extracellular space // Unknown /// 16020 // membrane // inferred from electronic annotation /// 16021 // integral to membrane // Unknown /// 16021 // integral to membrane // inferred from electronic annotation	166 // nucleotide binding // inferred from electronic annotation /// 4672 // protein kinase activity // inferred from electronic annotation /// 4674 // protein serine/threonine kinase activity // Unknown /// 4713 // protein-tyrosine kinase activity // inferred from electronic annotation /// 4872 // receptor activity // inferred from electronic annotation /// 5524 // ATP binding // inferred from e…	21687	---
1417122_at	vav 3 oncogene	Vav3	1.65494e-06	2.32607e-06	1.52185	4.08557	18.1813	57257	6906 // vesicle fusion // inferred from genetic interaction /// 7229 // integrin-mediated signaling pathway // inferred from genetic interaction /// 7242 // intracellular signaling cascade // inferred from electronic annotation /// 7264 // small GTPase mediated signal transduction // inferred from mutant phenotype /// 16477 // cell migration // inferred from genetic interaction /// 30031 // cell …	5622 // intracellular // inferred from electronic annotation /// 5737 // cytoplasm // inferred from direct assay /// 5886 // plasma membrane // inferred from direct assay	5085 // guanyl-nucleotide exchange factor activity // inferred from mutant phenotype /// 5089 // Rho guanyl-nucleotide exchange factor activity // inferred from genetic interaction /// 5154 // epidermal growth factor receptor binding // inferred from physical interaction /// 8270 // zinc ion binding // inferred from electronic annotation /// 19992 // diacylglycerol binding // inferred from electr…	57257	---
1448600_s_at	vav 3 oncogene	Vav3	3.31916e-06	5.6488e-07	1.36179	4.19218	16.4149	57257	6906 // vesicle fusion // inferred from genetic interaction /// 7229 // integrin-mediated signaling pathway // inferred from genetic interaction /// 7242 // intracellular signaling cascade // inferred from electronic annotation /// 7264 // small GTPase mediated signal transduction // inferred from mutant phenotype /// 16477 // cell migration // inferred from genetic interaction /// 30031 // cell …	5622 // intracellular // inferred from electronic annotation /// 5737 // cytoplasm // inferred from direct assay /// 5886 // plasma membrane // inferred from direct assay	5085 // guanyl-nucleotide exchange factor activity // inferred from mutant phenotype /// 5089 // Rho guanyl-nucleotide exchange factor activity // inferred from genetic interaction /// 5154 // epidermal growth factor receptor binding // inferred from physical interaction /// 8270 // zinc ion binding // inferred from electronic annotation /// 19992 // diacylglycerol binding // inferred from electr…	57257	---
Chromatin Regulation
Probeset ID	Gene Title	Gene Symbol	p-value(Name)	p-value(Day 6 GFP+ vs# D0/D4/D6GFP-)	MeanRatio(Day 6 GFP+ vs# D0/D4/D6GFP-)	GFoldChange(Day 6 GFP+ vs# D0/D4/D6GFP-)	F(Name)	Entrez Gene	Gene Ontology Biological Process	Gene Ontology Cellular Component	Gene Ontology Molecular Function	GO Lookup	MGI Name
1456139_at	antisense Igf2r RNA	Air	2.20667e-09	1.18503e-07	1.37008	3.76806	45.4349	104103	6349 // imprinting // inferred from mutant phenotype	---	---	104103	1353471
1433557_at	chromobox homolog 7	Cbx7	5.4239e-08	3.13624e-06	0.725761	-4.59275	29.4698	52609	6333 // chromatin assembly or disassembly // Unknown /// 6350 // transcription // inferred from electronic annotation /// 6355 // regulation of transcription, DNA-dependent // Unknown /// 16568 // chromatin modification // Unknown /// 6333 // chromatin assembly or disassembly // inferred from electronic annotation /// 6355 // regulation of transcription, DNA-dependent // inferred from electronic …	785 // chromatin // Unknown /// 5634 // nucleus // Unknown /// 785 // chromatin // inferred from electronic annotation /// 5634 // nucleus // inferred from electronic annotation	3682 // chromatin binding // Unknown /// 3682 // chromatin binding // inferred from electronic annotation	52609	1196439
1418600_at	Kruppel-like factor 1 (erythroid)	Klf1	6.06167e-06	4.21246e-06	1.58742	12.4716	15.0048	16596	6338 // chromatin remodeling // inferred from direct assay /// 6350 // transcription // inferred from electronic annotation /// 6355 // regulation of transcription, DNA-dependent // inferred from electronic annotation	5622 // intracellular // inferred from electronic annotation /// 5634 // nucleus // inferred from electronic annotation	3676 // nucleic acid binding // inferred from electronic annotation /// 3677 // DNA binding // inferred from sequence or structural similarity /// 8270 // zinc ion binding // inferred from electronic annotation /// 46872 // metal ion binding // inferred from electronic annotation /// 3677 // DNA binding // inferred from electronic annotation	16596	---
1434853_x_at	makorin, ring finger protein, 1	Mkrn1	2.2484e-10	2.29128e-08	0.820173	-4.08985	61.4223	54484	---	---	3676 // nucleic acid binding // inferred from electronic annotation /// 3682 // chromatin binding // inferred from direct assay /// 5515 // protein binding // inferred from electronic annotation /// 8270 // zinc ion binding // inferred from electronic annotation /// 46872 // metal ion binding // inferred from electronic annotation	54484	1859353
1418434_at	makorin, ring finger protein, 1	Mkrn1	5.91846e-09	1.32487e-07	0.727967	-6.89535	39.82	54484	---	---	3676 // nucleic acid binding // inferred from electronic annotation /// 3682 // chromatin binding // inferred from direct assay /// 5515 // protein binding // inferred from electronic annotation /// 8270 // zinc ion binding // inferred from electronic annotation /// 46872 // metal ion binding // inferred from electronic annotation	54484	1859353
1418435_at	makorin, ring finger protein, 1	Mkrn1	7.25994e-09	5.39742e-06	0.762238	-5.55923	38.7412	54484	---	---	3676 // nucleic acid binding // inferred from electronic annotation /// 3682 // chromatin binding // inferred from direct assay /// 5515 // protein binding // inferred from electronic annotation /// 8270 // zinc ion binding // inferred from electronic annotation /// 46872 // metal ion binding // inferred from electronic annotation	54484	1859353
1451425_a_at	makorin, ring finger protein, 1	Mkrn1	2.20485e-08	1.10856e-06	0.717078	-6.4798	33.3337	54484	---	---	3676 // nucleic acid binding // inferred from electronic annotation /// 3682 // chromatin binding // inferred from direct assay /// 5515 // protein binding // inferred from electronic annotation /// 8270 // zinc ion binding // inferred from electronic annotation /// 46872 // metal ion binding // inferred from electronic annotation	54484	1859353
1441879_x_at	makorin, ring finger protein, 1	Mkrn1	3.023e-08	1.29213e-06	0.685349	-4.88627	31.9294	54484	---	---	3676 // nucleic acid binding // inferred from electronic annotation /// 3682 // chromatin binding // inferred from direct assay /// 5515 // protein binding // inferred from electronic annotation /// 8270 // zinc ion binding // inferred from electronic annotation /// 46872 // metal ion binding // inferred from electronic annotation	54484	1859353
DNA Repair
Probeset ID	Gene Title	Gene Symbol	p-value(Name)	p-value(Day 6 GFP+ vs# D0/D4/D6GFP-)	MeanRatio(Day 6 GFP+ vs# D0/D4/D6GFP-)	GFoldChange(Day 6 GFP+ vs# D0/D4/D6GFP-)	F(Name)	Entrez Gene	Gene Ontology Biological Process	Gene Ontology Cellular Component	Gene Ontology Molecular Function	GO Lookup	MGI Name
1451968_at	X-ray repair complementing defective repair in Chinese hamster cells 5	Xrcc5	4.706e-10	4.11395e-06	0.882041	-2.05154	55.7451	22596	6281 // DNA repair // inferred from electronic annotation /// 6303 // double-strand break repair via nonhomologous end joining // inferred from electronic annotation /// 6310 // DNA recombination // inferred from electronic annotation	5634 // nucleus // inferred from direct assay /// 5737 // cytoplasm // inferred from direct assay /// 5958 // DNA-dependent protein kinase complex // inferred from electronic annotation /// 5634 // nucleus // inferred from electronic annotation	166 // nucleotide binding // inferred from electronic annotation /// 3677 // DNA binding // inferred from electronic annotation /// 4003 // ATP-dependent DNA helicase activity // inferred from electronic annotation /// 4386 // helicase activity // inferred from electronic annotation /// 5524 // ATP binding // inferred from electronic annotation /// 16787 // hydrolase activity // inferred from ele…	22596	104517
Cell Adhesion
Probeset ID	Gene Title	Gene Symbol	p-value(Name)	p-value(Day 6 GFP+ vs# D0/D4/D6GFP-)	MeanRatio(Day 6 GFP+ vs# D0/D4/D6GFP-)	GFoldChange(Day 6 GFP+ vs# D0/D4/D6GFP-)	F(Name)	Entrez Gene	Gene Ontology Biological Process	Gene Ontology Cellular Component	Gene Ontology Molecular Function	GO Lookup	MGI Name
1423378_at	a disintegrin and metallopeptidase domain 23	Adam23	6.82048e-10	4.91164e-07	0.744321	-3.49619	53.0846	23792	6508 // proteolysis // Unknown /// 7155 // cell adhesion // inferred from electronic annotation /// 6508 // proteolysis // inferred from electronic annotation	16020 // membrane // inferred from electronic annotation /// 16021 // integral to membrane // Unknown /// 16021 // integral to membrane // inferred from electronic annotation	4222 // metalloendopeptidase activity // Unknown /// 5515 // protein binding // inferred from electronic annotation /// 4222 // metalloendopeptidase activity // inferred from electronic annotation	23792	1345162
1447946_at	a disintegrin and metallopeptidase domain 23	Adam23	3.70519e-09	6.47179e-08	0.743975	-3.34053	42.3993	23792	6508 // proteolysis // Unknown /// 7155 // cell adhesion // inferred from electronic annotation /// 6508 // proteolysis // inferred from electronic annotation	16020 // membrane // inferred from electronic annotation /// 16021 // integral to membrane // Unknown /// 16021 // integral to membrane // inferred from electronic annotation	4222 // metalloendopeptidase activity // Unknown /// 5515 // protein binding // inferred from electronic annotation /// 4222 // metalloendopeptidase activity // inferred from electronic annotation	23792	---
1456014_s_at	cDNA sequence BC032204	BC032204	8.67906e-09	1.57986e-07	1.57688	12.2569	37.8208	108101	7155 // cell adhesion // inferred from electronic annotation	5856 // cytoskeleton // Unknown /// 5856 // cytoskeleton // inferred from electronic annotation	5488 // binding // inferred from electronic annotation /// 5515 // protein binding // inferred from electronic annotation	108101	2147790
1433964_s_at	cDNA sequence BC032204	BC032204	1.21506e-05	4.20588e-06	1.42606	5.36844	13.5025	108101	7155 // cell adhesion // inferred from electronic annotation	5856 // cytoskeleton // Unknown /// 5856 // cytoskeleton // inferred from electronic annotation	5488 // binding // inferred from electronic annotation /// 5515 // protein binding // inferred from electronic annotation	108101	2147790
1452004_at	calcitonin/calcitonin-related polypeptide, alpha	Calca	1.42813e-07	3.41165e-06	0.621649	-6.36903	25.7709	12310	6954 // inflammatory response // inferred from direct assay /// 7218 // neuropeptide signaling pathway // inferred from direct assay /// 7631 // feeding behavior // inferred from direct assay /// 45986 // negative regulation of smooth muscle contraction // inferred from direct assay	5576 // extracellular region // inferred from direct assay /// 5576 // extracellular region // traceable author statement /// 5615 // extracellular space // Unknown /// 5622 // intracellular // inferred from direct assay /// 5576 // extracellular region // inferred from electronic annotation	1635 // calcitonin gene-related polypeptide receptor activity // inferred from direct assay /// 5102 // receptor binding // inferred from direct assay /// 5102 // receptor binding // traceable author statement /// 5179 // hormone activity // inferred from electronic annotation	12310	---
1448261_at	cadherin 1	Cdh1	1.29125e-05	2.76605e-06	0.724048	-7.44189	13.3772	12550	7155 // cell adhesion // inferred from electronic annotation /// 7156 // homophilic cell adhesion // inferred from electronic annotation /// 16337 // cell-cell adhesion // inferred from mutant phenotype /// 19538 // protein metabolism // inferred from direct assay /// 43281 // regulation of caspase activity // inferred from direct assay /// 51260 // protein homooligomerization // inferred from di…	5615 // extracellular space // Unknown /// 5886 // plasma membrane // inferred from direct assay /// 5912 // adherens junction // inferred from direct assay /// 5913 // cell-cell adherens junction // inferred from direct assay /// 16020 // membrane // inferred from electronic annotation /// 16021 // integral to membrane // Unknown /// 16323 // basolateral plasma membrane // inferred from direct a…	5509 // calcium ion binding // inferred from direct assay /// 5515 // protein binding // inferred from physical interaction /// 8013 // beta-catenin binding // inferred from physical interaction /// 5509 // calcium ion binding // inferred from electronic annotation /// 5515 // protein binding // inferred from electronic annotation	12550	---
1433956_at	cadherin 5	Cdh5	2.10653e-08	9.81934e-07	1.46645	4.02032	33.5413	12562	1955 // blood vessel maturation // inferred from mutant phenotype /// 7155 // cell adhesion // inferred from electronic annotation /// 7156 // homophilic cell adhesion // inferred from electronic annotation /// 8285 // negative regulation of cell proliferation // inferred from genetic interaction /// 16337 // cell-cell adhesion // Unknown	5615 // extracellular space // Unknown /// 5911 // intercellular junction // inferred from direct assay /// 5923 // tight junction // inferred from direct assay /// 16020 // membrane // inferred from electronic annotation /// 16021 // integral to membrane // Unknown /// 16021 // integral to membrane // inferred from electronic annotation	5509 // calcium ion binding // inferred from electronic annotation /// 5515 // protein binding // inferred from physical interaction /// 5515 // protein binding // inferred from electronic annotation	12562	---
1455494_at	procollagen, type I, alpha 1	Col1a1	5.90326e-13	3.87774e-06	1.21759	2.97865	132.339	12842	6817 // phosphate transport // inferred from electronic annotation /// 7155 // cell adhesion // inferred from electronic annotation	5578 // extracellular matrix (sensu Metazoa) // inferred from electronic annotation /// 5581 // collagen // inferred from electronic annotation /// 5615 // extracellular space // Unknown /// 5737 // cytoplasm // inferred from electronic annotation	5198 // structural molecule activity // inferred from electronic annotation /// 5201 // extracellular matrix structural constituent // inferred from electronic annotation /// 30020 // extracellular matrix structural constituent conferring tensile strength // inferred from electronic annotation	12842	88467
1421694_a_at	chondroitin sulfate proteoglycan 2	Cspg2	2.42292e-09	1.57519e-07	1.4249	5.59789	44.8727	13003	7155 // cell adhesion // inferred from electronic annotation	5578 // extracellular matrix (sensu Metazoa) // inferred from direct assay /// 5578 // extracellular matrix (sensu Metazoa) // inferred from electronic annotation	5509 // calcium ion binding // inferred from electronic annotation /// 5529 // sugar binding // inferred from electronic annotation /// 5540 // hyaluronic acid binding // inferred from electronic annotation	13003	---
1448265_x_at	epithelial V-like antigen 1	Eva1	1.14782e-05	2.61761e-06	0.621384	-5.44358	13.6207	14012	7155 // cell adhesion // inferred from electronic annotation	5615 // extracellular space // Unknown /// 16020 // membrane // inferred from electronic annotation /// 16021 // integral to membrane // Unknown /// 16021 // integral to membrane // inferred from electronic annotation	5515 // protein binding // inferred from electronic annotation	14012	---
1438020_at	hyaluronan and proteoglycan link protein 1	Hapln1	1.54157e-08	2.6951e-07	1.79187	13.5667	34.9945	12950	7155 // cell adhesion // inferred from electronic annotation	5578 // extracellular matrix (sensu Metazoa) // inferred from direct assay /// 5615 // extracellular space // Unknown /// 5578 // extracellular matrix (sensu Metazoa) // inferred from electronic annotation	5540 // hyaluronic acid binding // inferred from electronic annotation	12950	---
1421633_a_at	hyaluronan and proteoglycan link protein 1	Hapln1	4.95241e-08	2.47736e-07	1.67632	8.59374	29.8407	12950	7155 // cell adhesion // inferred from electronic annotation	5578 // extracellular matrix (sensu Metazoa) // inferred from direct assay /// 5615 // extracellular space // Unknown /// 5578 // extracellular matrix (sensu Metazoa) // inferred from electronic annotation	5540 // hyaluronic acid binding // inferred from electronic annotation	12950	1337006
1448862_at	intercellular adhesion molecule 2	Icam2	3.33782e-08	3.02579e-06	1.40471	3.99533	31.4998	15896	7155 // cell adhesion // inferred from electronic annotation /// 16337 // cell-cell adhesion // inferred from electronic annotation	1931 // uropod // inferred from direct assay /// 5887 // integral to plasma membrane // inferred from direct assay /// 16020 // membrane // inferred from electronic annotation /// 16021 // integral to membrane // Unknown /// 16021 // integral to membrane // inferred from electronic annotation	5515 // protein binding // inferred from physical interaction /// 5515 // protein binding // inferred from electronic annotation	15896	---
1455314_at	LIM domain containing preferred translocation partner in lipoma	Lpp	5.64505e-08	3.07051e-06	1.15848	2.48489	29.3081	210126	7155 // cell adhesion // inferred from electronic annotation	5634 // nucleus // inferred from electronic annotation	5515 // protein binding // inferred from electronic annotation /// 8270 // zinc ion binding // inferred from electronic annotation /// 46872 // metal ion binding // inferred from electronic annotation	210126	2441849
1436303_at	myeloid/lymphoid or mixed lineage-leukemia translocation to 4 homolog (Drosophil	Mllt4	1.38957e-08	2.21033e-06	1.0829	1.70641	35.4904	17356	7155 // cell adhesion // inferred from electronic annotation /// 7165 // signal transduction // inferred from electronic annotation /// 7218 // neuropeptide signaling pathway // Unknown	5737 // cytoplasm // inferred from direct assay /// 5912 // adherens junction // inferred from direct assay /// 16459 // myosin // inferred from electronic annotation /// 30054 // cell junction // inferred from direct assay	3774 // motor activity // inferred from electronic annotation /// 5515 // protein binding // inferred from physical interaction /// 5515 // protein binding // inferred from electronic annotation	17356	1314653
1416473_a_at	neighbor of Punc E11	Nope	5.78484e-08	5.20951e-07	0.869766	-2.29708	29.2095	56741	7155 // cell adhesion // inferred from electronic annotation	5887 // integral to plasma membrane // inferred from sequence or structural similarity /// 16020 // membrane // inferred from electronic annotation	5515 // protein binding // inferred from electronic annotation	56741	---
1416271_at	PERP, TP53 apoptosis effector	Perp	2.75605e-06	7.82837e-07	0.718464	-5.38982	16.8719	64058	6915 // apoptosis // inferred from electronic annotation /// 6917 // induction of apoptosis // inferred from direct assay /// 7155 // cell adhesion // inferred from electronic annotation	5615 // extracellular space // Unknown /// 5739 // mitochondrion // inferred from direct assay /// 5794 // Golgi apparatus // inferred from direct assay /// 5856 // cytoskeleton // inferred from electronic annotation /// 5887 // integral to plasma membrane // inferred from direct assay /// 16020 // membrane // inferred from electronic annotation /// 16021 // integral to membrane // Unknown /// 16…	5198 // structural molecule activity // inferred from electronic annotation /// 5515 // protein binding // inferred from electronic annotation	64058	---
1450905_at	plexin C1	Plxnc1	1.45653e-07	3.20701e-06	1.27819	2.84748	25.7002	54712	7275 // development // Unknown /// 7275 // development // inferred from electronic annotation	5615 // extracellular space // Unknown /// 16020 // membrane // Unknown /// 16021 // integral to membrane // Unknown /// 16020 // membrane // inferred from electronic annotation /// 16021 // integral to membrane // inferred from electronic annotation	4867 // serine-type endopeptidase inhibitor activity // Unknown /// 4872 // receptor activity // Unknown /// 4872 // receptor activity // inferred from electronic annotation	54712	1890127
1424886_at	protein tyrosine phosphatase, receptor type, D	Ptprd	1.9174e-11	5.69543e-09	1.30635	3.64598	84.6156	19266	6470 // protein amino acid dephosphorylation // inferred from electronic annotation /// 7185 // transmembrane receptor protein tyrosine phosphatase signaling pathway // inferred from electronic annotation /// 6470 // protein amino acid dephosphorylation // inferred from sequence or structural similarity /// 6796 // phosphate metabolism // inferred from sequence or structural similarity /// 7185 /…	5886 // plasma membrane // inferred from electronic annotation /// 16020 // membrane // inferred from electronic annotation /// 16021 // integral to membrane // inferred from electronic annotation /// 5887 // integral to plasma membrane // inferred from sequence or structural similarity	4721 // phosphoprotein phosphatase activity // inferred from electronic annotation /// 4725 // protein tyrosine phosphatase activity // inferred from electronic annotation /// 4872 // receptor activity // inferred from electronic annotation /// 16787 // hydrolase activity // inferred from electronic annotation /// 5001 // transmembrane receptor protein tyrosine phosphatase activity // inferred fr…	19266	97812
1451342_at	spondin 1, (f-spondin) extracellular matrix protein	Spon1	8.02698e-11	1.79087e-06	1.33303	4.76554	70.2669	233744	7155 // cell adhesion // Unknown /// 7275 // development // inferred from electronic annotation /// 7155 // cell adhesion // inferred from electronic annotation	5578 // extracellular matrix (sensu Metazoa) // inferred from electronic annotation /// 5615 // extracellular space // Unknown	5515 // protein binding // inferred from electronic annotation	233744	2385287
1450989_at	teratocarcinoma-derived growth factor	Tdgf1	7.34216e-10	2.59494e-06	0.784723	-5.34543	52.5707	21667	187 // activation of MAPK activity // inferred from sequence or structural similarity /// 7173 // epidermal growth factor receptor signaling pathway // inferred from sequence or structural similarity /// 8284 // positive regulation of cell proliferation // inferred from sequence or structural similarity /// 8595 // determination of anterior/posterior axis, embryo // inferred from mutant phenotype…	5576 // extracellular region // traceable author statement /// 5615 // extracellular space // Unknown /// 19897 // extrinsic to plasma membrane // inferred from direct assay	8083 // growth factor activity // inferred from sequence or structural similarity /// 8083 // growth factor activity // inferred from electronic annotation	21667	---
1418788_at	endothelial-specific receptor tyrosine kinase	Tek	2.36951e-07	1.44517e-06	1.56842	8.51934	24.0071	21687	6468 // protein amino acid phosphorylation // inferred from electronic annotation /// 7160 // cell-matrix adhesion // inferred from mutant phenotype /// 16337 // cell-cell adhesion // inferred from mutant phenotype /// 30334 // regulation of cell migration // inferred from mutant phenotype /// 45765 // regulation of angiogenesis // inferred from mutant phenotype	5615 // extracellular space // Unknown /// 16020 // membrane // inferred from electronic annotation /// 16021 // integral to membrane // Unknown /// 16021 // integral to membrane // inferred from electronic annotation	166 // nucleotide binding // inferred from electronic annotation /// 4672 // protein kinase activity // inferred from electronic annotation /// 4674 // protein serine/threonine kinase activity // Unknown /// 4713 // protein-tyrosine kinase activity // inferred from electronic annotation /// 4872 // receptor activity // inferred from electronic annotation /// 5524 // ATP binding // inferred from e…	21687	---
1449388_at	thrombospondin 4	Thbs4	7.12838e-08	1.12632e-08	1.5243	7.86189	28.3801	21828	7155 // cell adhesion // Unknown /// 7155 // cell adhesion // inferred from electronic annotation	5576 // extracellular region // inferred from electronic annotation /// 5615 // extracellular space // Unknown	5198 // structural molecule activity // Unknown /// 5509 // calcium ion binding // inferred from electronic annotation /// 5515 // protein binding // inferred from electronic annotation /// 5198 // structural molecule activity // inferred from electronic annotation	21828	---
1417122_at	vav 3 oncogene	Vav3	1.65494e-06	2.32607e-06	1.52185	4.08557	18.1813	57257	6906 // vesicle fusion // inferred from genetic interaction /// 7229 // integrin-mediated signaling pathway // inferred from genetic interaction /// 7242 // intracellular signaling cascade // inferred from electronic annotation /// 7264 // small GTPase mediated signal transduction // inferred from mutant phenotype /// 16477 // cell migration // inferred from genetic interaction /// 30031 // cell …	5622 // intracellular // inferred from electronic annotation /// 5737 // cytoplasm // inferred from direct assay /// 5886 // plasma membrane // inferred from direct assay	5085 // guanyl-nucleotide exchange factor activity // inferred from mutant phenotype /// 5089 // Rho guanyl-nucleotide exchange factor activity // inferred from genetic interaction /// 5154 // epidermal growth factor receptor binding // inferred from physical interaction /// 8270 // zinc ion binding // inferred from electronic annotation /// 19992 // diacylglycerol binding // inferred from electr…	57257	---
1448600_s_at	vav 3 oncogene	Vav3	3.31916e-06	5.6488e-07	1.36179	4.19218	16.4149	57257	6906 // vesicle fusion // inferred from genetic interaction /// 7229 // integrin-mediated signaling pathway // inferred from genetic interaction /// 7242 // intracellular signaling cascade // inferred from electronic annotation /// 7264 // small GTPase mediated signal transduction // inferred from mutant phenotype /// 16477 // cell migration // inferred from genetic interaction /// 30031 // cell …	5622 // intracellular // inferred from electronic annotation /// 5737 // cytoplasm // inferred from direct assay /// 5886 // plasma membrane // inferred from direct assay	5085 // guanyl-nucleotide exchange factor activity // inferred from mutant phenotype /// 5089 // Rho guanyl-nucleotide exchange factor activity // inferred from genetic interaction /// 5154 // epidermal growth factor receptor binding // inferred from physical interaction /// 8270 // zinc ion binding // inferred from electronic annotation /// 19992 // diacylglycerol binding // inferred from electr…	57257	---
Extracellular matrix
Probeset ID	Gene Title	Gene Symbol	p-value(Name)	p-value(Day 6 GFP+ vs# D0/D4/D6GFP-)	MeanRatio(Day 6 GFP+ vs# D0/D4/D6GFP-)	GFoldChange(Day 6 GFP+ vs# D0/D4/D6GFP-)	F(Name)	Entrez Gene	Gene Ontology Biological Process	Gene Ontology Cellular Component	Gene Ontology Molecular Function	GO Lookup	MGI Name
1455494_at	procollagen, type I, alpha 1	Col1a1	5.90326e-13	3.87774e-06	1.21759	2.97865	132.339	12842	6817 // phosphate transport // inferred from electronic annotation /// 7155 // cell adhesion // inferred from electronic annotation	5578 // extracellular matrix (sensu Metazoa) // inferred from electronic annotation /// 5581 // collagen // inferred from electronic annotation /// 5615 // extracellular space // Unknown /// 5737 // cytoplasm // inferred from electronic annotation	5198 // structural molecule activity // inferred from electronic annotation /// 5201 // extracellular matrix structural constituent // inferred from electronic annotation /// 30020 // extracellular matrix structural constituent conferring tensile strength // inferred from electronic annotation	12842	88467
1421694_a_at	chondroitin sulfate proteoglycan 2	Cspg2	2.42292e-09	1.57519e-07	1.4249	5.59789	44.8727	13003	7155 // cell adhesion // inferred from electronic annotation	5578 // extracellular matrix (sensu Metazoa) // inferred from direct assay /// 5578 // extracellular matrix (sensu Metazoa) // inferred from electronic annotation	5509 // calcium ion binding // inferred from electronic annotation /// 5529 // sugar binding // inferred from electronic annotation /// 5540 // hyaluronic acid binding // inferred from electronic annotation	13003	---
1448665_at	dystrophin, muscular dystrophy	Dmd	1.08097e-06	1.4786e-06	0.651399	-5.66542	19.3401	13405	7517 // muscle development // inferred from mutant phenotype /// 7519 // striated muscle development // inferred from genetic interaction /// 7519 // striated muscle development // inferred from mutant phenotype	5626 // insoluble fraction // inferred from direct assay /// 5792 // microsome // inferred from direct assay /// 5856 // cytoskeleton // inferred from electronic annotation /// 5886 // plasma membrane // inferred from direct assay /// 42383 // sarcolemma // inferred from direct assay /// 42383 // sarcolemma // traceable author statement /// 45202 // synapse // inferred from direct assay	3779 // actin binding // inferred from electronic annotation /// 5198 // structural molecule activity // inferred from electronic annotation /// 5509 // calcium ion binding // inferred from electronic annotation /// 5515 // protein binding // inferred from physical interaction /// 8270 // zinc ion binding // inferred from electronic annotation /// 46872 // metal ion binding // inferred from elect…	13405	---
1460208_at	fibrillin 1	Fbn1	1.91777e-09	1.92654e-07	1.35972	4.92791	46.2912	14118	6030 // chitin metabolism // inferred from electronic annotation	1527 // microfibril // traceable author statement /// 5578 // extracellular matrix (sensu Metazoa) // inferred from electronic annotation /// 5576 // extracellular region // inferred from electronic annotation	5201 // extracellular matrix structural constituent // inferred from electronic annotation /// 5509 // calcium ion binding // inferred from electronic annotation /// 8061 // chitin binding // inferred from electronic annotation	14118	95489
1438020_at	hyaluronan and proteoglycan link protein 1	Hapln1	1.54157e-08	2.6951e-07	1.79187	13.5667	34.9945	12950	7155 // cell adhesion // inferred from electronic annotation	5578 // extracellular matrix (sensu Metazoa) // inferred from direct assay /// 5615 // extracellular space // Unknown /// 5578 // extracellular matrix (sensu Metazoa) // inferred from electronic annotation	5540 // hyaluronic acid binding // inferred from electronic annotation	12950	---
1421633_a_at	hyaluronan and proteoglycan link protein 1	Hapln1	4.95241e-08	2.47736e-07	1.67632	8.59374	29.8407	12950	7155 // cell adhesion // inferred from electronic annotation	5578 // extracellular matrix (sensu Metazoa) // inferred from direct assay /// 5615 // extracellular space // Unknown /// 5578 // extracellular matrix (sensu Metazoa) // inferred from electronic annotation	5540 // hyaluronic acid binding // inferred from electronic annotation	12950	1337006
1451978_at	lysyl oxidase-like 1	Loxl1	1.59988e-09	1.16339e-06	1.31187	3.27949	47.4196	16949	6464 // protein modification // Unknown	5576 // extracellular region // Unknown	4720 // protein-lysine 6-oxidase activity // inferred from electronic annotation /// 5507 // copper ion binding // inferred from electronic annotation /// 9055 // electron carrier activity // Unknown /// 16491 // oxidoreductase activity // inferred from electronic annotation /// 16641 // oxidoreductase activity, acting on the CH-NH2 group of donors, oxygen as acceptor // inferred from direct assa…	16949	106096
1451342_at	spondin 1, (f-spondin) extracellular matrix protein	Spon1	8.02698e-11	1.79087e-06	1.33303	4.76554	70.2669	233744	7155 // cell adhesion // Unknown /// 7275 // development // inferred from electronic annotation /// 7155 // cell adhesion // inferred from electronic annotation	5578 // extracellular matrix (sensu Metazoa) // inferred from electronic annotation /// 5615 // extracellular space // Unknown	5515 // protein binding // inferred from electronic annotation	233744	2385287
1449388_at	thrombospondin 4	Thbs4	7.12838e-08	1.12632e-08	1.5243	7.86189	28.3801	21828	7155 // cell adhesion // Unknown /// 7155 // cell adhesion // inferred from electronic annotation	5576 // extracellular region // inferred from electronic annotation /// 5615 // extracellular space // Unknown	5198 // structural molecule activity // Unknown /// 5509 // calcium ion binding // inferred from electronic annotation /// 5515 // protein binding // inferred from electronic annotation /// 5198 // structural molecule activity // inferred from electronic annotation	21828	---
Cell adhesion or Extracellular matrix
Probeset ID	Gene Title	Gene Symbol	p-value(Name)	p-value(Day 6 GFP+ vs# D0/D4/D6GFP-)	MeanRatio(Day 6 GFP+ vs# D0/D4/D6GFP-)	GFoldChange(Day 6 GFP+ vs# D0/D4/D6GFP-)	F(Name)	Entrez Gene	Gene Ontology Biological Process	Gene Ontology Cellular Component	Gene Ontology Molecular Function	GO Lookup	MGI Name
1423378_at	a disintegrin and metallopeptidase domain 23	Adam23	6.82048e-10	4.91164e-07	0.744321	-3.49619	53.0846	23792	6508 // proteolysis // Unknown /// 7155 // cell adhesion // inferred from electronic annotation /// 6508 // proteolysis // inferred from electronic annotation	16020 // membrane // inferred from electronic annotation /// 16021 // integral to membrane // Unknown /// 16021 // integral to membrane // inferred from electronic annotation	4222 // metalloendopeptidase activity // Unknown /// 5515 // protein binding // inferred from electronic annotation /// 4222 // metalloendopeptidase activity // inferred from electronic annotation	23792	1345162
1447946_at	a disintegrin and metallopeptidase domain 23	Adam23	3.70519e-09	6.47179e-08	0.743975	-3.34053	42.3993	23792	6508 // proteolysis // Unknown /// 7155 // cell adhesion // inferred from electronic annotation /// 6508 // proteolysis // inferred from electronic annotation	16020 // membrane // inferred from electronic annotation /// 16021 // integral to membrane // Unknown /// 16021 // integral to membrane // inferred from electronic annotation	4222 // metalloendopeptidase activity // Unknown /// 5515 // protein binding // inferred from electronic annotation /// 4222 // metalloendopeptidase activity // inferred from electronic annotation	23792	---
1456014_s_at	cDNA sequence BC032204	BC032204	8.67906e-09	1.57986e-07	1.57688	12.2569	37.8208	108101	7155 // cell adhesion // inferred from electronic annotation	5856 // cytoskeleton // Unknown /// 5856 // cytoskeleton // inferred from electronic annotation	5488 // binding // inferred from electronic annotation /// 5515 // protein binding // inferred from electronic annotation	108101	2147790
1433964_s_at	cDNA sequence BC032204	BC032204	1.21506e-05	4.20588e-06	1.42606	5.36844	13.5025	108101	7155 // cell adhesion // inferred from electronic annotation	5856 // cytoskeleton // Unknown /// 5856 // cytoskeleton // inferred from electronic annotation	5488 // binding // inferred from electronic annotation /// 5515 // protein binding // inferred from electronic annotation	108101	2147790
1452004_at	calcitonin/calcitonin-related polypeptide, alpha	Calca	1.42813e-07	3.41165e-06	0.621649	-6.36903	25.7709	12310	6954 // inflammatory response // inferred from direct assay /// 7218 // neuropeptide signaling pathway // inferred from direct assay /// 7631 // feeding behavior // inferred from direct assay /// 45986 // negative regulation of smooth muscle contraction // inferred from direct assay	5576 // extracellular region // inferred from direct assay /// 5576 // extracellular region // traceable author statement /// 5615 // extracellular space // Unknown /// 5622 // intracellular // inferred from direct assay /// 5576 // extracellular region // inferred from electronic annotation	1635 // calcitonin gene-related polypeptide receptor activity // inferred from direct assay /// 5102 // receptor binding // inferred from direct assay /// 5102 // receptor binding // traceable author statement /// 5179 // hormone activity // inferred from electronic annotation	12310	---
1448261_at	cadherin 1	Cdh1	1.29125e-05	2.76605e-06	0.724048	-7.44189	13.3772	12550	7155 // cell adhesion // inferred from electronic annotation /// 7156 // homophilic cell adhesion // inferred from electronic annotation /// 16337 // cell-cell adhesion // inferred from mutant phenotype /// 19538 // protein metabolism // inferred from direct assay /// 43281 // regulation of caspase activity // inferred from direct assay /// 51260 // protein homooligomerization // inferred from di…	5615 // extracellular space // Unknown /// 5886 // plasma membrane // inferred from direct assay /// 5912 // adherens junction // inferred from direct assay /// 5913 // cell-cell adherens junction // inferred from direct assay /// 16020 // membrane // inferred from electronic annotation /// 16021 // integral to membrane // Unknown /// 16323 // basolateral plasma membrane // inferred from direct a…	5509 // calcium ion binding // inferred from direct assay /// 5515 // protein binding // inferred from physical interaction /// 8013 // beta-catenin binding // inferred from physical interaction /// 5509 // calcium ion binding // inferred from electronic annotation /// 5515 // protein binding // inferred from electronic annotation	12550	---
1433956_at	cadherin 5	Cdh5	2.10653e-08	9.81934e-07	1.46645	4.02032	33.5413	12562	1955 // blood vessel maturation // inferred from mutant phenotype /// 7155 // cell adhesion // inferred from electronic annotation /// 7156 // homophilic cell adhesion // inferred from electronic annotation /// 8285 // negative regulation of cell proliferation // inferred from genetic interaction /// 16337 // cell-cell adhesion // Unknown	5615 // extracellular space // Unknown /// 5911 // intercellular junction // inferred from direct assay /// 5923 // tight junction // inferred from direct assay /// 16020 // membrane // inferred from electronic annotation /// 16021 // integral to membrane // Unknown /// 16021 // integral to membrane // inferred from electronic annotation	5509 // calcium ion binding // inferred from electronic annotation /// 5515 // protein binding // inferred from physical interaction /// 5515 // protein binding // inferred from electronic annotation	12562	---
1455494_at	procollagen, type I, alpha 1	Col1a1	5.90326e-13	3.87774e-06	1.21759	2.97865	132.339	12842	6817 // phosphate transport // inferred from electronic annotation /// 7155 // cell adhesion // inferred from electronic annotation	5578 // extracellular matrix (sensu Metazoa) // inferred from electronic annotation /// 5581 // collagen // inferred from electronic annotation /// 5615 // extracellular space // Unknown /// 5737 // cytoplasm // inferred from electronic annotation	5198 // structural molecule activity // inferred from electronic annotation /// 5201 // extracellular matrix structural constituent // inferred from electronic annotation /// 30020 // extracellular matrix structural constituent conferring tensile strength // inferred from electronic annotation	12842	88467
1421694_a_at	chondroitin sulfate proteoglycan 2	Cspg2	2.42292e-09	1.57519e-07	1.4249	5.59789	44.8727	13003	7155 // cell adhesion // inferred from electronic annotation	5578 // extracellular matrix (sensu Metazoa) // inferred from direct assay /// 5578 // extracellular matrix (sensu Metazoa) // inferred from electronic annotation	5509 // calcium ion binding // inferred from electronic annotation /// 5529 // sugar binding // inferred from electronic annotation /// 5540 // hyaluronic acid binding // inferred from electronic annotation	13003	---
1448665_at	dystrophin, muscular dystrophy	Dmd	1.08097e-06	1.4786e-06	0.651399	-5.66542	19.3401	13405	7517 // muscle development // inferred from mutant phenotype /// 7519 // striated muscle development // inferred from genetic interaction /// 7519 // striated muscle development // inferred from mutant phenotype	5626 // insoluble fraction // inferred from direct assay /// 5792 // microsome // inferred from direct assay /// 5856 // cytoskeleton // inferred from electronic annotation /// 5886 // plasma membrane // inferred from direct assay /// 42383 // sarcolemma // inferred from direct assay /// 42383 // sarcolemma // traceable author statement /// 45202 // synapse // inferred from direct assay	3779 // actin binding // inferred from electronic annotation /// 5198 // structural molecule activity // inferred from electronic annotation /// 5509 // calcium ion binding // inferred from electronic annotation /// 5515 // protein binding // inferred from physical interaction /// 8270 // zinc ion binding // inferred from electronic annotation /// 46872 // metal ion binding // inferred from elect…	13405	---
1448265_x_at	epithelial V-like antigen 1	Eva1	1.14782e-05	2.61761e-06	0.621384	-5.44358	13.6207	14012	7155 // cell adhesion // inferred from electronic annotation	5615 // extracellular space // Unknown /// 16020 // membrane // inferred from electronic annotation /// 16021 // integral to membrane // Unknown /// 16021 // integral to membrane // inferred from electronic annotation	5515 // protein binding // inferred from electronic annotation	14012	---
1460208_at	fibrillin 1	Fbn1	1.91777e-09	1.92654e-07	1.35972	4.92791	46.2912	14118	6030 // chitin metabolism // inferred from electronic annotation	1527 // microfibril // traceable author statement /// 5578 // extracellular matrix (sensu Metazoa) // inferred from electronic annotation /// 5576 // extracellular region // inferred from electronic annotation	5201 // extracellular matrix structural constituent // inferred from electronic annotation /// 5509 // calcium ion binding // inferred from electronic annotation /// 8061 // chitin binding // inferred from electronic annotation	14118	95489
1438020_at	hyaluronan and proteoglycan link protein 1	Hapln1	1.54157e-08	2.6951e-07	1.79187	13.5667	34.9945	12950	7155 // cell adhesion // inferred from electronic annotation	5578 // extracellular matrix (sensu Metazoa) // inferred from direct assay /// 5615 // extracellular space // Unknown /// 5578 // extracellular matrix (sensu Metazoa) // inferred from electronic annotation	5540 // hyaluronic acid binding // inferred from electronic annotation	12950	---
1421633_a_at	hyaluronan and proteoglycan link protein 1	Hapln1	4.95241e-08	2.47736e-07	1.67632	8.59374	29.8407	12950	7155 // cell adhesion // inferred from electronic annotation	5578 // extracellular matrix (sensu Metazoa) // inferred from direct assay /// 5615 // extracellular space // Unknown /// 5578 // extracellular matrix (sensu Metazoa) // inferred from electronic annotation	5540 // hyaluronic acid binding // inferred from electronic annotation	12950	1337006
1448862_at	intercellular adhesion molecule 2	Icam2	3.33782e-08	3.02579e-06	1.40471	3.99533	31.4998	15896	7155 // cell adhesion // inferred from electronic annotation /// 16337 // cell-cell adhesion // inferred from electronic annotation	1931 // uropod // inferred from direct assay /// 5887 // integral to plasma membrane // inferred from direct assay /// 16020 // membrane // inferred from electronic annotation /// 16021 // integral to membrane // Unknown /// 16021 // integral to membrane // inferred from electronic annotation	5515 // protein binding // inferred from physical interaction /// 5515 // protein binding // inferred from electronic annotation	15896	---
1451978_at	lysyl oxidase-like 1	Loxl1	1.59988e-09	1.16339e-06	1.31187	3.27949	47.4196	16949	6464 // protein modification // Unknown	5576 // extracellular region // Unknown	4720 // protein-lysine 6-oxidase activity // inferred from electronic annotation /// 5507 // copper ion binding // inferred from electronic annotation /// 9055 // electron carrier activity // Unknown /// 16491 // oxidoreductase activity // inferred from electronic annotation /// 16641 // oxidoreductase activity, acting on the CH-NH2 group of donors, oxygen as acceptor // inferred from direct assa…	16949	106096
1455314_at	LIM domain containing preferred translocation partner in lipoma	Lpp	5.64505e-08	3.07051e-06	1.15848	2.48489	29.3081	210126	7155 // cell adhesion // inferred from electronic annotation	5634 // nucleus // inferred from electronic annotation	5515 // protein binding // inferred from electronic annotation /// 8270 // zinc ion binding // inferred from electronic annotation /// 46872 // metal ion binding // inferred from electronic annotation	210126	2441849
1436303_at	myeloid/lymphoid or mixed lineage-leukemia translocation to 4 homolog (Drosophil	Mllt4	1.38957e-08	2.21033e-06	1.0829	1.70641	35.4904	17356	7155 // cell adhesion // inferred from electronic annotation /// 7165 // signal transduction // inferred from electronic annotation /// 7218 // neuropeptide signaling pathway // Unknown	5737 // cytoplasm // inferred from direct assay /// 5912 // adherens junction // inferred from direct assay /// 16459 // myosin // inferred from electronic annotation /// 30054 // cell junction // inferred from direct assay	3774 // motor activity // inferred from electronic annotation /// 5515 // protein binding // inferred from physical interaction /// 5515 // protein binding // inferred from electronic annotation	17356	1314653
1416473_a_at	neighbor of Punc E11	Nope	5.78484e-08	5.20951e-07	0.869766	-2.29708	29.2095	56741	7155 // cell adhesion // inferred from electronic annotation	5887 // integral to plasma membrane // inferred from sequence or structural similarity /// 16020 // membrane // inferred from electronic annotation	5515 // protein binding // inferred from electronic annotation	56741	---
1416271_at	PERP, TP53 apoptosis effector	Perp	2.75605e-06	7.82837e-07	0.718464	-5.38982	16.8719	64058	6915 // apoptosis // inferred from electronic annotation /// 6917 // induction of apoptosis // inferred from direct assay /// 7155 // cell adhesion // inferred from electronic annotation	5615 // extracellular space // Unknown /// 5739 // mitochondrion // inferred from direct assay /// 5794 // Golgi apparatus // inferred from direct assay /// 5856 // cytoskeleton // inferred from electronic annotation /// 5887 // integral to plasma membrane // inferred from direct assay /// 16020 // membrane // inferred from electronic annotation /// 16021 // integral to membrane // Unknown /// 16…	5198 // structural molecule activity // inferred from electronic annotation /// 5515 // protein binding // inferred from electronic annotation	64058	---
1450905_at	plexin C1	Plxnc1	1.45653e-07	3.20701e-06	1.27819	2.84748	25.7002	54712	7275 // development // Unknown /// 7275 // development // inferred from electronic annotation	5615 // extracellular space // Unknown /// 16020 // membrane // Unknown /// 16021 // integral to membrane // Unknown /// 16020 // membrane // inferred from electronic annotation /// 16021 // integral to membrane // inferred from electronic annotation	4867 // serine-type endopeptidase inhibitor activity // Unknown /// 4872 // receptor activity // Unknown /// 4872 // receptor activity // inferred from electronic annotation	54712	1890127
1424886_at	protein tyrosine phosphatase, receptor type, D	Ptprd	1.9174e-11	5.69543e-09	1.30635	3.64598	84.6156	19266	6470 // protein amino acid dephosphorylation // inferred from electronic annotation /// 7185 // transmembrane receptor protein tyrosine phosphatase signaling pathway // inferred from electronic annotation /// 6470 // protein amino acid dephosphorylation // inferred from sequence or structural similarity /// 6796 // phosphate metabolism // inferred from sequence or structural similarity /// 7185 /…	5886 // plasma membrane // inferred from electronic annotation /// 16020 // membrane // inferred from electronic annotation /// 16021 // integral to membrane // inferred from electronic annotation /// 5887 // integral to plasma membrane // inferred from sequence or structural similarity	4721 // phosphoprotein phosphatase activity // inferred from electronic annotation /// 4725 // protein tyrosine phosphatase activity // inferred from electronic annotation /// 4872 // receptor activity // inferred from electronic annotation /// 16787 // hydrolase activity // inferred from electronic annotation /// 5001 // transmembrane receptor protein tyrosine phosphatase activity // inferred fr…	19266	97812
1451342_at	spondin 1, (f-spondin) extracellular matrix protein	Spon1	8.02698e-11	1.79087e-06	1.33303	4.76554	70.2669	233744	7155 // cell adhesion // Unknown /// 7275 // development // inferred from electronic annotation /// 7155 // cell adhesion // inferred from electronic annotation	5578 // extracellular matrix (sensu Metazoa) // inferred from electronic annotation /// 5615 // extracellular space // Unknown	5515 // protein binding // inferred from electronic annotation	233744	2385287
1450989_at	teratocarcinoma-derived growth factor	Tdgf1	7.34216e-10	2.59494e-06	0.784723	-5.34543	52.5707	21667	187 // activation of MAPK activity // inferred from sequence or structural similarity /// 7173 // epidermal growth factor receptor signaling pathway // inferred from sequence or structural similarity /// 8284 // positive regulation of cell proliferation // inferred from sequence or structural similarity /// 8595 // determination of anterior/posterior axis, embryo // inferred from mutant phenotype…	5576 // extracellular region // traceable author statement /// 5615 // extracellular space // Unknown /// 19897 // extrinsic to plasma membrane // inferred from direct assay	8083 // growth factor activity // inferred from sequence or structural similarity /// 8083 // growth factor activity // inferred from electronic annotation	21667	---
1418788_at	endothelial-specific receptor tyrosine kinase	Tek	2.36951e-07	1.44517e-06	1.56842	8.51934	24.0071	21687	6468 // protein amino acid phosphorylation // inferred from electronic annotation /// 7160 // cell-matrix adhesion // inferred from mutant phenotype /// 16337 // cell-cell adhesion // inferred from mutant phenotype /// 30334 // regulation of cell migration // inferred from mutant phenotype /// 45765 // regulation of angiogenesis // inferred from mutant phenotype	5615 // extracellular space // Unknown /// 16020 // membrane // inferred from electronic annotation /// 16021 // integral to membrane // Unknown /// 16021 // integral to membrane // inferred from electronic annotation	166 // nucleotide binding // inferred from electronic annotation /// 4672 // protein kinase activity // inferred from electronic annotation /// 4674 // protein serine/threonine kinase activity // Unknown /// 4713 // protein-tyrosine kinase activity // inferred from electronic annotation /// 4872 // receptor activity // inferred from electronic annotation /// 5524 // ATP binding // inferred from e…	21687	---
1449388_at	thrombospondin 4	Thbs4	7.12838e-08	1.12632e-08	1.5243	7.86189	28.3801	21828	7155 // cell adhesion // Unknown /// 7155 // cell adhesion // inferred from electronic annotation	5576 // extracellular region // inferred from electronic annotation /// 5615 // extracellular space // Unknown	5198 // structural molecule activity // Unknown /// 5509 // calcium ion binding // inferred from electronic annotation /// 5515 // protein binding // inferred from electronic annotation /// 5198 // structural molecule activity // inferred from electronic annotation	21828	---
1417122_at	vav 3 oncogene	Vav3	1.65494e-06	2.32607e-06	1.52185	4.08557	18.1813	57257	6906 // vesicle fusion // inferred from genetic interaction /// 7229 // integrin-mediated signaling pathway // inferred from genetic interaction /// 7242 // intracellular signaling cascade // inferred from electronic annotation /// 7264 // small GTPase mediated signal transduction // inferred from mutant phenotype /// 16477 // cell migration // inferred from genetic interaction /// 30031 // cell …	5622 // intracellular // inferred from electronic annotation /// 5737 // cytoplasm // inferred from direct assay /// 5886 // plasma membrane // inferred from direct assay	5085 // guanyl-nucleotide exchange factor activity // inferred from mutant phenotype /// 5089 // Rho guanyl-nucleotide exchange factor activity // inferred from genetic interaction /// 5154 // epidermal growth factor receptor binding // inferred from physical interaction /// 8270 // zinc ion binding // inferred from electronic annotation /// 19992 // diacylglycerol binding // inferred from electr…	57257	---
1448600_s_at	vav 3 oncogene	Vav3	3.31916e-06	5.6488e-07	1.36179	4.19218	16.4149	57257	6906 // vesicle fusion // inferred from genetic interaction /// 7229 // integrin-mediated signaling pathway // inferred from genetic interaction /// 7242 // intracellular signaling cascade // inferred from electronic annotation /// 7264 // small GTPase mediated signal transduction // inferred from mutant phenotype /// 16477 // cell migration // inferred from genetic interaction /// 30031 // cell …	5622 // intracellular // inferred from electronic annotation /// 5737 // cytoplasm // inferred from direct assay /// 5886 // plasma membrane // inferred from direct assay	5085 // guanyl-nucleotide exchange factor activity // inferred from mutant phenotype /// 5089 // Rho guanyl-nucleotide exchange factor activity // inferred from genetic interaction /// 5154 // epidermal growth factor receptor binding // inferred from physical interaction /// 8270 // zinc ion binding // inferred from electronic annotation /// 19992 // diacylglycerol binding // inferred from electr…	57257	---
Intracellular signaling cascade
Probeset ID	Gene Title	Gene Symbol	p-value(Name)	p-value(Day 6 GFP+ vs# D0/D4/D6GFP-)	MeanRatio(Day 6 GFP+ vs# D0/D4/D6GFP-)	GFoldChange(Day 6 GFP+ vs# D0/D4/D6GFP-)	F(Name)	Entrez Gene	Gene Ontology Biological Process	Gene Ontology Cellular Component	Gene Ontology Molecular Function	GO Lookup	MGI Name
1454745_at	Rho GTPase activating protein 29	Arhgap29	3.25167e-08	3.78436e-06	1.15678	2.60492	31.6127	214137	7242 // intracellular signaling cascade // Unknown /// 7165 // signal transduction // inferred from electronic annotation /// 7242 // intracellular signaling cascade // inferred from electronic annotation	5622 // intracellular // inferred from electronic annotation	---	214137	2443818
1452004_at	calcitonin/calcitonin-related polypeptide, alpha	Calca	1.42813e-07	3.41165e-06	0.621649	-6.36903	25.7709	12310	6954 // inflammatory response // inferred from direct assay /// 7218 // neuropeptide signaling pathway // inferred from direct assay /// 7631 // feeding behavior // inferred from direct assay /// 45986 // negative regulation of smooth muscle contraction // inferred from direct assay	5576 // extracellular region // inferred from direct assay /// 5576 // extracellular region // traceable author statement /// 5615 // extracellular space // Unknown /// 5622 // intracellular // inferred from direct assay /// 5576 // extracellular region // inferred from electronic annotation	1635 // calcitonin gene-related polypeptide receptor activity // inferred from direct assay /// 5102 // receptor binding // inferred from direct assay /// 5102 // receptor binding // traceable author statement /// 5179 // hormone activity // inferred from electronic annotation	12310	---
1425814_a_at	calcitonin receptor-like	Calcrl	1.57887e-08	1.27455e-06	1.55862	6.2082	34.8812	54598	7165 // signal transduction // inferred from electronic annotation /// 7186 // G-protein coupled receptor protein signaling pathway // traceable author statement /// 7507 // heart development // inferred from mutant phenotype /// 8284 // positive regulation of cell proliferation // inferred from mutant phenotype /// 48661 // positive regulation of smooth muscle cell proliferation // inferred from…	5615 // extracellular space // Unknown /// 16020 // membrane // Unknown /// 16021 // integral to membrane // Unknown /// 16020 // membrane // inferred from electronic annotation /// 16021 // integral to membrane // inferred from electronic annotation	4871 // signal transducer activity // inferred from electronic annotation /// 4872 // receptor activity // inferred from electronic annotation /// 4930 // G-protein coupled receptor activity // Unknown /// 4948 // calcitonin receptor activity // inferred from electronic annotation /// 4930 // G-protein coupled receptor activity // inferred from electronic annotation	54598	---
1427482_a_at	carbonic anhydrase 8 /// similar to Carbonic anhydrase-related protein (CARP) (C	Car8 /// LOC676792	3.37451e-11	8.57319e-10	1.55972	5.05585	78.6424		6730 // one-carbon compound metabolism // inferred from electronic annotation /// 48015 // phosphoinositide-mediated signaling // inferred from direct assay	5737 // cytoplasm // inferred from direct assay	4089 // carbonate dehydratase activity // inferred from electronic annotation /// 5515 // protein binding // inferred from physical interaction /// 8270 // zinc ion binding // inferred from electronic annotation /// 46872 // metal ion binding // inferred from electronic annotation		88253 /// 88253
1424376_at	CDC42 effector protein (Rho GTPase binding) 1	Cdc42ep1	9.01625e-11	1.35243e-09	1.26123	3.29341	69.211	104445	7266 // Rho protein signal transduction // inferred from direct assay /// 8360 // regulation of cell shape // inferred from electronic annotation	5737 // cytoplasm // inferred from direct assay /// 5856 // cytoskeleton // inferred from electronic annotation	5515 // protein binding // inferred from physical interaction	104445	---
1455436_at	DIRAS family, GTP-binding RAS-like 2	Diras2	1.18342e-08	3.3414e-06	1.40065	4.01051	36.2701	68203	7264 // small GTPase mediated signal transduction // inferred from electronic annotation	5622 // intracellular // inferred from electronic annotation /// 16020 // membrane // inferred from electronic annotation	166 // nucleotide binding // inferred from electronic annotation /// 5525 // GTP binding // inferred from electronic annotation	68203	---
1419513_a_at	ect2 oncogene	Ect2	9.53968e-08	4.88267e-07	0.850163	-2.7781	27.2584	13605	74 // regulation of progression through cell cycle // inferred from electronic annotation /// 7242 // intracellular signaling cascade // inferred from electronic annotation /// 35023 // regulation of Rho protein signal transduction // inferred from electronic annotation /// 50875 // cellular physiological process // inferred from electronic annotation	5622 // intracellular // inferred from electronic annotation	5085 // guanyl-nucleotide exchange factor activity // inferred from electronic annotation /// 5089 // Rho guanyl-nucleotide exchange factor activity // inferred from electronic annotation	13605	---
1437347_at	endothelin receptor type B	Ednrb	4.56334e-12	7.60353e-08	1.47712	6.41261	101.824	13618	1755 // neural crest cell migration // inferred from mutant phenotype /// 6885 // regulation of pH // inferred from mutant phenotype /// 7165 // signal transduction // inferred from electronic annotation /// 7186 // G-protein coupled receptor protein signaling pathway // inferred from direct assay /// 7186 // G-protein coupled receptor protein signaling pathway // inferred from genetic interactio…	5615 // extracellular space // Unknown /// 16020 // membrane // inferred from electronic annotation /// 16021 // integral to membrane // Unknown /// 16021 // integral to membrane // inferred from electronic annotation	1584 // rhodopsin-like receptor activity // inferred from electronic annotation /// 1600 // endothelin-B receptor activity // inferred from direct assay /// 4871 // signal transducer activity // inferred from electronic annotation /// 4872 // receptor activity // inferred from electronic annotation /// 4930 // G-protein coupled receptor activity // inferred from electronic annotation /// 4962 // …	13618	---
1456511_x_at	ES cell-expressed Ras	Eras	9.75104e-10	1.7258e-08	0.545738	-26.8027	50.6359	353283	7264 // small GTPase mediated signal transduction // inferred from electronic annotation	5622 // intracellular // inferred from electronic annotation /// 16020 // membrane // inferred from electronic annotation	166 // nucleotide binding // inferred from electronic annotation /// 5525 // GTP binding // inferred from electronic annotation	353283	---
1456061_at	GTPase, IMAP family member 8	Gimap8	3.60773e-07	2.06449e-06	1.35098	2.94725	22.6249	243374	---	---	5525 // GTP binding // inferred from electronic annotation	243374	---
1417673_at	growth factor receptor bound protein 14	Grb14	7.51606e-08	5.34793e-06	1.3129	3.4022	28.1732	50915	7165 // signal transduction // traceable author statement /// 7242 // intracellular signaling cascade // inferred from electronic annotation /// 7165 // signal transduction // inferred from electronic annotation	---	5070 // SH3/SH2 adaptor activity // inferred from physical interaction	50915	---
1434141_at	guanylate cyclase 1, soluble, alpha 3	Gucy1a3	5.57199e-08	2.08017e-06	1.63151	6.04087	29.3607	60596	6182 // cGMP biosynthesis // Unknown /// 7242 // intracellular signaling cascade // Unknown /// 9190 // cyclic nucleotide biosynthesis // inferred from electronic annotation /// 6182 // cGMP biosynthesis // inferred from electronic annotation /// 7242 // intracellular signaling cascade // inferred from electronic annotation	---	4383 // guanylate cyclase activity // Unknown /// 4872 // receptor activity // Unknown /// 16829 // lyase activity // inferred from electronic annotation /// 16849 // phosphorus-oxygen lyase activity // inferred from electronic annotation /// 4383 // guanylate cyclase activity // inferred from electronic annotation	60596	---
1420872_at	guanylate cyclase 1, soluble, beta 3	Gucy1b3	8.96797e-08	5.63944e-07	1.67744	8.0807	27.4929	54195	6182 // cGMP biosynthesis // Unknown /// 7242 // intracellular signaling cascade // Unknown /// 7263 // nitric oxide mediated signal transduction // Unknown /// 8015 // circulation // Unknown /// 9190 // cyclic nucleotide biosynthesis // inferred from electronic annotation /// 6182 // cGMP biosynthesis // inferred from electronic annotation /// 7242 // intracellular signaling cascade // inferred …	5737 // cytoplasm // Unknown /// 8074 // guanylate cyclase complex, soluble // Unknown	4383 // guanylate cyclase activity // Unknown /// 4872 // receptor activity // Unknown /// 5506 // iron ion binding // inferred from electronic annotation /// 16829 // lyase activity // inferred from electronic annotation /// 16849 // phosphorus-oxygen lyase activity // inferred from electronic annotation /// 20037 // heme binding // inferred from electronic annotation /// 46872 // metal ion bind…	54195	---
1437494_at	mitogen-activated protein kinase-activated protein kinase 3	Mapkapk3	6.86427e-08	6.72929e-07	0.838551	-2.5975	28.5285	102626	6468 // protein amino acid phosphorylation // inferred from electronic annotation	5634 // nucleus // inferred from electronic annotation	166 // nucleotide binding // inferred from electronic annotation /// 4672 // protein kinase activity // inferred from electronic annotation /// 4674 // protein serine/threonine kinase activity // inferred from electronic annotation /// 5524 // ATP binding // inferred from electronic annotation /// 16301 // kinase activity // inferred from electronic annotation /// 16740 // transferase activity //…	102626	2143163
1426450_at	phospholipase C-like 2	Plcl2	2.52777e-06	2.45661e-06	1.24509	3.39676	17.0881	224860	6629 // lipid metabolism // Unknown /// 7165 // signal transduction // Unknown /// 7242 // intracellular signaling cascade // Unknown /// 6629 // lipid metabolism // inferred from electronic annotation /// 7165 // signal transduction // inferred from electronic annotation /// 7242 // intracellular signaling cascade // inferred from electronic annotation	---	4435 // phosphoinositide phospholipase C activity // Unknown /// 4629 // phospholipase C activity // Unknown /// 4435 // phosphoinositide phospholipase C activity // inferred from electronic annotation /// 4629 // phospholipase C activity // inferred from electronic annotation /// 5509 // calcium ion binding // inferred from electronic annotation	224860	1352756
1448748_at	pleckstrin	Plek	1.08497e-07	6.22148e-06	1.57956	9.09105	26.7759	56193	7242 // intracellular signaling cascade // inferred from electronic annotation	---	5509 // calcium ion binding // Unknown	56193	1860485
1430640_a_at	protein kinase, cAMP dependent regulatory, type II beta	Prkar2b	5.40721e-06	1.20598e-06	1.45366	7.07219	15.2643	19088	6468 // protein amino acid phosphorylation // traceable author statement /// 6631 // fatty acid metabolism // inferred from mutant phenotype /// 7165 // signal transduction // inferred from electronic annotation /// 7612 // learning // inferred from mutant phenotype /// 8283 // cell proliferation // traceable author statement /// 9887 // organ morphogenesis // traceable author statement /// 6468 …	5952 // cAMP-dependent protein kinase complex // Unknown /// 5952 // cAMP-dependent protein kinase complex // inferred from electronic annotation	166 // nucleotide binding // inferred from electronic annotation /// 4672 // protein kinase activity // inferred from electronic annotation /// 8603 // cAMP-dependent protein kinase regulator activity // inferred from direct assay /// 16301 // kinase activity // inferred from electronic annotation /// 30552 // cAMP binding // inferred from electronic annotation /// 8603 // cAMP-dependent protein …	19088	97760
1444232_at	protein kinase, cGMP-dependent, type I	Prkg1	6.46227e-10	7.45912e-09	1.36921	4.81374	53.4638	19091	1764 // neuron migration // inferred from mutant phenotype /// 6468 // protein amino acid phosphorylation // inferred from direct assay /// 16358 // dendrite development // inferred from mutant phenotype /// 30900 // forebrain development // inferred from mutant phenotype	5952 // cAMP-dependent protein kinase complex // Unknown	166 // nucleotide binding // inferred from electronic annotation /// 4672 // protein kinase activity // inferred from direct assay /// 4674 // protein serine/threonine kinase activity // inferred from electronic annotation /// 4692 // cGMP-dependent protein kinase activity // inferred from electronic annotation /// 5515 // protein binding // inferred from physical interaction /// 5524 // ATP bind…	19091	108174
1449876_at	protein kinase, cGMP-dependent, type I	Prkg1	5.23574e-06	3.32961e-06	1.23335	2.08368	15.3382	19091	1764 // neuron migration // inferred from mutant phenotype /// 6468 // protein amino acid phosphorylation // inferred from direct assay /// 16358 // dendrite development // inferred from mutant phenotype /// 30900 // forebrain development // inferred from mutant phenotype /// 7165 // signal transduction // inferred from direct assay /// 6464 // protein modification // inferred from electronic ann…	5952 // cAMP-dependent protein kinase complex // Unknown /// 5794 // Golgi apparatus // inferred from direct assay /// 5952 // cAMP-dependent protein kinase complex // inferred from electronic annotation	166 // nucleotide binding // inferred from electronic annotation /// 4672 // protein kinase activity // inferred from direct assay /// 4674 // protein serine/threonine kinase activity // inferred from electronic annotation /// 4692 // cGMP-dependent protein kinase activity // inferred from electronic annotation /// 5515 // protein binding // inferred from physical interaction /// 5524 // ATP bind…	19091	---
1422638_s_at	Ras association (RalGDS/AF-6) domain family 5	Rassf5	4.87596e-09	7.16231e-08	1.4616	5.36597	40.8688	54354	6915 // apoptosis // inferred from electronic annotation /// 7049 // cell cycle // inferred from electronic annotation /// 7165 // signal transduction // inferred from electronic annotation /// 7218 // neuropeptide signaling pathway // Unknown /// 7242 // intracellular signaling cascade // Unknown /// 45786 // negative regulation of progression through cell cycle // inferred from electronic annot…	5874 // microtubule // inferred from electronic annotation	5515 // protein binding // inferred from physical interaction /// 8270 // zinc ion binding // inferred from electronic annotation /// 19992 // diacylglycerol binding // inferred from electronic annotation /// 46872 // metal ion binding // inferred from electronic annotation /// 5515 // protein binding // inferred from electronic annotation	54354	1926375
1416882_at	regulator of G-protein signalling 10	Rgs10	2.68984e-08	1.61269e-07	1.27367	3.84843	32.4425	67865	9968 // negative regulation of signal transduction // inferred from electronic annotation	---	4871 // signal transducer activity // inferred from electronic annotation /// 5515 // protein binding // inferred from physical interaction	67865	---
1416286_at	regulator of G-protein signaling 4	Rgs4	7.62305e-08	1.79775e-08	1.76318	10.3285	28.1182	19736	7186 // G-protein coupled receptor protein signaling pathway // traceable author statement /// 9968 // negative regulation of signal transduction // inferred from electronic annotation	5737 // cytoplasm // traceable author statement	4871 // signal transducer activity // inferred from electronic annotation /// 5096 // GTPase activator activity // traceable author statement	19736	---
1436470_at	regulating synaptic membrane exocytosis 2	Rims2	6.81779e-06	5.86749e-06	0.767238	-2.54077	14.7417	116838	6810 // transport // inferred from electronic annotation /// 6836 // neurotransmitter transport // inferred from electronic annotation /// 6886 // intracellular protein transport // inferred from electronic annotation /// 6887 // exocytosis // inferred from electronic annotation /// 7242 // intracellular signaling cascade // Unknown /// 17156 // calcium ion-dependent exocytosis // inferred from d…	45202 // synapse // inferred from electronic annotation	5515 // protein binding // inferred from physical interaction /// 8270 // zinc ion binding // Unknown /// 17137 // Rab GTPase binding // inferred from electronic annotation /// 46872 // metal ion binding // inferred from electronic annotation /// 5515 // protein binding // inferred from electronic annotation /// 8270 // zinc ion binding // inferred from electronic annotation	116838	2152972
1450761_s_at	regulating synaptic membrane exocytosis 2	Rims2	0.000141281	5.12574e-06	0.630804	-4.36397	9.1236	116838	6810 // transport // inferred from electronic annotation /// 6836 // neurotransmitter transport // inferred from electronic annotation /// 6886 // intracellular protein transport // inferred from electronic annotation /// 6887 // exocytosis // inferred from electronic annotation /// 7242 // intracellular signaling cascade // Unknown /// 17156 // calcium ion-dependent exocytosis // inferred from d…	45202 // synapse // inferred from electronic annotation	5515 // protein binding // inferred from physical interaction /// 8270 // zinc ion binding // Unknown /// 17137 // Rab GTPase binding // inferred from electronic annotation /// 46872 // metal ion binding // inferred from electronic annotation /// 5515 // protein binding // inferred from electronic annotation /// 8270 // zinc ion binding // inferred from electronic annotation	116838	2152972
1419137_at	SH3/ankyrin domain gene 3	Shank3	2.25319e-07	5.20565e-07	1.15204	2.06473	24.1775	58234	165 // MAPKKK cascade // inferred from genetic interaction /// 1838 // embryonic epithelial tube formation // inferred from genetic interaction /// 7242 // intracellular signaling cascade // Unknown	---	5515 // protein binding // inferred from physical interaction /// 5515 // protein binding // inferred from electronic annotation	58234	1930016
1423280_at	stathmin-like 2	Stmn2	1.00149e-08	7.99631e-07	0.63097	-9.04336	37.0974	20257	7242 // intracellular signaling cascade // inferred from electronic annotation	16020 // membrane // inferred from electronic annotation /// 30426 // growth cone // inferred from direct assay	5515 // protein binding // inferred from physical interaction	20257	---
1435964_a_at	TAO kinase 3	Taok3	3.51056e-05	2.61114e-06	1.24994	3.38876	11.4455	330177	6468 // protein amino acid phosphorylation // inferred from electronic annotation	---	166 // nucleotide binding // inferred from electronic annotation /// 4672 // protein kinase activity // inferred from electronic annotation /// 4674 // protein serine/threonine kinase activity // inferred from electronic annotation /// 5524 // ATP binding // inferred from electronic annotation /// 16301 // kinase activity // inferred from electronic annotation /// 16740 // transferase activity //…	330177	---
1450989_at	teratocarcinoma-derived growth factor	Tdgf1	7.34216e-10	2.59494e-06	0.784723	-5.34543	52.5707	21667	187 // activation of MAPK activity // inferred from sequence or structural similarity /// 7173 // epidermal growth factor receptor signaling pathway // inferred from sequence or structural similarity /// 8284 // positive regulation of cell proliferation // inferred from sequence or structural similarity /// 8595 // determination of anterior/posterior axis, embryo // inferred from mutant phenotype…	5576 // extracellular region // traceable author statement /// 5615 // extracellular space // Unknown /// 19897 // extrinsic to plasma membrane // inferred from direct assay	8083 // growth factor activity // inferred from sequence or structural similarity /// 8083 // growth factor activity // inferred from electronic annotation	21667	---
1417122_at	vav 3 oncogene	Vav3	1.65494e-06	2.32607e-06	1.52185	4.08557	18.1813	57257	6906 // vesicle fusion // inferred from genetic interaction /// 7229 // integrin-mediated signaling pathway // inferred from genetic interaction /// 7242 // intracellular signaling cascade // inferred from electronic annotation /// 7264 // small GTPase mediated signal transduction // inferred from mutant phenotype /// 16477 // cell migration // inferred from genetic interaction /// 30031 // cell …	5622 // intracellular // inferred from electronic annotation /// 5737 // cytoplasm // inferred from direct assay /// 5886 // plasma membrane // inferred from direct assay	5085 // guanyl-nucleotide exchange factor activity // inferred from mutant phenotype /// 5089 // Rho guanyl-nucleotide exchange factor activity // inferred from genetic interaction /// 5154 // epidermal growth factor receptor binding // inferred from physical interaction /// 8270 // zinc ion binding // inferred from electronic annotation /// 19992 // diacylglycerol binding // inferred from electr…	57257	---
1448600_s_at	vav 3 oncogene	Vav3	3.31916e-06	5.6488e-07	1.36179	4.19218	16.4149	57257	6906 // vesicle fusion // inferred from genetic interaction /// 7229 // integrin-mediated signaling pathway // inferred from genetic interaction /// 7242 // intracellular signaling cascade // inferred from electronic annotation /// 7264 // small GTPase mediated signal transduction // inferred from mutant phenotype /// 16477 // cell migration // inferred from genetic interaction /// 30031 // cell …	5622 // intracellular // inferred from electronic annotation /// 5737 // cytoplasm // inferred from direct assay /// 5886 // plasma membrane // inferred from direct assay	5085 // guanyl-nucleotide exchange factor activity // inferred from mutant phenotype /// 5089 // Rho guanyl-nucleotide exchange factor activity // inferred from genetic interaction /// 5154 // epidermal growth factor receptor binding // inferred from physical interaction /// 8270 // zinc ion binding // inferred from electronic annotation /// 19992 // diacylglycerol binding // inferred from electr…	57257	---
Metabolism
Probeset ID	Gene Title	Gene Symbol	p-value(Name)	p-value(Day 6 GFP+ vs# D0/D4/D6GFP-)	MeanRatio(Day 6 GFP+ vs# D0/D4/D6GFP-)	GFoldChange(Day 6 GFP+ vs# D0/D4/D6GFP-)	F(Name)	Entrez Gene	Gene Ontology Biological Process	Gene Ontology Cellular Component	Gene Ontology Molecular Function	GO Lookup	MGI Name
1438786_a_at	RIKEN cDNA 2610021A01 gene /// similar to zinc finger protein 347	2610021A01Rik /// LOC668572	2.63186e-08	1.21898e-06	0.850329	-2.13483	32.5391		---	---	---		---
1435891_x_at	RIKEN cDNA 2610021A01 gene /// similar to zinc finger protein 347	2610021A01Rik /// LOC668572	6.46744e-08	8.3021e-07	0.828439	-2.08502	28.7639		---	---	---		---
1428604_at	RIKEN cDNA 2610305D13 gene	2610305D13Rik	2.19817e-12	1.66637e-08	0.70168	-5.61209	111.839	112422	6355 // regulation of transcription, DNA-dependent // inferred from electronic annotation	5634 // nucleus // inferred from electronic annotation /// 5622 // intracellular // inferred from electronic annotation	8270 // zinc ion binding // inferred from electronic annotation /// 46872 // metal ion binding // inferred from electronic annotation /// 3676 // nucleic acid binding // inferred from electronic annotation	112422	---
1429475_at	RIKEN cDNA 2810457I06 gene	2810457I06Rik	1.02055e-06	2.75483e-07	1.337	4.32889	19.5014	72828	8152 // metabolism // Unknown	5634 // nucleus // inferred from electronic annotation	3824 // catalytic activity // Unknown	72828	1920078
1417094_at	acyl-CoA thioesterase 7	Acot7	2.54431e-05	4.975e-06	0.773008	-3.59325	12.0414	70025	6631 // fatty acid metabolism // Unknown /// 9062 // fatty acid catabolism // inferred from direct assay	5829 // cytosol // inferred from direct assay	3824 // catalytic activity // inferred from electronic annotation /// 4759 // serine esterase activity // Unknown /// 16289 // CoA hydrolase activity // Unknown /// 16290 // palmitoyl-CoA hydrolase activity // inferred from direct assay /// 16290 // palmitoyl-CoA hydrolase activity // Unknown /// 16787 // hydrolase activity // inferred from electronic annotation /// 4759 // serine esterase activi…	70025	1917275
1417976_at	adenosine deaminase	Ada	6.25252e-07	6.2359e-06	0.688516	-4.62163	20.9228	11486	6163 // purine nucleotide metabolism // inferred from mutant phenotype /// 6955 // immune response // inferred from mutant phenotype /// 9117 // nucleotide metabolism // inferred from electronic annotation /// 9168 // purine ribonucleoside monophosphate biosynthesis // inferred from electronic annotation	5737 // cytoplasm // inferred from direct assay	4000 // adenosine deaminase activity // inferred from mutant phenotype /// 16787 // hydrolase activity // inferred from electronic annotation /// 19239 // deaminase activity // inferred from electronic annotation /// 46872 // metal ion binding // inferred from electronic annotation /// 4000 // adenosine deaminase activity // inferred from electronic annotation	11486	---
1447147_at	Autophagy-related 7 (yeast)	Atg7	9.08934e-06	5.15344e-06	1.38431	3.36434	14.1139	74244	6497 // protein amino acid lipidation // inferred from sequence or structural similarity /// 6512 // ubiquitin cycle // inferred from electronic annotation /// 6810 // transport // inferred from electronic annotation /// 6914 // autophagy // traceable author statement /// 15031 // protein transport // inferred from electronic annotation /// 31401 // positive regulation of protein modification // …	5634 // nucleus // inferred from electronic annotation	3824 // catalytic activity // inferred from electronic annotation /// 4839 // ubiquitin activating enzyme activity // inferred from direct assay /// 5515 // protein binding // inferred from physical interaction	74244	---
1427482_a_at	carbonic anhydrase 8 /// similar to Carbonic anhydrase-related protein (CARP) (C	Car8 /// LOC676792	3.37451e-11	8.57319e-10	1.55972	5.05585	78.6424		6730 // one-carbon compound metabolism // inferred from electronic annotation /// 48015 // phosphoinositide-mediated signaling // inferred from direct assay	5737 // cytoplasm // inferred from direct assay	4089 // carbonate dehydratase activity // inferred from electronic annotation /// 5515 // protein binding // inferred from physical interaction /// 8270 // zinc ion binding // inferred from electronic annotation /// 46872 // metal ion binding // inferred from electronic annotation		88253 /// 88253
1448261_at	cadherin 1	Cdh1	1.29125e-05	2.76605e-06	0.724048	-7.44189	13.3772	12550	7155 // cell adhesion // inferred from electronic annotation /// 7156 // homophilic cell adhesion // inferred from electronic annotation /// 16337 // cell-cell adhesion // inferred from mutant phenotype /// 19538 // protein metabolism // inferred from direct assay /// 43281 // regulation of caspase activity // inferred from direct assay /// 51260 // protein homooligomerization // inferred from di…	5615 // extracellular space // Unknown /// 5886 // plasma membrane // inferred from direct assay /// 5912 // adherens junction // inferred from direct assay /// 5913 // cell-cell adherens junction // inferred from direct assay /// 16020 // membrane // inferred from electronic annotation /// 16021 // integral to membrane // Unknown /// 16323 // basolateral plasma membrane // inferred from direct a…	5509 // calcium ion binding // inferred from direct assay /// 5515 // protein binding // inferred from physical interaction /// 8013 // beta-catenin binding // inferred from physical interaction /// 5509 // calcium ion binding // inferred from electronic annotation /// 5515 // protein binding // inferred from electronic annotation	12550	---
1448289_at	collapsin response mediator protein 1	Crmp1	3.12022e-07	4.42554e-07	0.745638	-4.65021	23.0941	12933	---	30425 // dendrite // inferred from direct assay /// 43025 // cell soma // inferred from direct assay	16787 // hydrolase activity // inferred from electronic annotation	12933	107793
1434642_at	dehydrogenase/reductase (SDR family) member 8	Dhrs8	2.90628e-06	5.56099e-06	0.830939	-3.06873	16.7404	114664	6694 // steroid biosynthesis // inferred from electronic annotation /// 8152 // metabolism // Unknown /// 8610 // lipid biosynthesis // inferred from electronic annotation /// 8152 // metabolism // inferred from electronic annotation	---	16491 // oxidoreductase activity // inferred from electronic annotation	114664	2149821
1435701_at	DnaJ (Hsp40) homolog, subfamily B, member 6	Dnajb6	1.69465e-10	3.32989e-07	0.874439	-1.85604	63.738	23950	6457 // protein folding // inferred from electronic annotation /// 45892 // negative regulation of transcription, DNA-dependent // inferred from direct assay	5634 // nucleus // inferred from direct assay /// 5737 // cytoplasm // inferred from direct assay /// 16020 // membrane // inferred from electronic annotation /// 16021 // integral to membrane // inferred from electronic annotation /// 16021 // integral to membrane // non-traceable author statement	3677 // DNA binding // inferred from direct assay /// 5515 // protein binding // inferred from physical interaction /// 16564 // transcriptional repressor activity // inferred from direct assay /// 31072 // heat shock protein binding // inferred from electronic annotation /// 51082 // unfolded protein binding // inferred from electronic annotation	23950	---
1417951_at	enolase 3, beta muscle	Eno3	8.86296e-09	2.76284e-06	1.16298	2.7746	37.714	13808	6096 // glycolysis // inferred from electronic annotation	15 // phosphopyruvate hydratase complex // inferred from electronic annotation	287 // magnesium ion binding // inferred from electronic annotation /// 4634 // phosphopyruvate hydratase activity // inferred from electronic annotation /// 16829 // lyase activity // inferred from electronic annotation /// 46872 // metal ion binding // inferred from electronic annotation	13808	95395
1422824_s_at	epidermal growth factor receptor pathway substrate 8	Eps8	4.24177e-09	2.03835e-06	0.774059	-3.44449	41.6389	13860	6508 // proteolysis // Unknown /// 6118 // electron transport // inferred from electronic annotation	---	4182 // carboxypeptidase A activity // Unknown /// 4872 // receptor activity // inferred from electronic annotation /// 5515 // protein binding // inferred from physical interaction /// 5506 // iron ion binding // inferred from electronic annotation /// 9055 // electron carrier activity // inferred from electronic annotation /// 20037 // heme binding // inferred from electronic annotation	13860	---
1422823_at	epidermal growth factor receptor pathway substrate 8	Eps8	1.54586e-08	1.53986e-07	0.69104	-4.45605	34.9813	13860	6508 // proteolysis // Unknown /// 6118 // electron transport // inferred from electronic annotation	---	4182 // carboxypeptidase A activity // Unknown /// 4872 // receptor activity // inferred from electronic annotation /// 5515 // protein binding // inferred from physical interaction /// 5506 // iron ion binding // inferred from electronic annotation /// 9055 // electron carrier activity // inferred from electronic annotation /// 20037 // heme binding // inferred from electronic annotation	13860	104684
1460208_at	fibrillin 1	Fbn1	1.91777e-09	1.92654e-07	1.35972	4.92791	46.2912	14118	6030 // chitin metabolism // inferred from electronic annotation	1527 // microfibril // traceable author statement /// 5578 // extracellular matrix (sensu Metazoa) // inferred from electronic annotation /// 5576 // extracellular region // inferred from electronic annotation	5201 // extracellular matrix structural constituent // inferred from electronic annotation /// 5509 // calcium ion binding // inferred from electronic annotation /// 8061 // chitin binding // inferred from electronic annotation	14118	95489
1418248_at	galactosidase, alpha	Gla	1.62315e-05	5.34731e-06	0.769726	-3.46256	12.9141	11605	5975 // carbohydrate metabolism // inferred from electronic annotation /// 45019 // negative regulation of nitric oxide biosynthesis // inferred from mutant phenotype /// 51001 // negative regulation of nitric-oxide synthase activity // inferred from mutant phenotype /// 9311 // oligosaccharide metabolism // inferred from sequence or structural similarity /// 46479 // glycosphingolipid catabolism…	5615 // extracellular space // Unknown /// 5764 // lysosome // inferred from electronic annotation /// 5576 // extracellular region // inferred from sequence or structural similarity /// 5737 // cytoplasm // inferred from sequence or structural similarity /// 5764 // lysosome // inferred from sequence or structural similarity /// 5794 // Golgi apparatus // inferred from sequence or structural sim…	4553 // hydrolase activity, hydrolyzing O-glycosyl compounds // inferred from electronic annotation /// 4557 // alpha-galactosidase activity // inferred from electronic annotation /// 16787 // hydrolase activity // inferred from electronic annotation /// 16798 // hydrolase activity, acting on glycosyl bonds // inferred from electronic annotation /// 3824 // catalytic activity // inferred from seq…	11605	1347344
1434498_at	gene model 1673, (NCBI)	Gm1673	1.40544e-05	2.35539e-06	1.18315	2.43851	13.2041	381633	6118 // electron transport // inferred from electronic annotation	---	5506 // iron ion binding // inferred from electronic annotation /// 9055 // electron carrier activity // inferred from electronic annotation /// 20037 // heme binding // inferred from electronic annotation	381633	2686519
1459522_s_at	glycogenin	Gyg	1.71905e-10	1.9437e-07	1.26565	5.43833	63.6189	27357	5978 // glycogen biosynthesis // inferred from electronic annotation /// 16051 // carbohydrate biosynthesis // inferred from electronic annotation	---	8466 // glycogenin glucosyltransferase activity // inferred from electronic annotation /// 16740 // transferase activity // inferred from electronic annotation /// 16758 // transferase activity, transferring hexosyl groups // inferred from electronic annotation	27357	---
1435176_a_at	inhibitor of DNA binding 2	Id2	6.01046e-10	3.8669e-07	1.23532	3.89486	53.9772	15902	7275 // development // inferred from electronic annotation /// 7507 // heart development // inferred from genetic interaction /// 45449 // regulation of transcription // inferred from electronic annotation /// 48535 // lymph node development // traceable author statement	5634 // nucleus // inferred from direct assay /// 5737 // cytoplasm // inferred from direct assay /// 5634 // nucleus // inferred from electronic annotation	5515 // protein binding // inferred from physical interaction /// 30528 // transcription regulator activity // inferred from electronic annotation	15902	---
1422537_a_at	inhibitor of DNA binding 2	Id2	5.84931e-09	4.24481e-07	1.2527	3.5353	39.8829	15902	7275 // development // inferred from electronic annotation /// 7507 // heart development // inferred from genetic interaction /// 45449 // regulation of transcription // inferred from electronic annotation /// 48535 // lymph node development // traceable author statement	5634 // nucleus // inferred from direct assay /// 5737 // cytoplasm // inferred from direct assay /// 5634 // nucleus // inferred from electronic annotation	5515 // protein binding // inferred from physical interaction /// 30528 // transcription regulator activity // inferred from electronic annotation	15902	96397
1455404_at	junctophilin 2	Jph2	2.02269e-09	1.06475e-07	1.22519	3.05102	45.9644	59091	5975 // carbohydrate metabolism // Unknown /// 7204 // elevation of cytosolic calcium ion concentration // inferred from mutant phenotype /// 7275 // development // inferred from electronic annotation	5624 // membrane fraction // inferred from direct assay /// 5783 // endoplasmic reticulum // inferred from electronic annotation /// 5792 // microsome // inferred from direct assay /// 16020 // membrane // inferred from electronic annotation /// 16021 // integral to membrane // inferred from electronic annotation /// 16529 // sarcoplasmic reticulum // inferred from direct assay /// 16529 // sarco…	5515 // protein binding // inferred from physical interaction /// 9045 // xylose isomerase activity // Unknown	59091	1891496
1433783_at	LIM domain binding 3	Ldb3	7.45687e-09	1.06106e-06	1.4842	5.78775	38.6019	24131	6118 // electron transport // Unknown	5856 // cytoskeleton // inferred from electronic annotation /// 5856 // cytoskeleton // inferred from sequence or structural similarity	5515 // protein binding // inferred from physical interaction /// 8270 // zinc ion binding // inferred from electronic annotation /// 9055 // electron carrier activity // Unknown /// 20037 // heme binding // Unknown /// 46872 // metal ion binding // inferred from electronic annotation /// 5515 // protein binding // inferred from sequence or structural similarity /// 5080 // protein kinase C bindi…	24131	---
1436178_at	leprecan-like 1	Leprel1	7.01143e-09	1.44036e-06	1.23681	3.35012	38.9232	210530	19538 // protein metabolism // inferred from electronic annotation	5783 // endoplasmic reticulum // inferred from electronic annotation	5488 // binding // inferred from electronic annotation /// 5506 // iron ion binding // inferred from electronic annotation /// 16491 // oxidoreductase activity // inferred from electronic annotation /// 16702 // oxidoreductase activity, acting on single donors with incorporation of molecular oxygen, incorporation of two atoms of oxygen // inferred from electronic annotation /// 16706 // oxidoredu…	210530	2146663
1427133_s_at	low density lipoprotein receptor-related protein 2	Lrp2	4.82454e-06	2.12442e-06	0.718692	-4.19541	15.5269	14725	6118 // electron transport // Unknown /// 6766 // vitamin metabolism // inferred from mutant phenotype /// 6898 // receptor mediated endocytosis // inferred from mutant phenotype /// 8283 // cell proliferation // inferred from mutant phenotype /// 30900 // forebrain development // inferred from mutant phenotype	5624 // membrane fraction // inferred from direct assay /// 5768 // endosome // inferred from direct assay /// 5783 // endoplasmic reticulum // inferred from direct assay /// 5794 // Golgi apparatus // inferred from direct assay /// 5903 // brush border // inferred from direct assay /// 5905 // coated pit // inferred from direct assay /// 16020 // membrane // Unknown /// 16324 // apical plasma me…	4872 // receptor activity // inferred from sequence or structural similarity /// 5509 // calcium ion binding // Unknown /// 5515 // protein binding // inferred from direct assay /// 5515 // protein binding // inferred from physical interaction /// 9055 // electron carrier activity // Unknown /// 20037 // heme binding // Unknown /// 4872 // receptor activity // inferred from electronic annotation	14725	---
1448487_at	leucine rich repeat (in FLII) interacting protein 1	Lrrfip1	1.78359e-07	6.07605e-07	1.22964	2.85042	24.9829	16978	---	---	---	16978	---
1419120_at	lymphoblastomic leukemia	Lyl1	3.17843e-07	5.79941e-08	1.50772	8.04895	23.0339	17095	6350 // transcription // inferred from electronic annotation /// 6355 // regulation of transcription, DNA-dependent // inferred from electronic annotation /// 45449 // regulation of transcription // inferred from electronic annotation	5634 // nucleus // inferred from electronic annotation	3677 // DNA binding // inferred from electronic annotation /// 30528 // transcription regulator activity // inferred from electronic annotation	17095	96891
1417110_at	mannosidase 1, alpha	Man1a	6.30945e-09	2.91779e-07	1.30405	3.74087	39.4792	17155	5975 // carbohydrate metabolism // inferred from electronic annotation	139 // Golgi membrane // inferred from direct assay /// 16020 // membrane // inferred from electronic annotation /// 16021 // integral to membrane // Unknown /// 16021 // integral to membrane // inferred from electronic annotation	4571 // mannosyl-oligosaccharide 1,2-alpha-mannosidase activity // inferred from electronic annotation /// 5509 // calcium ion binding // inferred from electronic annotation /// 16787 // hydrolase activity // inferred from electronic annotation /// 16798 // hydrolase activity, acting on glycosyl bonds // inferred from electronic annotation	17155	---
1424720_at	mannoside acetylglucosaminyltransferase 4, isoenzyme B	Mgat4b	8.74836e-07	6.42408e-06	1.10938	1.95554	19.939	103534	5975 // carbohydrate metabolism // inferred from electronic annotation	5615 // extracellular space // inferred from electronic annotation /// 16020 // membrane // inferred from electronic annotation	5125 // cytokine activity // inferred from electronic annotation /// 16740 // transferase activity // inferred from electronic annotation /// 16757 // transferase activity, transferring glycosyl groups // inferred from electronic annotation /// 16758 // transferase activity, transferring hexosyl groups // inferred from electronic annotation	103534	2143974
1425978_at	myocardin	Myocd	4.68484e-11	2.45689e-10	1.74304	15.5691	75.3643	214384	1560 // regulation of cell growth by extracellular stimulus // inferred from direct assay /// 1570 // vasculogenesis // inferred from mutant phenotype /// 6350 // transcription // inferred from electronic annotation /// 6355 // regulation of transcription, DNA-dependent // inferred from electronic annotation /// 6357 // regulation of transcription from RNA polymerase II promoter // inferred from …	5634 // nucleus // inferred from direct assay /// 5634 // nucleus // Unknown /// 5634 // nucleus // inferred from electronic annotation	3677 // DNA binding // Unknown /// 3713 // transcription coactivator activity // inferred from direct assay /// 5515 // protein binding // inferred from physical interaction /// 16563 // transcriptional activator activity // inferred from direct assay /// 3677 // DNA binding // inferred from electronic annotation	214384	2137495
1449566_at	NK2 transcription factor related, locus 5 (Drosophila)	Nkx2-5	6.40596e-09	8.11922e-10	1.48402	8.94636	39.3988	18091	122 // negative regulation of transcription from RNA polymerase II promoter // inferred from direct assay /// 6350 // transcription // inferred from electronic annotation /// 6355 // regulation of transcription, DNA-dependent // inferred from electronic annotation /// 6357 // regulation of transcription from RNA polymerase II promoter // inferred from direct assay /// 7275 // development // infer…	5634 // nucleus // inferred from electronic annotation /// 5667 // transcription factor complex // inferred from direct assay	3677 // DNA binding // inferred from direct assay /// 3700 // transcription factor activity // inferred from electronic annotation /// 5515 // protein binding // inferred from physical interaction /// 16564 // transcriptional repressor activity // inferred from direct assay /// 43565 // sequence-specific DNA binding // inferred from electronic annotation /// 46982 // protein heterodimerization ac…	18091	---
1418373_at	phosphoglycerate mutase 2	Pgam2	5.90761e-09	6.77444e-08	1.33144	4.25561	39.8298	56012	6096 // glycolysis // inferred from electronic annotation /// 8152 // metabolism // inferred from electronic annotation	---	3824 // catalytic activity // inferred from electronic annotation /// 4082 // bisphosphoglycerate mutase activity // inferred from electronic annotation /// 4083 // bisphosphoglycerate phosphatase activity // inferred from electronic annotation /// 4619 // phosphoglycerate mutase activity // inferred from electronic annotation /// 16787 // hydrolase activity // inferred from electronic annotation…	56012	---
1455345_at	PHD finger protein 15	Phf15	5.11211e-08	6.02541e-07	0.758971	-4.32706	29.7108	76901	6355 // regulation of transcription, DNA-dependent // inferred from electronic annotation	---	5515 // protein binding // inferred from electronic annotation /// 8270 // zinc ion binding // inferred from electronic annotation	76901	1924151
1426450_at	phospholipase C-like 2	Plcl2	2.52777e-06	2.45661e-06	1.24509	3.39676	17.0881	224860	6629 // lipid metabolism // Unknown /// 7165 // signal transduction // Unknown /// 7242 // intracellular signaling cascade // Unknown /// 6629 // lipid metabolism // inferred from electronic annotation /// 7165 // signal transduction // inferred from electronic annotation /// 7242 // intracellular signaling cascade // inferred from electronic annotation	---	4435 // phosphoinositide phospholipase C activity // Unknown /// 4629 // phospholipase C activity // Unknown /// 4435 // phosphoinositide phospholipase C activity // inferred from electronic annotation /// 4629 // phospholipase C activity // inferred from electronic annotation /// 5509 // calcium ion binding // inferred from electronic annotation	224860	1352756
1430640_a_at	protein kinase, cAMP dependent regulatory, type II beta	Prkar2b	5.40721e-06	1.20598e-06	1.45366	7.07219	15.2643	19088	6468 // protein amino acid phosphorylation // traceable author statement /// 6631 // fatty acid metabolism // inferred from mutant phenotype /// 7165 // signal transduction // inferred from electronic annotation /// 7612 // learning // inferred from mutant phenotype /// 8283 // cell proliferation // traceable author statement /// 9887 // organ morphogenesis // traceable author statement /// 6468 …	5952 // cAMP-dependent protein kinase complex // Unknown /// 5952 // cAMP-dependent protein kinase complex // inferred from electronic annotation	166 // nucleotide binding // inferred from electronic annotation /// 4672 // protein kinase activity // inferred from electronic annotation /// 8603 // cAMP-dependent protein kinase regulator activity // inferred from direct assay /// 16301 // kinase activity // inferred from electronic annotation /// 30552 // cAMP binding // inferred from electronic annotation /// 8603 // cAMP-dependent protein …	19088	97760
1448233_at	prion protein	Prnp	8.17466e-10	1.46395e-06	1.20284	3.59352	51.8302	19122	6139 // nucleobase, nucleoside, nucleotide and nucleic acid metabolism // traceable author statement /// 6878 // copper ion homeostasis // traceable author statement /// 6979 // response to oxidative stress // inferred from direct assay	5783 // endoplasmic reticulum // inferred from direct assay /// 5794 // Golgi apparatus // inferred from direct assay /// 5886 // plasma membrane // inferred from direct assay /// 16020 // membrane // inferred from electronic annotation /// 45121 // lipid raft // inferred from direct assay /// 45121 // lipid raft // traceable author statement	5507 // copper ion binding // inferred from direct assay /// 48503 // GPI anchor binding // inferred from electronic annotation /// 5515 // protein binding // inferred from physical interaction	19122	---
1424886_at	protein tyrosine phosphatase, receptor type, D	Ptprd	1.9174e-11	5.69543e-09	1.30635	3.64598	84.6156	19266	6470 // protein amino acid dephosphorylation // inferred from electronic annotation /// 7185 // transmembrane receptor protein tyrosine phosphatase signaling pathway // inferred from electronic annotation /// 6470 // protein amino acid dephosphorylation // inferred from sequence or structural similarity /// 6796 // phosphate metabolism // inferred from sequence or structural similarity /// 7185 /…	5886 // plasma membrane // inferred from electronic annotation /// 16020 // membrane // inferred from electronic annotation /// 16021 // integral to membrane // inferred from electronic annotation /// 5887 // integral to plasma membrane // inferred from sequence or structural similarity	4721 // phosphoprotein phosphatase activity // inferred from electronic annotation /// 4725 // protein tyrosine phosphatase activity // inferred from electronic annotation /// 4872 // receptor activity // inferred from electronic annotation /// 16787 // hydrolase activity // inferred from electronic annotation /// 5001 // transmembrane receptor protein tyrosine phosphatase activity // inferred fr…	19266	97812
1416316_at	solute carrier family 27 (fatty acid transporter), member 2	Slc27a2	1.08716e-09	6.32003e-09	0.53296	-17.6504	49.9121	26458	1676 // long-chain fatty acid metabolism // traceable author statement /// 6629 // lipid metabolism // inferred from electronic annotation /// 6631 // fatty acid metabolism // inferred from electronic annotation /// 8152 // metabolism // inferred from electronic annotation	5615 // extracellular space // Unknown /// 5739 // mitochondrion // inferred from direct assay /// 5777 // peroxisome // traceable author statement /// 5783 // endoplasmic reticulum // traceable author statement /// 16020 // membrane // inferred from electronic annotation /// 16021 // integral to membrane // Unknown /// 5777 // peroxisome // inferred from electronic annotation /// 5783 // endopla…	3824 // catalytic activity // inferred from electronic annotation /// 4467 // long-chain-fatty-acid-CoA ligase activity // traceable author statement /// 16874 // ligase activity // inferred from electronic annotation /// 4467 // long-chain-fatty-acid-CoA ligase activity // inferred from electronic annotation	26458	---
1419093_at	tryptophan 2,3-dioxygenase	Tdo2	2.87131e-07	5.28257e-06	1.66565	7.34733	23.3666	56720	6568 // tryptophan metabolism // inferred from electronic annotation	---	4833 // tryptophan 2,3-dioxygenase activity // inferred from electronic annotation /// 5506 // iron ion binding // inferred from electronic annotation /// 16491 // oxidoreductase activity // inferred from electronic annotation /// 16702 // oxidoreductase activity, acting on single donors with incorporation of molecular oxygen, incorporation of two atoms of oxygen // inferred from electronic annot…	56720	---
1427445_a_at	titin	Ttn	2.25608e-07	3.26337e-06	1.62121	13.632	24.1732	22138	6938 // sarcomere alignment // traceable author statement /// 7517 // muscle development // Unknown /// 6468 // protein amino acid phosphorylation // inferred from electronic annotation	5859 // muscle myosin // traceable author statement /// 30017 // sarcomere // inferred from direct assay /// 30018 // Z disc // inferred from direct assay /// 31430 // M line // inferred from direct assay	5200 // structural constituent of cytoskeleton // traceable author statement /// 5515 // protein binding // inferred from physical interaction /// 8307 // structural constituent of muscle // Unknown /// 5021 // vascular endothelial growth factor receptor activity // inferred from electronic annotation /// 5524 // ATP binding // inferred from electronic annotation	22138	---
1422695_at	tweety homolog 1 (Drosophila) /// TAF1 RNA polymerase II, TATA box binding prote	Ttyh1 /// Taf1	3.6272e-07	3.70873e-06	0.811	-1.81876	22.6077		---	5669 // transcription factor TFIID complex // inferred from sequence or structural similarity	3676 // nucleic acid binding // inferred from electronic annotation /// 8270 // zinc ion binding // inferred from electronic annotation		1336878 /// 1336878
1437065_at	zinc finger and BTB domain containing 20	Zbtb20	2.30306e-06	2.46558e-06	1.2162	1.77885	17.3235	56490	---	5634 // nucleus // inferred from direct assay /// 5622 // intracellular // inferred from electronic annotation /// 5634 // nucleus // inferred from electronic annotation	3677 // DNA binding // inferred from direct assay /// 8270 // zinc ion binding // inferred from electronic annotation /// 46872 // metal ion binding // inferred from electronic annotation /// 3676 // nucleic acid binding // inferred from electronic annotation /// 5515 // protein binding // inferred from electronic annotation	56490	1929213
1451046_at	zinc finger protein, multitype 1	Zfpm1	1.65369e-07	3.14628e-06	1.37269	7.2254	25.2486	22761	122 // negative regulation of transcription from RNA polymerase II promoter // traceable author statement /// 6350 // transcription // inferred from electronic annotation /// 6355 // regulation of transcription, DNA-dependent // inferred from electronic annotation /// 7507 // heart development // inferred from mutant phenotype	5622 // intracellular // inferred from electronic annotation /// 5634 // nucleus // inferred from direct assay /// 5634 // nucleus // inferred from electronic annotation	3676 // nucleic acid binding // inferred from electronic annotation /// 3677 // DNA binding // inferred from electronic annotation /// 3714 // transcription corepressor activity // traceable author statement /// 5515 // protein binding // inferred from physical interaction /// 8270 // zinc ion binding // inferred from electronic annotation /// 46872 // metal ion binding // inferred from electroni…	22761	---
1438737_at	zinc finger protein of the cerebellum 3	Zic3	7.32398e-10	2.74046e-08	0.574455	-11.5326	52.5879	22773	1947 // heart looping // inferred from genetic interaction /// 1947 // heart looping // inferred from mutant phenotype /// 6350 // transcription // inferred from electronic annotation /// 6355 // regulation of transcription, DNA-dependent // inferred from electronic annotation /// 7368 // determination of left/right symmetry // inferred from genetic interaction /// 7368 // determination of left/r…	5622 // intracellular // inferred from electronic annotation /// 5634 // nucleus // inferred from electronic annotation	3676 // nucleic acid binding // inferred from electronic annotation /// 3677 // DNA binding // inferred from electronic annotation /// 8270 // zinc ion binding // inferred from electronic annotation /// 46872 // metal ion binding // inferred from electronic annotation /// 5515 // protein binding // inferred from physical interaction	22773	106676
1423424_at	zinc finger protein of the cerebellum 3	Zic3	1.1096e-08	2.1816e-06	0.746402	-6.86711	36.5873	22773	1947 // heart looping // inferred from genetic interaction /// 1947 // heart looping // inferred from mutant phenotype /// 6350 // transcription // inferred from electronic annotation /// 6355 // regulation of transcription, DNA-dependent // inferred from electronic annotation /// 7368 // determination of left/right symmetry // inferred from genetic interaction /// 7368 // determination of left/r…	5622 // intracellular // inferred from electronic annotation /// 5634 // nucleus // inferred from electronic annotation	3676 // nucleic acid binding // inferred from electronic annotation /// 3677 // DNA binding // inferred from electronic annotation /// 8270 // zinc ion binding // inferred from electronic annotation /// 46872 // metal ion binding // inferred from electronic annotation /// 5515 // protein binding // inferred from physical interaction	22773	106676
Protein Processing
Probeset ID	Gene Title	Gene Symbol	p-value(Name)	p-value(Day 6 GFP+ vs# D0/D4/D6GFP-)	MeanRatio(Day 6 GFP+ vs# D0/D4/D6GFP-)	GFoldChange(Day 6 GFP+ vs# D0/D4/D6GFP-)	F(Name)	Entrez Gene	Gene Ontology Biological Process	Gene Ontology Cellular Component	Gene Ontology Molecular Function	GO Lookup	MGI Name
1450429_at	calpain 6	Capn6	2.04666e-11	8.46806e-09	1.37343	7.74045	83.9045	12338	6508 // proteolysis // inferred from electronic annotation	5622 // intracellular // inferred from electronic annotation	4197 // cysteine-type endopeptidase activity // inferred from electronic annotation /// 4198 // calpain activity // inferred from electronic annotation	12338	---
1433702_at	DNA segment, Chr 19, Wayne State University 12, expressed	D19Wsu12e	9.37964e-08	6.30897e-08	0.874914	-2.21929	27.3224	226090	6508 // proteolysis // inferred from electronic annotation	---	8233 // peptidase activity // inferred from electronic annotation	226090	---
1455741_a_at	endothelin converting enzyme 1	Ece1	4.30564e-07	5.4913e-07	1.14573	2.43992	22.0647	230857	6508 // proteolysis // inferred from electronic annotation /// 16486 // peptide hormone processing // inferred from sequence or structural similarity	5794 // Golgi apparatus // inferred from sequence or structural similarity /// 9986 // cell surface // inferred from sequence or structural similarity /// 16020 // membrane // inferred from electronic annotation /// 16021 // integral to membrane // inferred from electronic annotation	4245 // neprilysin activity // inferred from electronic annotation /// 8233 // peptidase activity // inferred from electronic annotation /// 8237 // metallopeptidase activity // inferred from electronic annotation /// 8270 // zinc ion binding // inferred from electronic annotation /// 16511 // endothelin-converting enzyme activity // inferred from sequence or structural similarity /// 16512 // en…	230857	---
1420023_at	eukaryotic translation termination factor 1	Etf1	2.46257e-07	7.38369e-07	0.8538	-2.1517	23.8774	225363	6412 // protein biosynthesis // inferred from electronic annotation /// 6415 // translational termination // inferred from sequence or structural similarity /// 6415 // translational termination // inferred from electronic annotation	5737 // cytoplasm // inferred from electronic annotation	3747 // translation release factor activity // inferred from sequence or structural similarity /// 16149 // translation release factor activity, codon specific // inferred from electronic annotation	225363	---
1416803_at	FK506 binding protein 7	Fkbp7	1.00417e-07	6.23436e-06	1.23108	2.80315	27.0652	14231	6457 // protein folding // inferred from electronic annotation	5615 // extracellular space // Unknown /// 5783 // endoplasmic reticulum // inferred from electronic annotation	3755 // peptidyl-prolyl cis-trans isomerase activity // inferred from electronic annotation /// 5509 // calcium ion binding // inferred from electronic annotation /// 5515 // protein binding // inferred from physical interaction /// 16853 // isomerase activity // inferred from electronic annotation	14231	---
1427032_at	hect domain and RLD 4	Herc4	1.02679e-08	4.16277e-06	0.911253	-1.84416	36.9726	67345	6464 // protein modification // inferred from electronic annotation /// 6512 // ubiquitin cycle // inferred from electronic annotation	5622 // intracellular // inferred from electronic annotation	4842 // ubiquitin-protein ligase activity // inferred from electronic annotation	67345	1914595
1435964_a_at	TAO kinase 3	Taok3	3.51056e-05	2.61114e-06	1.24994	3.38876	11.4455	330177	6468 // protein amino acid phosphorylation // inferred from electronic annotation	---	166 // nucleotide binding // inferred from electronic annotation /// 4672 // protein kinase activity // inferred from electronic annotation /// 4674 // protein serine/threonine kinase activity // inferred from electronic annotation /// 5524 // ATP binding // inferred from electronic annotation /// 16301 // kinase activity // inferred from electronic annotation /// 16740 // transferase activity //…	330177	---
RNA Binding
Probeset ID	Gene Title	Gene Symbol	p-value(Name)	p-value(Day 6 GFP+ vs# D0/D4/D6GFP-)	MeanRatio(Day 6 GFP+ vs# D0/D4/D6GFP-)	GFoldChange(Day 6 GFP+ vs# D0/D4/D6GFP-)	F(Name)	Entrez Gene	Gene Ontology Biological Process	Gene Ontology Cellular Component	Gene Ontology Molecular Function	GO Lookup	MGI Name
1434272_at	cytoplasmic polyadenylation element binding protein 2	Cpeb2	1.83392e-09	1.06439e-07	1.272	2.89811	46.5672	231207	---	5737 // cytoplasm // inferred from direct assay	3723 // RNA binding // inferred from electronic annotation /// 8187 // poly-pyrimidine tract binding // inferred from direct assay /// 166 // nucleotide binding // inferred from electronic annotation /// 3676 // nucleic acid binding // inferred from electronic annotation	231207	2442640
1416552_at	developmental pluripotency associated 5	Dppa5	2.32079e-10	2.85996e-07	0.64861	-13.9973	61.1678	434423	---	---	3676 // nucleic acid binding // inferred from electronic annotation	434423	101800
1423274_at	integrator complex subunit 6	Ints6	6.0262e-09	4.99189e-08	1.16812	3.01225	39.7236	18130	16180 // snRNA processing // inferred from sequence or structural similarity	5615 // extracellular space // Unknown /// 32039 // integrator complex // inferred from sequence or structural similarity /// 16021 // integral to membrane // inferred from electronic annotation	3676 // nucleic acid binding // Unknown /// 5524 // ATP binding // Unknown /// 8026 // ATP-dependent helicase activity // Unknown /// 5509 // calcium ion binding // inferred from electronic annotation	18130	---
1458624_at	similar to RNA binding motif protein 24 /// similar to RNA binding motif protein	LOC380843 /// LOC666794	1.52981e-05	2.26046e-06	1.4372	3.69229	13.0327		---	---	3676 // nucleic acid binding // inferred from electronic annotation		---
1436938_at	RNA binding motif, single stranded interacting protein	Rbms3	4.74617e-11	9.55345e-09	1.61999	11.3229	75.237	207181	---	---	3676 // nucleic acid binding // Unknown /// 3723 // RNA binding // inferred from electronic annotation /// 166 // nucleotide binding // inferred from electronic annotation /// 3676 // nucleic acid binding // inferred from electronic annotation	207181	2444477
Cytoskeleton Molecule
Probeset ID	Gene Title	Gene Symbol	p-value(Name)	p-value(Day 6 GFP+ vs# D0/D4/D6GFP-)	MeanRatio(Day 6 GFP+ vs# D0/D4/D6GFP-)	GFoldChange(Day 6 GFP+ vs# D0/D4/D6GFP-)	F(Name)	Entrez Gene	Gene Ontology Biological Process	Gene Ontology Cellular Component	Gene Ontology Molecular Function	GO Lookup	MGI Name
1415927_at	actin, alpha, cardiac	Actc1	3.14072e-10	1.1664e-07	1.51457	17.1602	58.7883	11464	6936 // muscle contraction // Unknown /// 7010 // cytoskeleton organization and biogenesis // inferred from electronic annotation /// 7517 // muscle development // Unknown /// 8016 // regulation of heart contraction // Unknown	5856 // cytoskeleton // inferred from electronic annotation /// 5884 // actin filament // Unknown /// 15629 // actin cytoskeleton // Unknown /// 5884 // actin filament // inferred from electronic annotation	166 // nucleotide binding // inferred from electronic annotation /// 3774 // motor activity // Unknown /// 5198 // structural molecule activity // inferred from electronic annotation /// 5200 // structural constituent of cytoskeleton // inferred from electronic annotation /// 5515 // protein binding // inferred from electronic annotation /// 5524 // ATP binding // inferred from electronic annotat…	11464	---
1456014_s_at	cDNA sequence BC032204	BC032204	8.67906e-09	1.57986e-07	1.57688	12.2569	37.8208	108101	7155 // cell adhesion // inferred from electronic annotation	5856 // cytoskeleton // Unknown /// 5856 // cytoskeleton // inferred from electronic annotation	5488 // binding // inferred from electronic annotation /// 5515 // protein binding // inferred from electronic annotation	108101	2147790
1433964_s_at	cDNA sequence BC032204	BC032204	1.21506e-05	4.20588e-06	1.42606	5.36844	13.5025	108101	7155 // cell adhesion // inferred from electronic annotation	5856 // cytoskeleton // Unknown /// 5856 // cytoskeleton // inferred from electronic annotation	5488 // binding // inferred from electronic annotation /// 5515 // protein binding // inferred from electronic annotation	108101	2147790
1424376_at	CDC42 effector protein (Rho GTPase binding) 1	Cdc42ep1	9.01625e-11	1.35243e-09	1.26123	3.29341	69.211	104445	7266 // Rho protein signal transduction // inferred from direct assay /// 8360 // regulation of cell shape // inferred from electronic annotation	5737 // cytoplasm // inferred from direct assay /// 5856 // cytoskeleton // inferred from electronic annotation	5515 // protein binding // inferred from physical interaction	104445	---
1448665_at	dystrophin, muscular dystrophy	Dmd	1.08097e-06	1.4786e-06	0.651399	-5.66542	19.3401	13405	7517 // muscle development // inferred from mutant phenotype /// 7519 // striated muscle development // inferred from genetic interaction /// 7519 // striated muscle development // inferred from mutant phenotype	5626 // insoluble fraction // inferred from direct assay /// 5792 // microsome // inferred from direct assay /// 5856 // cytoskeleton // inferred from electronic annotation /// 5886 // plasma membrane // inferred from direct assay /// 42383 // sarcolemma // inferred from direct assay /// 42383 // sarcolemma // traceable author statement /// 45202 // synapse // inferred from direct assay	3779 // actin binding // inferred from electronic annotation /// 5198 // structural molecule activity // inferred from electronic annotation /// 5509 // calcium ion binding // inferred from electronic annotation /// 5515 // protein binding // inferred from physical interaction /// 8270 // zinc ion binding // inferred from electronic annotation /// 46872 // metal ion binding // inferred from elect…	13405	---
1448265_x_at	epithelial V-like antigen 1	Eva1	1.14782e-05	2.61761e-06	0.621384	-5.44358	13.6207	14012	7155 // cell adhesion // inferred from electronic annotation	5615 // extracellular space // Unknown /// 16020 // membrane // inferred from electronic annotation /// 16021 // integral to membrane // Unknown /// 16021 // integral to membrane // inferred from electronic annotation	5515 // protein binding // inferred from electronic annotation	14012	---
1438018_at	hook homolog 1 (Drosophila)	Hook1	9.30317e-08	2.05568e-07	0.795879	-4.02961	27.3535	77963	226 // microtubule cytoskeleton organization and biogenesis // inferred from electronic annotation /// 7275 // development // inferred from electronic annotation /// 7283 // spermatogenesis // inferred from electronic annotation /// 7286 // spermatid development // inferred from mutant phenotype /// 30154 // cell differentiation // inferred from electronic annotation	5737 // cytoplasm // inferred from electronic annotation /// 5856 // cytoskeleton // inferred from electronic annotation /// 5874 // microtubule // inferred from direct assay /// 5874 // microtubule // inferred from electronic annotation	3779 // actin binding // inferred from direct assay /// 5515 // protein binding // inferred from physical interaction /// 8017 // microtubule binding // inferred from direct assay /// 8017 // microtubule binding // inferred from sequence or structural similarity /// 8017 // microtubule binding // inferred from electronic annotation	77963	1925213
1448991_a_at	internexin neuronal intermediate filament protein, alpha	Ina	3.26339e-07	4.56311e-06	0.631836	-8.30178	22.9482	226180	7275 // development // inferred from electronic annotation /// 7399 // nervous system development // inferred from electronic annotation /// 30154 // cell differentiation // inferred from electronic annotation /// 45104 // intermediate filament cytoskeleton organization and biogenesis // inferred from mutant phenotype	5882 // intermediate filament // inferred from electronic annotation	5198 // structural molecule activity // inferred from electronic annotation	226180	96568
1418178_at	internexin neuronal intermediate filament protein, alpha	Ina	5.29838e-06	2.26304e-06	0.731632	-4.64126	15.3109	226180	7275 // development // inferred from electronic annotation /// 7399 // nervous system development // inferred from electronic annotation /// 30154 // cell differentiation // inferred from electronic annotation /// 45104 // intermediate filament cytoskeleton organization and biogenesis // inferred from mutant phenotype	5882 // intermediate filament // inferred from electronic annotation	5198 // structural molecule activity // inferred from electronic annotation	226180	---
1433783_at	LIM domain binding 3	Ldb3	7.45687e-09	1.06106e-06	1.4842	5.78775	38.6019	24131	6118 // electron transport // Unknown	5856 // cytoskeleton // inferred from electronic annotation /// 5856 // cytoskeleton // inferred from sequence or structural similarity	5515 // protein binding // inferred from physical interaction /// 8270 // zinc ion binding // inferred from electronic annotation /// 9055 // electron carrier activity // Unknown /// 20037 // heme binding // Unknown /// 46872 // metal ion binding // inferred from electronic annotation /// 5515 // protein binding // inferred from sequence or structural similarity /// 5080 // protein kinase C bindi…	24131	---
1436303_at	myeloid/lymphoid or mixed lineage-leukemia translocation to 4 homolog (Drosophil	Mllt4	1.38957e-08	2.21033e-06	1.0829	1.70641	35.4904	17356	7155 // cell adhesion // inferred from electronic annotation /// 7165 // signal transduction // inferred from electronic annotation /// 7218 // neuropeptide signaling pathway // Unknown	5737 // cytoplasm // inferred from direct assay /// 5912 // adherens junction // inferred from direct assay /// 16459 // myosin // inferred from electronic annotation /// 30054 // cell junction // inferred from direct assay	3774 // motor activity // inferred from electronic annotation /// 5515 // protein binding // inferred from physical interaction /// 5515 // protein binding // inferred from electronic annotation	17356	1314653
1448826_at	myosin, heavy polypeptide 6, cardiac muscle, alpha	Myh6	1.75491e-08	5.13914e-06	1.54994	10.8141	34.3844	17888	6941 // striated muscle contraction // inferred from electronic annotation /// 7010 // cytoskeleton organization and biogenesis // inferred from electronic annotation /// 7522 // visceral muscle development // inferred from mutant phenotype	5856 // cytoskeleton // inferred from electronic annotation /// 5863 // striated muscle thick filament // inferred from electronic annotation /// 16459 // myosin // inferred from electronic annotation	166 // nucleotide binding // inferred from electronic annotation /// 3774 // motor activity // inferred from electronic annotation /// 3779 // actin binding // inferred from electronic annotation /// 5516 // calmodulin binding // inferred from electronic annotation /// 5524 // ATP binding // inferred from electronic annotation	17888	---
1448554_s_at	myosin, heavy polypeptide 6, cardiac muscle, alpha /// similar to myosin, heavy	Myh6 /// LOC671894 /// LOC674761	7.62964e-09	2.34268e-06	1.50646	9.50876	38.4831		6941 // striated muscle contraction // inferred from electronic annotation /// 7010 // cytoskeleton organization and biogenesis // inferred from electronic annotation /// 7522 // visceral muscle development // inferred from mutant phenotype	5856 // cytoskeleton // inferred from electronic annotation /// 5863 // striated muscle thick filament // inferred from electronic annotation /// 16459 // myosin // inferred from electronic annotation	166 // nucleotide binding // inferred from electronic annotation /// 3774 // motor activity // inferred from electronic annotation /// 3779 // actin binding // inferred from electronic annotation /// 5516 // calmodulin binding // inferred from electronic annotation /// 5524 // ATP binding // inferred from electronic annotation		---
1448394_at	myosin, light polypeptide 2, regulatory, cardiac, slow	Myl2	3.68612e-06	5.2311e-06	1.5508	9.33704	16.1618	17906	7010 // cytoskeleton organization and biogenesis // inferred from electronic annotation	5856 // cytoskeleton // inferred from electronic annotation /// 16459 // myosin // inferred from electronic annotation	3774 // motor activity // inferred from electronic annotation /// 5509 // calcium ion binding // inferred from electronic annotation /// 5515 // protein binding // inferred from sequence or structural similarity	17906	---
1427768_s_at	myosin, light polypeptide 3	Myl3	6.52738e-10	3.58467e-08	1.78708	26.6585	53.3931	17897	7010 // cytoskeleton organization and biogenesis // inferred from electronic annotation	5856 // cytoskeleton // inferred from electronic annotation /// 16459 // myosin // inferred from electronic annotation	3774 // motor activity // inferred from electronic annotation /// 5509 // calcium ion binding // inferred from electronic annotation	17897	---
1428266_at	myosin, light polypeptide 3	Myl3	1.51795e-08	1.65271e-07	1.40641	6.69249	35.0679	17897	7010 // cytoskeleton organization and biogenesis // inferred from electronic annotation	5856 // cytoskeleton // inferred from electronic annotation /// 16459 // myosin // inferred from electronic annotation	3774 // motor activity // inferred from electronic annotation /// 5509 // calcium ion binding // inferred from electronic annotation	17897	---
1427769_x_at	myosin, light polypeptide 3	Myl3	1.39151e-07	4.10398e-06	1.42263	7.14646	25.8644	17897	7010 // cytoskeleton organization and biogenesis // inferred from electronic annotation	5856 // cytoskeleton // inferred from electronic annotation /// 16459 // myosin // inferred from electronic annotation	3774 // motor activity // inferred from electronic annotation /// 5509 // calcium ion binding // inferred from electronic annotation	17897	---
1422580_at	myosin, light polypeptide 4	Myl4	2.7866e-10	2.44112e-08	1.53027	13.1639	59.7185	17896	7010 // cytoskeleton organization and biogenesis // inferred from electronic annotation	5856 // cytoskeleton // inferred from electronic annotation /// 16459 // myosin // inferred from electronic annotation	3774 // motor activity // inferred from electronic annotation /// 5509 // calcium ion binding // inferred from electronic annotation	17896	97267
1449071_at	myosin, light polypeptide 7, regulatory	Myl7	1.58458e-08	4.51474e-06	1.41633	11.6273	34.8642	17898	7010 // cytoskeleton organization and biogenesis // inferred from electronic annotation /// 6939 // smooth muscle contraction // inferred from sequence or structural similarity /// 30048 // actin filament-based movement // inferred from sequence or structural similarity	5856 // cytoskeleton // inferred from electronic annotation /// 16459 // myosin // inferred from electronic annotation /// 16459 // myosin // inferred from sequence or structural similarity	3774 // motor activity // inferred from electronic annotation /// 5509 // calcium ion binding // Unknown /// 146 // microfilament motor activity // inferred from sequence or structural similarity /// 5509 // calcium ion binding // inferred from sequence or structural similarity /// 42623 // ATPase activity, coupled // inferred from sequence or structural similarity /// 5509 // calcium ion binding…	17898	---
1439897_at	Nebulette	Nebl	4.80379e-09	2.76597e-09	1.85444	12.3522	40.9506	74103	---	---	8270 // zinc ion binding // inferred from electronic annotation	74103	---
1438452_at	nebulette	Nebl	1.19186e-08	3.13887e-07	1.63274	9.25857	36.2353	74103	---	---	---	74103	1921353
1435649_at	nexilin	Nexn	2.12581e-10	1.61946e-08	1.37997	5.61471	61.875	68810	7155 // cell adhesion // inferred from electronic annotation	5924 // cell-substrate adherens junction // inferred from sequence or structural similarity /// 16020 // membrane // inferred from electronic annotation /// 16021 // integral to membrane // inferred from electronic annotation	4872 // receptor activity // inferred from electronic annotation /// 5515 // protein binding // inferred from electronic annotation /// 51015 // actin filament binding // inferred from sequence or structural similarity	68810	---
1416271_at	PERP, TP53 apoptosis effector	Perp	2.75605e-06	7.82837e-07	0.718464	-5.38982	16.8719	64058	6915 // apoptosis // inferred from electronic annotation /// 6917 // induction of apoptosis // inferred from direct assay /// 7155 // cell adhesion // inferred from electronic annotation	5615 // extracellular space // Unknown /// 5739 // mitochondrion // inferred from direct assay /// 5794 // Golgi apparatus // inferred from direct assay /// 5856 // cytoskeleton // inferred from electronic annotation /// 5887 // integral to plasma membrane // inferred from direct assay /// 16020 // membrane // inferred from electronic annotation /// 16021 // integral to membrane // Unknown /// 16…	5198 // structural molecule activity // inferred from electronic annotation /// 5515 // protein binding // inferred from electronic annotation	64058	---
1455450_at	protein tyrosine phosphatase, non-receptor type 3	Ptpn3	2.13073e-05	4.7566e-06	0.715833	-4.80566	12.38	545622	6470 // protein amino acid dephosphorylation // Unknown /// 6470 // protein amino acid dephosphorylation // inferred from electronic annotation	5737 // cytoplasm // inferred from electronic annotation /// 5856 // cytoskeleton // inferred from electronic annotation /// 16020 // membrane // inferred from electronic annotation	4713 // protein-tyrosine kinase activity // inferred from electronic annotation /// 4725 // protein tyrosine phosphatase activity // inferred from electronic annotation /// 4872 // receptor activity // inferred from electronic annotation /// 16301 // kinase activity // inferred from electronic annotation /// 5488 // binding // inferred from electronic annotation /// 8092 // cytoskeletal protein b…	545622	---
1455450_at	protein tyrosine phosphatase, non-receptor type 3	Ptpn3	2.13073e-05	4.7566e-06	0.715833	-4.80566	12.38	545622	6470 // protein amino acid dephosphorylation // Unknown /// 6470 // protein amino acid dephosphorylation // inferred from electronic annotation	5737 // cytoplasm // inferred from electronic annotation /// 5856 // cytoskeleton // inferred from electronic annotation /// 16020 // membrane // inferred from electronic annotation	4713 // protein-tyrosine kinase activity // inferred from electronic annotation /// 4725 // protein tyrosine phosphatase activity // inferred from electronic annotation /// 4872 // receptor activity // inferred from electronic annotation /// 16301 // kinase activity // inferred from electronic annotation /// 5488 // binding // inferred from electronic annotation /// 8092 // cytoskeletal protein b…	545622	---
1422638_s_at	Ras association (RalGDS/AF-6) domain family 5	Rassf5	4.87596e-09	7.16231e-08	1.4616	5.36597	40.8688	54354	6915 // apoptosis // inferred from electronic annotation /// 7049 // cell cycle // inferred from electronic annotation /// 7165 // signal transduction // inferred from electronic annotation /// 7218 // neuropeptide signaling pathway // Unknown /// 7242 // intracellular signaling cascade // Unknown /// 45786 // negative regulation of progression through cell cycle // inferred from electronic annot…	5874 // microtubule // inferred from electronic annotation	5515 // protein binding // inferred from physical interaction /// 8270 // zinc ion binding // inferred from electronic annotation /// 19992 // diacylglycerol binding // inferred from electronic annotation /// 46872 // metal ion binding // inferred from electronic annotation /// 5515 // protein binding // inferred from electronic annotation	54354	1926375
1418370_at	troponin C, cardiac/slow skeletal	Tnnc1	2.67203e-10	3.38297e-08	1.43164	8.48297	60.0482	21924	6937 // regulation of muscle contraction // inferred from electronic annotation	5861 // troponin complex // inferred from electronic annotation	5200 // structural constituent of cytoskeleton // inferred from electronic annotation /// 5509 // calcium ion binding // inferred from electronic annotation	21924	---
1450813_a_at	troponin I, skeletal, slow 1	Tnni1	2.79087e-12	8.80801e-10	1.59286	14.7199	108.465	21952	6937 // regulation of muscle contraction // inferred from electronic annotation /// 7517 // muscle development // Unknown	5861 // troponin complex // inferred from electronic annotation	3779 // actin binding // Unknown /// 5200 // structural constituent of cytoskeleton // inferred from electronic annotation /// 3779 // actin binding // inferred from electronic annotation	21952	105073
1418726_a_at	troponin T2, cardiac	Tnnt2	2.57979e-12	2.10993e-09	1.92107	33.9971	109.565	21956	6936 // muscle contraction // inferred from direct assay	5737 // cytoplasm // inferred from direct assay /// 5861 // troponin complex // inferred from direct assay /// 30017 // sarcomere // inferred from direct assay	5200 // structural constituent of cytoskeleton // inferred from direct assay	21956	---
1424967_x_at	troponin T2, cardiac	Tnnt2	4.45958e-12	2.58792e-09	1.86644	30.4751	102.126	21956	6936 // muscle contraction // inferred from direct assay	5737 // cytoplasm // inferred from direct assay /// 5861 // troponin complex // inferred from direct assay /// 30017 // sarcomere // inferred from direct assay	5200 // structural constituent of cytoskeleton // inferred from direct assay	21956	---
1427445_a_at	titin	Ttn	2.25608e-07	3.26337e-06	1.62121	13.632	24.1732	22138	6938 // sarcomere alignment // traceable author statement /// 7517 // muscle development // Unknown /// 6468 // protein amino acid phosphorylation // inferred from electronic annotation	5859 // muscle myosin // traceable author statement /// 30017 // sarcomere // inferred from direct assay /// 30018 // Z disc // inferred from direct assay /// 31430 // M line // inferred from direct assay	5200 // structural constituent of cytoskeleton // traceable author statement /// 5515 // protein binding // inferred from physical interaction /// 8307 // structural constituent of muscle // Unknown /// 5021 // vascular endothelial growth factor receptor activity // inferred from electronic annotation /// 5524 // ATP binding // inferred from electronic annotation	22138	---
1450850_at	villin 2	Vil2	1.16629e-05	2.31399e-06	0.860361	-2.61494	13.5875	22350	8360 // regulation of cell shape // inferred from electronic annotation /// 35088 // establishment and/or maintenance of apical/basal cell polarity // inferred from mutant phenotype /// 51017 // actin filament bundle formation // inferred from sequence or structural similarity	1931 // uropod // inferred from direct assay /// 5737 // cytoplasm // inferred from electronic annotation /// 5856 // cytoskeleton // inferred from electronic annotation /// 5932 // basal body // inferred from direct assay /// 16020 // membrane // inferred from electronic annotation /// 16324 // apical plasma membrane // inferred from direct assay /// 45177 // apical part of cell // inferred from…	5198 // structural molecule activity // inferred from electronic annotation /// 5488 // binding // inferred from electronic annotation /// 5515 // protein binding // inferred from physical interaction /// 8092 // cytoskeletal protein binding // inferred from electronic annotation /// 5515 // protein binding // inferred from sequence or structural similarity /// 51015 // actin filament binding // …	22350	98931
Structural Molecule
Probeset ID	Gene Title	Gene Symbol	p-value(Name)	p-value(Day 6 GFP+ vs# D0/D4/D6GFP-)	MeanRatio(Day 6 GFP+ vs# D0/D4/D6GFP-)	GFoldChange(Day 6 GFP+ vs# D0/D4/D6GFP-)	F(Name)	Entrez Gene	Gene Ontology Biological Process	Gene Ontology Cellular Component	Gene Ontology Molecular Function	GO Lookup	MGI Name
1415927_at	actin, alpha, cardiac	Actc1	3.14072e-10	1.1664e-07	1.51457	17.1602	58.7883	11464	6936 // muscle contraction // Unknown /// 7010 // cytoskeleton organization and biogenesis // inferred from electronic annotation /// 7517 // muscle development // Unknown /// 8016 // regulation of heart contraction // Unknown	5856 // cytoskeleton // inferred from electronic annotation /// 5884 // actin filament // Unknown /// 15629 // actin cytoskeleton // Unknown /// 5884 // actin filament // inferred from electronic annotation	166 // nucleotide binding // inferred from electronic annotation /// 3774 // motor activity // Unknown /// 5198 // structural molecule activity // inferred from electronic annotation /// 5200 // structural constituent of cytoskeleton // inferred from electronic annotation /// 5515 // protein binding // inferred from electronic annotation /// 5524 // ATP binding // inferred from electronic annotat…	11464	---
1417839_at	claudin 5	Cldn5	7.52756e-09	4.93571e-06	1.29516	3.27515	38.553	12741	16337 // cell-cell adhesion // Unknown /// 16338 // calcium-independent cell-cell adhesion // inferred from sequence or structural similarity	5615 // extracellular space // Unknown /// 5923 // tight junction // inferred from direct assay /// 16020 // membrane // inferred from electronic annotation /// 16021 // integral to membrane // Unknown /// 5923 // tight junction // inferred from electronic annotation /// 16021 // integral to membrane // inferred from electronic annotation /// 16021 // integral to membrane // non-traceable author …	5198 // structural molecule activity // inferred from electronic annotation /// 5515 // protein binding // inferred from physical interaction /// 42802 // identical protein binding // inferred from sequence or structural similarity	12741	---
1455494_at	procollagen, type I, alpha 1	Col1a1	5.90326e-13	3.87774e-06	1.21759	2.97865	132.339	12842	6817 // phosphate transport // inferred from electronic annotation /// 7155 // cell adhesion // inferred from electronic annotation	5578 // extracellular matrix (sensu Metazoa) // inferred from electronic annotation /// 5581 // collagen // inferred from electronic annotation /// 5615 // extracellular space // Unknown /// 5737 // cytoplasm // inferred from electronic annotation	5198 // structural molecule activity // inferred from electronic annotation /// 5201 // extracellular matrix structural constituent // inferred from electronic annotation /// 30020 // extracellular matrix structural constituent conferring tensile strength // inferred from electronic annotation	12842	88467
1448665_at	dystrophin, muscular dystrophy	Dmd	1.08097e-06	1.4786e-06	0.651399	-5.66542	19.3401	13405	7517 // muscle development // inferred from mutant phenotype /// 7519 // striated muscle development // inferred from genetic interaction /// 7519 // striated muscle development // inferred from mutant phenotype	5626 // insoluble fraction // inferred from direct assay /// 5792 // microsome // inferred from direct assay /// 5856 // cytoskeleton // inferred from electronic annotation /// 5886 // plasma membrane // inferred from direct assay /// 42383 // sarcolemma // inferred from direct assay /// 42383 // sarcolemma // traceable author statement /// 45202 // synapse // inferred from direct assay	3779 // actin binding // inferred from electronic annotation /// 5198 // structural molecule activity // inferred from electronic annotation /// 5509 // calcium ion binding // inferred from electronic annotation /// 5515 // protein binding // inferred from physical interaction /// 8270 // zinc ion binding // inferred from electronic annotation /// 46872 // metal ion binding // inferred from elect…	13405	---
1460208_at	fibrillin 1	Fbn1	1.91777e-09	1.92654e-07	1.35972	4.92791	46.2912	14118	6030 // chitin metabolism // inferred from electronic annotation	1527 // microfibril // traceable author statement /// 5578 // extracellular matrix (sensu Metazoa) // inferred from electronic annotation /// 5576 // extracellular region // inferred from electronic annotation	5201 // extracellular matrix structural constituent // inferred from electronic annotation /// 5509 // calcium ion binding // inferred from electronic annotation /// 8061 // chitin binding // inferred from electronic annotation	14118	95489
1448991_a_at	internexin neuronal intermediate filament protein, alpha	Ina	3.26339e-07	4.56311e-06	0.631836	-8.30178	22.9482	226180	7275 // development // inferred from electronic annotation /// 7399 // nervous system development // inferred from electronic annotation /// 30154 // cell differentiation // inferred from electronic annotation /// 45104 // intermediate filament cytoskeleton organization and biogenesis // inferred from mutant phenotype	5882 // intermediate filament // inferred from electronic annotation	5198 // structural molecule activity // inferred from electronic annotation	226180	96568
1418178_at	internexin neuronal intermediate filament protein, alpha	Ina	5.29838e-06	2.26304e-06	0.731632	-4.64126	15.3109	226180	7275 // development // inferred from electronic annotation /// 7399 // nervous system development // inferred from electronic annotation /// 30154 // cell differentiation // inferred from electronic annotation /// 45104 // intermediate filament cytoskeleton organization and biogenesis // inferred from mutant phenotype	5882 // intermediate filament // inferred from electronic annotation	5198 // structural molecule activity // inferred from electronic annotation	226180	---
1448553_at	similar to myosin, heavy polypeptide 4, skeletal muscle /// similar to myosin, h	LOC671894 /// LOC674761	2.48659e-11	1.05667e-09	1.65848	21.7791	81.8164		---	16459 // myosin // inferred from electronic annotation	3774 // motor activity // inferred from electronic annotation /// 5524 // ATP binding // inferred from electronic annotation		---
1448394_at	myosin, light polypeptide 2, regulatory, cardiac, slow	Myl2	3.68612e-06	5.2311e-06	1.5508	9.33704	16.1618	17906	7010 // cytoskeleton organization and biogenesis // inferred from electronic annotation	5856 // cytoskeleton // inferred from electronic annotation /// 16459 // myosin // inferred from electronic annotation	3774 // motor activity // inferred from electronic annotation /// 5509 // calcium ion binding // inferred from electronic annotation /// 5515 // protein binding // inferred from sequence or structural similarity	17906	---
1427768_s_at	myosin, light polypeptide 3	Myl3	6.52738e-10	3.58467e-08	1.78708	26.6585	53.3931	17897	7010 // cytoskeleton organization and biogenesis // inferred from electronic annotation	5856 // cytoskeleton // inferred from electronic annotation /// 16459 // myosin // inferred from electronic annotation	3774 // motor activity // inferred from electronic annotation /// 5509 // calcium ion binding // inferred from electronic annotation	17897	---
1428266_at	myosin, light polypeptide 3	Myl3	1.51795e-08	1.65271e-07	1.40641	6.69249	35.0679	17897	7010 // cytoskeleton organization and biogenesis // inferred from electronic annotation	5856 // cytoskeleton // inferred from electronic annotation /// 16459 // myosin // inferred from electronic annotation	3774 // motor activity // inferred from electronic annotation /// 5509 // calcium ion binding // inferred from electronic annotation	17897	---
1427769_x_at	myosin, light polypeptide 3	Myl3	1.39151e-07	4.10398e-06	1.42263	7.14646	25.8644	17897	7010 // cytoskeleton organization and biogenesis // inferred from electronic annotation	5856 // cytoskeleton // inferred from electronic annotation /// 16459 // myosin // inferred from electronic annotation	3774 // motor activity // inferred from electronic annotation /// 5509 // calcium ion binding // inferred from electronic annotation	17897	---
1422580_at	myosin, light polypeptide 4	Myl4	2.7866e-10	2.44112e-08	1.53027	13.1639	59.7185	17896	7010 // cytoskeleton organization and biogenesis // inferred from electronic annotation	5856 // cytoskeleton // inferred from electronic annotation /// 16459 // myosin // inferred from electronic annotation	3774 // motor activity // inferred from electronic annotation /// 5509 // calcium ion binding // inferred from electronic annotation	17896	97267
1416271_at	PERP, TP53 apoptosis effector	Perp	2.75605e-06	7.82837e-07	0.718464	-5.38982	16.8719	64058	6915 // apoptosis // inferred from electronic annotation /// 6917 // induction of apoptosis // inferred from direct assay /// 7155 // cell adhesion // inferred from electronic annotation	5615 // extracellular space // Unknown /// 5739 // mitochondrion // inferred from direct assay /// 5794 // Golgi apparatus // inferred from direct assay /// 5856 // cytoskeleton // inferred from electronic annotation /// 5887 // integral to plasma membrane // inferred from direct assay /// 16020 // membrane // inferred from electronic annotation /// 16021 // integral to membrane // Unknown /// 16…	5198 // structural molecule activity // inferred from electronic annotation /// 5515 // protein binding // inferred from electronic annotation	64058	---
1423254_x_at	ribosomal protein S27-like	Rps27l	1.64878e-06	6.11061e-06	0.921135	-1.8648	18.1912	67941	6412 // protein biosynthesis // Unknown /// 6412 // protein biosynthesis // inferred from electronic annotation	5622 // intracellular // Unknown /// 5840 // ribosome // Unknown /// 30529 // ribonucleoprotein complex // inferred from electronic annotation /// 5622 // intracellular // inferred from electronic annotation /// 5840 // ribosome // inferred from electronic annotation	3735 // structural constituent of ribosome // Unknown /// 8270 // zinc ion binding // inferred from electronic annotation /// 46872 // metal ion binding // inferred from electronic annotation /// 3735 // structural constituent of ribosome // inferred from electronic annotation	67941	1915191
1449388_at	thrombospondin 4	Thbs4	7.12838e-08	1.12632e-08	1.5243	7.86189	28.3801	21828	7155 // cell adhesion // Unknown /// 7155 // cell adhesion // inferred from electronic annotation	5576 // extracellular region // inferred from electronic annotation /// 5615 // extracellular space // Unknown	5198 // structural molecule activity // Unknown /// 5509 // calcium ion binding // inferred from electronic annotation /// 5515 // protein binding // inferred from electronic annotation /// 5198 // structural molecule activity // inferred from electronic annotation	21828	---
1418370_at	troponin C, cardiac/slow skeletal	Tnnc1	2.67203e-10	3.38297e-08	1.43164	8.48297	60.0482	21924	6937 // regulation of muscle contraction // inferred from electronic annotation	5861 // troponin complex // inferred from electronic annotation	5200 // structural constituent of cytoskeleton // inferred from electronic annotation /// 5509 // calcium ion binding // inferred from electronic annotation	21924	---
1450813_a_at	troponin I, skeletal, slow 1	Tnni1	2.79087e-12	8.80801e-10	1.59286	14.7199	108.465	21952	6937 // regulation of muscle contraction // inferred from electronic annotation /// 7517 // muscle development // Unknown	5861 // troponin complex // inferred from electronic annotation	3779 // actin binding // Unknown /// 5200 // structural constituent of cytoskeleton // inferred from electronic annotation /// 3779 // actin binding // inferred from electronic annotation	21952	105073
1418726_a_at	troponin T2, cardiac	Tnnt2	2.57979e-12	2.10993e-09	1.92107	33.9971	109.565	21956	6936 // muscle contraction // inferred from direct assay	5737 // cytoplasm // inferred from direct assay /// 5861 // troponin complex // inferred from direct assay /// 30017 // sarcomere // inferred from direct assay	5200 // structural constituent of cytoskeleton // inferred from direct assay	21956	---
1424967_x_at	troponin T2, cardiac	Tnnt2	4.45958e-12	2.58792e-09	1.86644	30.4751	102.126	21956	6936 // muscle contraction // inferred from direct assay	5737 // cytoplasm // inferred from direct assay /// 5861 // troponin complex // inferred from direct assay /// 30017 // sarcomere // inferred from direct assay	5200 // structural constituent of cytoskeleton // inferred from direct assay	21956	---
1427445_a_at	titin	Ttn	2.25608e-07	3.26337e-06	1.62121	13.632	24.1732	22138	6938 // sarcomere alignment // traceable author statement /// 7517 // muscle development // Unknown /// 6468 // protein amino acid phosphorylation // inferred from electronic annotation	5859 // muscle myosin // traceable author statement /// 30017 // sarcomere // inferred from direct assay /// 30018 // Z disc // inferred from direct assay /// 31430 // M line // inferred from direct assay	5200 // structural constituent of cytoskeleton // traceable author statement /// 5515 // protein binding // inferred from physical interaction /// 8307 // structural constituent of muscle // Unknown /// 5021 // vascular endothelial growth factor receptor activity // inferred from electronic annotation /// 5524 // ATP binding // inferred from electronic annotation	22138	---
1450850_at	villin 2	Vil2	1.16629e-05	2.31399e-06	0.860361	-2.61494	13.5875	22350	8360 // regulation of cell shape // inferred from electronic annotation /// 35088 // establishment and/or maintenance of apical/basal cell polarity // inferred from mutant phenotype /// 51017 // actin filament bundle formation // inferred from sequence or structural similarity	1931 // uropod // inferred from direct assay /// 5737 // cytoplasm // inferred from electronic annotation /// 5856 // cytoskeleton // inferred from electronic annotation /// 5932 // basal body // inferred from direct assay /// 16020 // membrane // inferred from electronic annotation /// 16324 // apical plasma membrane // inferred from direct assay /// 45177 // apical part of cell // inferred from…	5198 // structural molecule activity // inferred from electronic annotation /// 5488 // binding // inferred from electronic annotation /// 5515 // protein binding // inferred from physical interaction /// 8092 // cytoskeletal protein binding // inferred from electronic annotation /// 5515 // protein binding // inferred from sequence or structural similarity /// 51015 // actin filament binding // …	22350	98931
Cytoskeletal part or Structural molecule activity
Probeset ID	Gene Title	Gene Symbol	p-value(Name)	p-value(Day 6 GFP+ vs# D0/D4/D6GFP-)	MeanRatio(Day 6 GFP+ vs# D0/D4/D6GFP-)	GFoldChange(Day 6 GFP+ vs# D0/D4/D6GFP-)	F(Name)	Entrez Gene	Gene Ontology Biological Process	Gene Ontology Cellular Component	Gene Ontology Molecular Function	GO Lookup	MGI Name
1415927_at	actin, alpha, cardiac	Actc1	3.14072e-10	1.1664e-07	1.51457	17.1602	58.7883	11464	6936 // muscle contraction // Unknown /// 7010 // cytoskeleton organization and biogenesis // inferred from electronic annotation /// 7517 // muscle development // Unknown /// 8016 // regulation of heart contraction // Unknown	5856 // cytoskeleton // inferred from electronic annotation /// 5884 // actin filament // Unknown /// 15629 // actin cytoskeleton // Unknown /// 5884 // actin filament // inferred from electronic annotation	166 // nucleotide binding // inferred from electronic annotation /// 3774 // motor activity // Unknown /// 5198 // structural molecule activity // inferred from electronic annotation /// 5200 // structural constituent of cytoskeleton // inferred from electronic annotation /// 5515 // protein binding // inferred from electronic annotation /// 5524 // ATP binding // inferred from electronic annotat…	11464	---
1456014_s_at	cDNA sequence BC032204	BC032204	8.67906e-09	1.57986e-07	1.57688	12.2569	37.8208	108101	7155 // cell adhesion // inferred from electronic annotation	5856 // cytoskeleton // Unknown /// 5856 // cytoskeleton // inferred from electronic annotation	5488 // binding // inferred from electronic annotation /// 5515 // protein binding // inferred from electronic annotation	108101	2147790
1433964_s_at	cDNA sequence BC032204	BC032204	1.21506e-05	4.20588e-06	1.42606	5.36844	13.5025	108101	7155 // cell adhesion // inferred from electronic annotation	5856 // cytoskeleton // Unknown /// 5856 // cytoskeleton // inferred from electronic annotation	5488 // binding // inferred from electronic annotation /// 5515 // protein binding // inferred from electronic annotation	108101	2147790
1424376_at	CDC42 effector protein (Rho GTPase binding) 1	Cdc42ep1	9.01625e-11	1.35243e-09	1.26123	3.29341	69.211	104445	7266 // Rho protein signal transduction // inferred from direct assay /// 8360 // regulation of cell shape // inferred from electronic annotation	5737 // cytoplasm // inferred from direct assay /// 5856 // cytoskeleton // inferred from electronic annotation	5515 // protein binding // inferred from physical interaction	104445	---
1417839_at	claudin 5	Cldn5	7.52756e-09	4.93571e-06	1.29516	3.27515	38.553	12741	16337 // cell-cell adhesion // Unknown /// 16338 // calcium-independent cell-cell adhesion // inferred from sequence or structural similarity	5615 // extracellular space // Unknown /// 5923 // tight junction // inferred from direct assay /// 16020 // membrane // inferred from electronic annotation /// 16021 // integral to membrane // Unknown /// 5923 // tight junction // inferred from electronic annotation /// 16021 // integral to membrane // inferred from electronic annotation /// 16021 // integral to membrane // non-traceable author …	5198 // structural molecule activity // inferred from electronic annotation /// 5515 // protein binding // inferred from physical interaction /// 42802 // identical protein binding // inferred from sequence or structural similarity	12741	---
1455494_at	procollagen, type I, alpha 1	Col1a1	5.90326e-13	3.87774e-06	1.21759	2.97865	132.339	12842	6817 // phosphate transport // inferred from electronic annotation /// 7155 // cell adhesion // inferred from electronic annotation	5578 // extracellular matrix (sensu Metazoa) // inferred from electronic annotation /// 5581 // collagen // inferred from electronic annotation /// 5615 // extracellular space // Unknown /// 5737 // cytoplasm // inferred from electronic annotation	5198 // structural molecule activity // inferred from electronic annotation /// 5201 // extracellular matrix structural constituent // inferred from electronic annotation /// 30020 // extracellular matrix structural constituent conferring tensile strength // inferred from electronic annotation	12842	88467
1448665_at	dystrophin, muscular dystrophy	Dmd	1.08097e-06	1.4786e-06	0.651399	-5.66542	19.3401	13405	7517 // muscle development // inferred from mutant phenotype /// 7519 // striated muscle development // inferred from genetic interaction /// 7519 // striated muscle development // inferred from mutant phenotype	5626 // insoluble fraction // inferred from direct assay /// 5792 // microsome // inferred from direct assay /// 5856 // cytoskeleton // inferred from electronic annotation /// 5886 // plasma membrane // inferred from direct assay /// 42383 // sarcolemma // inferred from direct assay /// 42383 // sarcolemma // traceable author statement /// 45202 // synapse // inferred from direct assay	3779 // actin binding // inferred from electronic annotation /// 5198 // structural molecule activity // inferred from electronic annotation /// 5509 // calcium ion binding // inferred from electronic annotation /// 5515 // protein binding // inferred from physical interaction /// 8270 // zinc ion binding // inferred from electronic annotation /// 46872 // metal ion binding // inferred from elect…	13405	---
1448265_x_at	epithelial V-like antigen 1	Eva1	1.14782e-05	2.61761e-06	0.621384	-5.44358	13.6207	14012	7155 // cell adhesion // inferred from electronic annotation	5615 // extracellular space // Unknown /// 16020 // membrane // inferred from electronic annotation /// 16021 // integral to membrane // Unknown /// 16021 // integral to membrane // inferred from electronic annotation	5515 // protein binding // inferred from electronic annotation	14012	---
1460208_at	fibrillin 1	Fbn1	1.91777e-09	1.92654e-07	1.35972	4.92791	46.2912	14118	6030 // chitin metabolism // inferred from electronic annotation	1527 // microfibril // traceable author statement /// 5578 // extracellular matrix (sensu Metazoa) // inferred from electronic annotation /// 5576 // extracellular region // inferred from electronic annotation	5201 // extracellular matrix structural constituent // inferred from electronic annotation /// 5509 // calcium ion binding // inferred from electronic annotation /// 8061 // chitin binding // inferred from electronic annotation	14118	95489
1438018_at	hook homolog 1 (Drosophila)	Hook1	9.30317e-08	2.05568e-07	0.795879	-4.02961	27.3535	77963	226 // microtubule cytoskeleton organization and biogenesis // inferred from electronic annotation /// 7275 // development // inferred from electronic annotation /// 7283 // spermatogenesis // inferred from electronic annotation /// 7286 // spermatid development // inferred from mutant phenotype /// 30154 // cell differentiation // inferred from electronic annotation	5737 // cytoplasm // inferred from electronic annotation /// 5856 // cytoskeleton // inferred from electronic annotation /// 5874 // microtubule // inferred from direct assay /// 5874 // microtubule // inferred from electronic annotation	3779 // actin binding // inferred from direct assay /// 5515 // protein binding // inferred from physical interaction /// 8017 // microtubule binding // inferred from direct assay /// 8017 // microtubule binding // inferred from sequence or structural similarity /// 8017 // microtubule binding // inferred from electronic annotation	77963	1925213
1448991_a_at	internexin neuronal intermediate filament protein, alpha	Ina	3.26339e-07	4.56311e-06	0.631836	-8.30178	22.9482	226180	7275 // development // inferred from electronic annotation /// 7399 // nervous system development // inferred from electronic annotation /// 30154 // cell differentiation // inferred from electronic annotation /// 45104 // intermediate filament cytoskeleton organization and biogenesis // inferred from mutant phenotype	5882 // intermediate filament // inferred from electronic annotation	5198 // structural molecule activity // inferred from electronic annotation	226180	96568
1418178_at	internexin neuronal intermediate filament protein, alpha	Ina	5.29838e-06	2.26304e-06	0.731632	-4.64126	15.3109	226180	7275 // development // inferred from electronic annotation /// 7399 // nervous system development // inferred from electronic annotation /// 30154 // cell differentiation // inferred from electronic annotation /// 45104 // intermediate filament cytoskeleton organization and biogenesis // inferred from mutant phenotype	5882 // intermediate filament // inferred from electronic annotation	5198 // structural molecule activity // inferred from electronic annotation	226180	---
1433783_at	LIM domain binding 3	Ldb3	7.45687e-09	1.06106e-06	1.4842	5.78775	38.6019	24131	6118 // electron transport // Unknown	5856 // cytoskeleton // inferred from electronic annotation /// 5856 // cytoskeleton // inferred from sequence or structural similarity	5515 // protein binding // inferred from physical interaction /// 8270 // zinc ion binding // inferred from electronic annotation /// 9055 // electron carrier activity // Unknown /// 20037 // heme binding // Unknown /// 46872 // metal ion binding // inferred from electronic annotation /// 5515 // protein binding // inferred from sequence or structural similarity /// 5080 // protein kinase C bindi…	24131	---
1448553_at	similar to myosin, heavy polypeptide 4, skeletal muscle /// similar to myosin, h	LOC671894 /// LOC674761	2.48659e-11	1.05667e-09	1.65848	21.7791	81.8164		---	16459 // myosin // inferred from electronic annotation	3774 // motor activity // inferred from electronic annotation /// 5524 // ATP binding // inferred from electronic annotation		---
1436303_at	myeloid/lymphoid or mixed lineage-leukemia translocation to 4 homolog (Drosophil	Mllt4	1.38957e-08	2.21033e-06	1.0829	1.70641	35.4904	17356	7155 // cell adhesion // inferred from electronic annotation /// 7165 // signal transduction // inferred from electronic annotation /// 7218 // neuropeptide signaling pathway // Unknown	5737 // cytoplasm // inferred from direct assay /// 5912 // adherens junction // inferred from direct assay /// 16459 // myosin // inferred from electronic annotation /// 30054 // cell junction // inferred from direct assay	3774 // motor activity // inferred from electronic annotation /// 5515 // protein binding // inferred from physical interaction /// 5515 // protein binding // inferred from electronic annotation	17356	1314653
1448826_at	myosin, heavy polypeptide 6, cardiac muscle, alpha	Myh6	1.75491e-08	5.13914e-06	1.54994	10.8141	34.3844	17888	6941 // striated muscle contraction // inferred from electronic annotation /// 7010 // cytoskeleton organization and biogenesis // inferred from electronic annotation /// 7522 // visceral muscle development // inferred from mutant phenotype	5856 // cytoskeleton // inferred from electronic annotation /// 5863 // striated muscle thick filament // inferred from electronic annotation /// 16459 // myosin // inferred from electronic annotation	166 // nucleotide binding // inferred from electronic annotation /// 3774 // motor activity // inferred from electronic annotation /// 3779 // actin binding // inferred from electronic annotation /// 5516 // calmodulin binding // inferred from electronic annotation /// 5524 // ATP binding // inferred from electronic annotation	17888	---
1448554_s_at	myosin, heavy polypeptide 6, cardiac muscle, alpha /// similar to myosin, heavy	Myh6 /// LOC671894 /// LOC674761	7.62964e-09	2.34268e-06	1.50646	9.50876	38.4831		6941 // striated muscle contraction // inferred from electronic annotation /// 7010 // cytoskeleton organization and biogenesis // inferred from electronic annotation /// 7522 // visceral muscle development // inferred from mutant phenotype	5856 // cytoskeleton // inferred from electronic annotation /// 5863 // striated muscle thick filament // inferred from electronic annotation /// 16459 // myosin // inferred from electronic annotation	166 // nucleotide binding // inferred from electronic annotation /// 3774 // motor activity // inferred from electronic annotation /// 3779 // actin binding // inferred from electronic annotation /// 5516 // calmodulin binding // inferred from electronic annotation /// 5524 // ATP binding // inferred from electronic annotation		---
1448394_at	myosin, light polypeptide 2, regulatory, cardiac, slow	Myl2	3.68612e-06	5.2311e-06	1.5508	9.33704	16.1618	17906	7010 // cytoskeleton organization and biogenesis // inferred from electronic annotation	5856 // cytoskeleton // inferred from electronic annotation /// 16459 // myosin // inferred from electronic annotation	3774 // motor activity // inferred from electronic annotation /// 5509 // calcium ion binding // inferred from electronic annotation /// 5515 // protein binding // inferred from sequence or structural similarity	17906	---
1427768_s_at	myosin, light polypeptide 3	Myl3	6.52738e-10	3.58467e-08	1.78708	26.6585	53.3931	17897	7010 // cytoskeleton organization and biogenesis // inferred from electronic annotation	5856 // cytoskeleton // inferred from electronic annotation /// 16459 // myosin // inferred from electronic annotation	3774 // motor activity // inferred from electronic annotation /// 5509 // calcium ion binding // inferred from electronic annotation	17897	---
1428266_at	myosin, light polypeptide 3	Myl3	1.51795e-08	1.65271e-07	1.40641	6.69249	35.0679	17897	7010 // cytoskeleton organization and biogenesis // inferred from electronic annotation	5856 // cytoskeleton // inferred from electronic annotation /// 16459 // myosin // inferred from electronic annotation	3774 // motor activity // inferred from electronic annotation /// 5509 // calcium ion binding // inferred from electronic annotation	17897	---
1427769_x_at	myosin, light polypeptide 3	Myl3	1.39151e-07	4.10398e-06	1.42263	7.14646	25.8644	17897	7010 // cytoskeleton organization and biogenesis // inferred from electronic annotation	5856 // cytoskeleton // inferred from electronic annotation /// 16459 // myosin // inferred from electronic annotation	3774 // motor activity // inferred from electronic annotation /// 5509 // calcium ion binding // inferred from electronic annotation	17897	---
1422580_at	myosin, light polypeptide 4	Myl4	2.7866e-10	2.44112e-08	1.53027	13.1639	59.7185	17896	7010 // cytoskeleton organization and biogenesis // inferred from electronic annotation	5856 // cytoskeleton // inferred from electronic annotation /// 16459 // myosin // inferred from electronic annotation	3774 // motor activity // inferred from electronic annotation /// 5509 // calcium ion binding // inferred from electronic annotation	17896	97267
1449071_at	myosin, light polypeptide 7, regulatory	Myl7	1.58458e-08	4.51474e-06	1.41633	11.6273	34.8642	17898	7010 // cytoskeleton organization and biogenesis // inferred from electronic annotation /// 6939 // smooth muscle contraction // inferred from sequence or structural similarity /// 30048 // actin filament-based movement // inferred from sequence or structural similarity	5856 // cytoskeleton // inferred from electronic annotation /// 16459 // myosin // inferred from electronic annotation /// 16459 // myosin // inferred from sequence or structural similarity	3774 // motor activity // inferred from electronic annotation /// 5509 // calcium ion binding // Unknown /// 146 // microfilament motor activity // inferred from sequence or structural similarity /// 5509 // calcium ion binding // inferred from sequence or structural similarity /// 42623 // ATPase activity, coupled // inferred from sequence or structural similarity /// 5509 // calcium ion binding…	17898	---
1439897_at	Nebulette	Nebl	4.80379e-09	2.76597e-09	1.85444	12.3522	40.9506	74103	---	---	8270 // zinc ion binding // inferred from electronic annotation	74103	---
1438452_at	nebulette	Nebl	1.19186e-08	3.13887e-07	1.63274	9.25857	36.2353	74103	---	---	---	74103	1921353
1435649_at	nexilin	Nexn	2.12581e-10	1.61946e-08	1.37997	5.61471	61.875	68810	7155 // cell adhesion // inferred from electronic annotation	5924 // cell-substrate adherens junction // inferred from sequence or structural similarity /// 16020 // membrane // inferred from electronic annotation /// 16021 // integral to membrane // inferred from electronic annotation	4872 // receptor activity // inferred from electronic annotation /// 5515 // protein binding // inferred from electronic annotation /// 51015 // actin filament binding // inferred from sequence or structural similarity	68810	---
1416271_at	PERP, TP53 apoptosis effector	Perp	2.75605e-06	7.82837e-07	0.718464	-5.38982	16.8719	64058	6915 // apoptosis // inferred from electronic annotation /// 6917 // induction of apoptosis // inferred from direct assay /// 7155 // cell adhesion // inferred from electronic annotation	5615 // extracellular space // Unknown /// 5739 // mitochondrion // inferred from direct assay /// 5794 // Golgi apparatus // inferred from direct assay /// 5856 // cytoskeleton // inferred from electronic annotation /// 5887 // integral to plasma membrane // inferred from direct assay /// 16020 // membrane // inferred from electronic annotation /// 16021 // integral to membrane // Unknown /// 16…	5198 // structural molecule activity // inferred from electronic annotation /// 5515 // protein binding // inferred from electronic annotation	64058	---
1455450_at	protein tyrosine phosphatase, non-receptor type 3	Ptpn3	2.13073e-05	4.7566e-06	0.715833	-4.80566	12.38	545622	6470 // protein amino acid dephosphorylation // Unknown /// 6470 // protein amino acid dephosphorylation // inferred from electronic annotation	5737 // cytoplasm // inferred from electronic annotation /// 5856 // cytoskeleton // inferred from electronic annotation /// 16020 // membrane // inferred from electronic annotation	4713 // protein-tyrosine kinase activity // inferred from electronic annotation /// 4725 // protein tyrosine phosphatase activity // inferred from electronic annotation /// 4872 // receptor activity // inferred from electronic annotation /// 16301 // kinase activity // inferred from electronic annotation /// 5488 // binding // inferred from electronic annotation /// 8092 // cytoskeletal protein b…	545622	---
1422638_s_at	Ras association (RalGDS/AF-6) domain family 5	Rassf5	4.87596e-09	7.16231e-08	1.4616	5.36597	40.8688	54354	6915 // apoptosis // inferred from electronic annotation /// 7049 // cell cycle // inferred from electronic annotation /// 7165 // signal transduction // inferred from electronic annotation /// 7218 // neuropeptide signaling pathway // Unknown /// 7242 // intracellular signaling cascade // Unknown /// 45786 // negative regulation of progression through cell cycle // inferred from electronic annot…	5874 // microtubule // inferred from electronic annotation	5515 // protein binding // inferred from physical interaction /// 8270 // zinc ion binding // inferred from electronic annotation /// 19992 // diacylglycerol binding // inferred from electronic annotation /// 46872 // metal ion binding // inferred from electronic annotation /// 5515 // protein binding // inferred from electronic annotation	54354	1926375
1423254_x_at	ribosomal protein S27-like	Rps27l	1.64878e-06	6.11061e-06	0.921135	-1.8648	18.1912	67941	6412 // protein biosynthesis // Unknown /// 6412 // protein biosynthesis // inferred from electronic annotation	5622 // intracellular // Unknown /// 5840 // ribosome // Unknown /// 30529 // ribonucleoprotein complex // inferred from electronic annotation /// 5622 // intracellular // inferred from electronic annotation /// 5840 // ribosome // inferred from electronic annotation	3735 // structural constituent of ribosome // Unknown /// 8270 // zinc ion binding // inferred from electronic annotation /// 46872 // metal ion binding // inferred from electronic annotation /// 3735 // structural constituent of ribosome // inferred from electronic annotation	67941	1915191
1449388_at	thrombospondin 4	Thbs4	7.12838e-08	1.12632e-08	1.5243	7.86189	28.3801	21828	7155 // cell adhesion // Unknown /// 7155 // cell adhesion // inferred from electronic annotation	5576 // extracellular region // inferred from electronic annotation /// 5615 // extracellular space // Unknown	5198 // structural molecule activity // Unknown /// 5509 // calcium ion binding // inferred from electronic annotation /// 5515 // protein binding // inferred from electronic annotation /// 5198 // structural molecule activity // inferred from electronic annotation	21828	---
1418370_at	troponin C, cardiac/slow skeletal	Tnnc1	2.67203e-10	3.38297e-08	1.43164	8.48297	60.0482	21924	6937 // regulation of muscle contraction // inferred from electronic annotation	5861 // troponin complex // inferred from electronic annotation	5200 // structural constituent of cytoskeleton // inferred from electronic annotation /// 5509 // calcium ion binding // inferred from electronic annotation	21924	---
1450813_a_at	troponin I, skeletal, slow 1	Tnni1	2.79087e-12	8.80801e-10	1.59286	14.7199	108.465	21952	6937 // regulation of muscle contraction // inferred from electronic annotation /// 7517 // muscle development // Unknown	5861 // troponin complex // inferred from electronic annotation	3779 // actin binding // Unknown /// 5200 // structural constituent of cytoskeleton // inferred from electronic annotation /// 3779 // actin binding // inferred from electronic annotation	21952	105073
1418726_a_at	troponin T2, cardiac	Tnnt2	2.57979e-12	2.10993e-09	1.92107	33.9971	109.565	21956	6936 // muscle contraction // inferred from direct assay	5737 // cytoplasm // inferred from direct assay /// 5861 // troponin complex // inferred from direct assay /// 30017 // sarcomere // inferred from direct assay	5200 // structural constituent of cytoskeleton // inferred from direct assay	21956	---
1424967_x_at	troponin T2, cardiac	Tnnt2	4.45958e-12	2.58792e-09	1.86644	30.4751	102.126	21956	6936 // muscle contraction // inferred from direct assay	5737 // cytoplasm // inferred from direct assay /// 5861 // troponin complex // inferred from direct assay /// 30017 // sarcomere // inferred from direct assay	5200 // structural constituent of cytoskeleton // inferred from direct assay	21956	---
1427445_a_at	titin	Ttn	2.25608e-07	3.26337e-06	1.62121	13.632	24.1732	22138	6938 // sarcomere alignment // traceable author statement /// 7517 // muscle development // Unknown /// 6468 // protein amino acid phosphorylation // inferred from electronic annotation	5859 // muscle myosin // traceable author statement /// 30017 // sarcomere // inferred from direct assay /// 30018 // Z disc // inferred from direct assay /// 31430 // M line // inferred from direct assay	5200 // structural constituent of cytoskeleton // traceable author statement /// 5515 // protein binding // inferred from physical interaction /// 8307 // structural constituent of muscle // Unknown /// 5021 // vascular endothelial growth factor receptor activity // inferred from electronic annotation /// 5524 // ATP binding // inferred from electronic annotation	22138	---
1450850_at	villin 2	Vil2	1.16629e-05	2.31399e-06	0.860361	-2.61494	13.5875	22350	8360 // regulation of cell shape // inferred from electronic annotation /// 35088 // establishment and/or maintenance of apical/basal cell polarity // inferred from mutant phenotype /// 51017 // actin filament bundle formation // inferred from sequence or structural similarity	1931 // uropod // inferred from direct assay /// 5737 // cytoplasm // inferred from electronic annotation /// 5856 // cytoskeleton // inferred from electronic annotation /// 5932 // basal body // inferred from direct assay /// 16020 // membrane // inferred from electronic annotation /// 16324 // apical plasma membrane // inferred from direct assay /// 45177 // apical part of cell // inferred from…	5198 // structural molecule activity // inferred from electronic annotation /// 5488 // binding // inferred from electronic annotation /// 5515 // protein binding // inferred from physical interaction /// 8092 // cytoskeletal protein binding // inferred from electronic annotation /// 5515 // protein binding // inferred from sequence or structural similarity /// 51015 // actin filament binding // …	22350	98931
Transcription Factor activity
Probeset ID	Gene Title	Gene Symbol	p-value(Name)	p-value(Day 6 GFP+ vs# D0/D4/D6GFP-)	MeanRatio(Day 6 GFP+ vs# D0/D4/D6GFP-)	GFoldChange(Day 6 GFP+ vs# D0/D4/D6GFP-)	F(Name)	Entrez Gene	Gene Ontology Biological Process	Gene Ontology Cellular Component	Gene Ontology Molecular Function	GO Lookup	MGI Name
1452381_at	cAMP responsive element binding protein 3-like 2	Creb3l2	2.7107e-13	3.48504e-10	1.28939	3.81259	146.161	208647	---	5634 // nucleus // inferred from electronic annotation	3677 // DNA binding // inferred from electronic annotation	208647	2442695
1425822_a_at	deltex 1 homolog (Drosophila)	Dtx1	5.13525e-06	5.11052e-06	0.79963	-3.31941	15.3827	14357	7219 // Notch signaling pathway // inferred from direct assay /// 7219 // Notch signaling pathway // inferred from mutant phenotype /// 10001 // glial cell differentiation // inferred from mutant phenotype /// 7219 // Notch signaling pathway // inferred from electronic annotation	5634 // nucleus // inferred from sequence or structural similarity	5515 // protein binding // inferred from physical interaction /// 8270 // zinc ion binding // inferred from electronic annotation /// 46872 // metal ion binding // inferred from electronic annotation /// 5515 // protein binding // inferred from electronic annotation	14357	1352744
1448797_at	ELK3, member of ETS oncogene family	Elk3	9.2368e-08	2.01007e-06	1.31383	3.67612	27.3806	13713	74 // regulation of progression through cell cycle // inferred from electronic annotation /// 1525 // angiogenesis // inferred from mutant phenotype /// 6350 // transcription // inferred from electronic annotation /// 6355 // regulation of transcription, DNA-dependent // inferred from direct assay /// 42060 // wound healing // inferred from mutant phenotype /// 50875 // cellular physiological pro…	5634 // nucleus // inferred from direct assay /// 5634 // nucleus // inferred from electronic annotation	3677 // DNA binding // inferred from direct assay /// 3700 // transcription factor activity // inferred from direct assay /// 43565 // sequence-specific DNA binding // inferred from electronic annotation /// 3677 // DNA binding // inferred from electronic annotation /// 3700 // transcription factor activity // inferred from electronic annotation	13713	101762
1440244_at	avian erythroblastosis virus E-26 (v-ets) oncogene related	Erg	1.84195e-06	1.20627e-06	1.35966	3.2138	17.8995	13876	74 // regulation of progression through cell cycle // inferred from electronic annotation /// 6350 // transcription // inferred from electronic annotation /// 6355 // regulation of transcription, DNA-dependent // inferred from electronic annotation /// 50875 // cellular physiological process // inferred from electronic annotation	5622 // intracellular // inferred from electronic annotation /// 5634 // nucleus // inferred from electronic annotation	3677 // DNA binding // inferred from electronic annotation /// 3700 // transcription factor activity // inferred from electronic annotation /// 43565 // sequence-specific DNA binding // inferred from electronic annotation /// 5515 // protein binding // inferred from physical interaction	13876	---
1450126_at	GATA binding protein 5	Gata5	9.99252e-11	8.49503e-09	1.59117	9.68485	68.2896	14464	6350 // transcription // inferred from electronic annotation /// 6355 // regulation of transcription, DNA-dependent // inferred from electronic annotation /// 45941 // positive regulation of transcription // inferred from electronic annotation	5634 // nucleus // inferred from electronic annotation	3677 // DNA binding // inferred from direct assay /// 3677 // DNA binding // inferred from electronic annotation /// 3700 // transcription factor activity // inferred from electronic annotation /// 8270 // zinc ion binding // inferred from electronic annotation /// 16563 // transcriptional activator activity // inferred from electronic annotation /// 43565 // sequence-specific DNA binding // infe…	14464	---
1449106_at	glutathione peroxidase 3	Gpx3	2.45931e-09	3.75725e-06	1.23689	4.11441	44.7836	14778	6979 // response to oxidative stress // inferred from electronic annotation /// 6982 // response to lipid hydroperoxide // inferred from sequence or structural similarity /// 42744 // hydrogen peroxide catabolism // inferred from sequence or structural similarity /// 51289 // protein homotetramerization // inferred from sequence or structural similarity	5615 // extracellular space // Unknown /// 5615 // extracellular space // inferred from sequence or structural similarity	4601 // peroxidase activity // inferred from electronic annotation /// 4602 // glutathione peroxidase activity // inferred from electronic annotation /// 8430 // selenium binding // inferred from electronic annotation /// 16491 // oxidoreductase activity // inferred from electronic annotation /// 4602 // glutathione peroxidase activity // inferred from sequence or structural similarity /// 5515 /…	14778	---
1418106_at	hairy/enhancer-of-split related with YRPW motif 2	Hey2	1.47101e-06	5.21975e-07	1.44801	4.97074	18.4957	15214	1570 // vasculogenesis // inferred from genetic interaction /// 6350 // transcription // inferred from electronic annotation /// 6355 // regulation of transcription, DNA-dependent // Unknown /// 6357 // regulation of transcription from RNA polymerase II promoter // inferred from sequence or structural similarity /// 6810 // transport // Unknown /// 7219 // Notch signaling pathway // inferred from…	5634 // nucleus // inferred from electronic annotation /// 5667 // transcription factor complex // inferred from sequence or structural similarity /// 5743 // mitochondrial inner membrane // Unknown	3677 // DNA binding // Unknown /// 3700 // transcription factor activity // inferred from sequence or structural similarity /// 3702 // RNA polymerase II transcription factor activity // inferred from sequence or structural similarity /// 5488 // binding // Unknown /// 5515 // protein binding // inferred from physical interaction /// 30528 // transcription regulator activity // inferred from elec…	15214	---
1420573_at	homeo box D1	Hoxd1	2.5538e-05	2.96732e-06	1.54289	6.34858	12.0344	15429	6350 // transcription // inferred from electronic annotation /// 6355 // regulation of transcription, DNA-dependent // inferred from electronic annotation /// 7275 // development // inferred from electronic annotation /// 7389 // pattern specification // inferred from electronic annotation /// 9887 // organ morphogenesis // inferred from electronic annotation /// 45449 // regulation of transcript…	5634 // nucleus // inferred from electronic annotation /// 5667 // transcription factor complex // inferred from electronic annotation	3677 // DNA binding // inferred from electronic annotation /// 3700 // transcription factor activity // inferred from electronic annotation /// 43565 // sequence-specific DNA binding // inferred from electronic annotation	15429	---
1450350_a_at	Jun dimerization protein 2	Jundm2	3.36313e-07	3.19366e-06	1.36177	5.13941	22.8507	81703	122 // negative regulation of transcription from RNA polymerase II promoter // inferred from direct assay /// 6355 // regulation of transcription, DNA-dependent // Unknown /// 6355 // regulation of transcription, DNA-dependent // inferred from electronic annotation	5634 // nucleus // inferred from electronic annotation	3677 // DNA binding // inferred from direct assay /// 5515 // protein binding // inferred from physical interaction /// 16564 // transcriptional repressor activity // inferred from direct assay /// 3677 // DNA binding // inferred from electronic annotation /// 3700 // transcription factor activity // inferred from electronic annotation /// 43565 // sequence-specific DNA binding // inferred from e…	81703	1932093
1418600_at	Kruppel-like factor 1 (erythroid)	Klf1	6.06167e-06	4.21246e-06	1.58742	12.4716	15.0048	16596	6338 // chromatin remodeling // inferred from direct assay /// 6350 // transcription // inferred from electronic annotation /// 6355 // regulation of transcription, DNA-dependent // inferred from electronic annotation	5622 // intracellular // inferred from electronic annotation /// 5634 // nucleus // inferred from electronic annotation	3676 // nucleic acid binding // inferred from electronic annotation /// 3677 // DNA binding // inferred from sequence or structural similarity /// 8270 // zinc ion binding // inferred from electronic annotation /// 46872 // metal ion binding // inferred from electronic annotation /// 3677 // DNA binding // inferred from electronic annotation	16596	---
1424852_at	myocyte enhancer factor 2C	Mef2c	6.42624e-12	7.5463e-11	1.63395	17.9713	97.4356	17260	6350 // transcription // inferred from electronic annotation /// 6355 // regulation of transcription, DNA-dependent // inferred from direct assay /// 6366 // transcription from RNA polymerase II promoter // Unknown /// 7399 // nervous system development // Unknown /// 7517 // muscle development // Unknown	5634 // nucleus // Unknown	3677 // DNA binding // inferred from direct assay /// 3700 // transcription factor activity // inferred from direct assay /// 3700 // transcription factor activity // Unknown /// 3702 // RNA polymerase II transcription factor activity // Unknown /// 3713 // transcription coactivator activity // Unknown /// 5515 // protein binding // inferred from physical interaction /// 43565 // sequence-specifi…	17260	99458
1421027_a_at	myocyte enhancer factor 2C	Mef2c	6.24255e-11	1.59175e-08	1.55161	10.3347	72.6042	17260	6350 // transcription // inferred from electronic annotation /// 6355 // regulation of transcription, DNA-dependent // inferred from direct assay /// 6366 // transcription from RNA polymerase II promoter // Unknown /// 7399 // nervous system development // Unknown /// 7517 // muscle development // Unknown /// 6355 // regulation of transcription, DNA-dependent // inferred from electronic annotation	5634 // nucleus // Unknown /// 5634 // nucleus // inferred from electronic annotation	3677 // DNA binding // inferred from direct assay /// 3700 // transcription factor activity // inferred from direct assay /// 3700 // transcription factor activity // Unknown /// 3702 // RNA polymerase II transcription factor activity // Unknown /// 3713 // transcription coactivator activity // Unknown /// 5515 // protein binding // inferred from physical interaction /// 43565 // sequence-specifi…	17260	99458
1451506_at	myocyte enhancer factor 2C	Mef2c	3.9725e-10	1.03511e-09	1.38956	5.36295	57.0016	17260	6350 // transcription // inferred from electronic annotation /// 6355 // regulation of transcription, DNA-dependent // inferred from direct assay /// 6366 // transcription from RNA polymerase II promoter // Unknown /// 7399 // nervous system development // Unknown /// 7517 // muscle development // Unknown /// 6355 // regulation of transcription, DNA-dependent // inferred from electronic annotation	5634 // nucleus // Unknown /// 5634 // nucleus // inferred from electronic annotation	3677 // DNA binding // inferred from direct assay /// 3700 // transcription factor activity // inferred from direct assay /// 3700 // transcription factor activity // Unknown /// 3702 // RNA polymerase II transcription factor activity // Unknown /// 3713 // transcription coactivator activity // Unknown /// 5515 // protein binding // inferred from physical interaction /// 43565 // sequence-specifi…	17260	99458
1451507_at	myocyte enhancer factor 2C	Mef2c	5.99893e-09	1.15622e-08	1.49559	5.31932	39.7478	17260	6350 // transcription // inferred from electronic annotation /// 6355 // regulation of transcription, DNA-dependent // inferred from direct assay /// 6366 // transcription from RNA polymerase II promoter // Unknown /// 7399 // nervous system development // Unknown /// 7517 // muscle development // Unknown	5634 // nucleus // Unknown	3677 // DNA binding // inferred from direct assay /// 3700 // transcription factor activity // inferred from direct assay /// 3700 // transcription factor activity // Unknown /// 3702 // RNA polymerase II transcription factor activity // Unknown /// 3713 // transcription coactivator activity // Unknown /// 5515 // protein binding // inferred from physical interaction /// 43565 // sequence-specifi…	17260	99458
1458551_at	Myocyte enhancer factor 2C	Mef2c	1.61834e-07	1.6982e-07	1.44866	2.80977	25.3249	17260	6350 // transcription // inferred from electronic annotation /// 6355 // regulation of transcription, DNA-dependent // inferred from direct assay /// 6366 // transcription from RNA polymerase II promoter // Unknown /// 7399 // nervous system development // Unknown /// 7517 // muscle development // Unknown /// 6355 // regulation of transcription, DNA-dependent // inferred from electronic annotation	5634 // nucleus // Unknown /// 5634 // nucleus // inferred from electronic annotation	3677 // DNA binding // inferred from direct assay /// 3700 // transcription factor activity // inferred from direct assay /// 3700 // transcription factor activity // Unknown /// 3702 // RNA polymerase II transcription factor activity // Unknown /// 3713 // transcription coactivator activity // Unknown /// 5515 // protein binding // inferred from physical interaction /// 43565 // sequence-specifi…	17260	---
1439946_at	Myocyte enhancer factor 2C	Mef2c	7.75535e-06	3.46837e-06	1.28299	3.19631	14.4577	17260	6350 // transcription // inferred from electronic annotation /// 6355 // regulation of transcription, DNA-dependent // inferred from direct assay /// 6366 // transcription from RNA polymerase II promoter // Unknown /// 7399 // nervous system development // Unknown /// 7517 // muscle development // Unknown /// 6355 // regulation of transcription, DNA-dependent // inferred from electronic annotation	5634 // nucleus // Unknown /// 5634 // nucleus // inferred from electronic annotation	3677 // DNA binding // inferred from direct assay /// 3700 // transcription factor activity // inferred from direct assay /// 3700 // transcription factor activity // Unknown /// 3702 // RNA polymerase II transcription factor activity // Unknown /// 3713 // transcription coactivator activity // Unknown /// 5515 // protein binding // inferred from physical interaction /// 43565 // sequence-specifi…	17260	---
1450992_a_at	myeloid ecotropic viral integration site 1	Meis1	1.18135e-11	7.78352e-09	1.38322	5.67452	90.0799	17268	6350 // transcription // inferred from electronic annotation /// 6355 // regulation of transcription, DNA-dependent // inferred from direct assay /// 6357 // regulation of transcription from RNA polymerase II promoter // Unknown /// 7275 // development // inferred from electronic annotation /// 45449 // regulation of transcription // inferred from electronic annotation /// 6355 // regulation of t…	5634 // nucleus // inferred from direct assay /// 5667 // transcription factor complex // inferred from direct assay /// 5634 // nucleus // inferred from electronic annotation	3677 // DNA binding // inferred from direct assay /// 3700 // transcription factor activity // inferred from electronic annotation /// 3705 // RNA polymerase II transcription factor activity, enhancer binding // inferred from direct assay /// 5515 // protein binding // inferred from physical interaction /// 43565 // sequence-specific DNA binding // inferred from electronic annotation /// 3677 // …	17268	104717
1440431_at	Myeloid ecotropic viral integration site 1	Meis1	1.06643e-08	2.8811e-07	1.47708	4.67049	36.784	17268	6350 // transcription // inferred from electronic annotation /// 6355 // regulation of transcription, DNA-dependent // inferred from direct assay /// 6357 // regulation of transcription from RNA polymerase II promoter // Unknown /// 7275 // development // inferred from electronic annotation /// 45449 // regulation of transcription // inferred from electronic annotation /// 6355 // regulation of t…	5634 // nucleus // inferred from direct assay /// 5667 // transcription factor complex // inferred from direct assay /// 5634 // nucleus // inferred from electronic annotation	3677 // DNA binding // inferred from direct assay /// 3700 // transcription factor activity // inferred from electronic annotation /// 3705 // RNA polymerase II transcription factor activity, enhancer binding // inferred from direct assay /// 5515 // protein binding // inferred from physical interaction /// 43565 // sequence-specific DNA binding // inferred from electronic annotation /// 3677 // …	17268	---
1425978_at	myocardin	Myocd	4.68484e-11	2.45689e-10	1.74304	15.5691	75.3643	214384	1560 // regulation of cell growth by extracellular stimulus // inferred from direct assay /// 1570 // vasculogenesis // inferred from mutant phenotype /// 6350 // transcription // inferred from electronic annotation /// 6355 // regulation of transcription, DNA-dependent // inferred from electronic annotation /// 6357 // regulation of transcription from RNA polymerase II promoter // inferred from …	5634 // nucleus // inferred from direct assay /// 5634 // nucleus // Unknown /// 5634 // nucleus // inferred from electronic annotation	3677 // DNA binding // Unknown /// 3713 // transcription coactivator activity // inferred from direct assay /// 5515 // protein binding // inferred from physical interaction /// 16563 // transcriptional activator activity // inferred from direct assay /// 3677 // DNA binding // inferred from electronic annotation	214384	2137495
1429388_at	Nanog homeobox	Nanog	8.19455e-10	1.90479e-08	0.487466	-24.9962	51.8136	71950	6350 // transcription // inferred from electronic annotation /// 6355 // regulation of transcription, DNA-dependent // inferred from electronic annotation /// 9790 // embryonic development // inferred from mutant phenotype /// 17145 // stem cell division // inferred from direct assay /// 8283 // cell proliferation // inferred from sequence or structural similarity /// 30154 // cell differentiatio…	5634 // nucleus // inferred from direct assay /// 5634 // nucleus // inferred from electronic annotation	3677 // DNA binding // inferred from direct assay /// 3677 // DNA binding // inferred from electronic annotation /// 3700 // transcription factor activity // inferred from electronic annotation /// 43565 // sequence-specific DNA binding // inferred from electronic annotation	71950	---
1456087_at	nuclear factor I/A	Nfia	2.13503e-08	2.35499e-06	1.23536	2.58802	33.48	18027	6260 // DNA replication // inferred from electronic annotation /// 6350 // transcription // inferred from electronic annotation /// 6355 // regulation of transcription, DNA-dependent // inferred from electronic annotation /// 6118 // electron transport // inferred from electronic annotation	5622 // intracellular // inferred from electronic annotation /// 5634 // nucleus // inferred from electronic annotation	3677 // DNA binding // inferred from direct assay /// 3700 // transcription factor activity // inferred from electronic annotation /// 3677 // DNA binding // inferred from electronic annotation /// 5506 // iron ion binding // inferred from electronic annotation /// 9055 // electron carrier activity // inferred from electronic annotation /// 20037 // heme binding // inferred from electronic annota…	18027	108056
1449566_at	NK2 transcription factor related, locus 5 (Drosophila)	Nkx2-5	6.40596e-09	8.11922e-10	1.48402	8.94636	39.3988	18091	122 // negative regulation of transcription from RNA polymerase II promoter // inferred from direct assay /// 6350 // transcription // inferred from electronic annotation /// 6355 // regulation of transcription, DNA-dependent // inferred from electronic annotation /// 6357 // regulation of transcription from RNA polymerase II promoter // inferred from direct assay /// 7275 // development // infer…	5634 // nucleus // inferred from electronic annotation /// 5667 // transcription factor complex // inferred from direct assay	3677 // DNA binding // inferred from direct assay /// 3700 // transcription factor activity // inferred from electronic annotation /// 5515 // protein binding // inferred from physical interaction /// 16564 // transcriptional repressor activity // inferred from direct assay /// 43565 // sequence-specific DNA binding // inferred from electronic annotation /// 46982 // protein heterodimerization ac…	18091	---
1460038_at	POU domain, class 3, transcription factor 1	Pou3f1	2.4697e-07	2.71781e-07	0.608458	-11.092	23.8677	18991	6350 // transcription // inferred from electronic annotation /// 6355 // regulation of transcription, DNA-dependent // inferred from electronic annotation /// 42552 // myelination // inferred from mutant phenotype /// 45449 // regulation of transcription // inferred from electronic annotation	5634 // nucleus // inferred from direct assay	3677 // DNA binding // inferred from direct assay /// 3700 // transcription factor activity // inferred from electronic annotation /// 43565 // sequence-specific DNA binding // inferred from electronic annotation	18991	---
1417945_at	POU domain, class 5, transcription factor 1	Pou5f1	1.32858e-10	4.98958e-09	0.564665	-28.0204	65.7977	18999	6350 // transcription // inferred from electronic annotation /// 6355 // regulation of transcription, DNA-dependent // inferred from direct assay /// 6366 // transcription from RNA polymerase II promoter // inferred from direct assay /// 30718 // germ-line stem cell maintenance // inferred from mutant phenotype /// 45449 // regulation of transcription // inferred from electronic annotation /// 45…	5634 // nucleus // Unknown /// 5634 // nucleus // inferred from direct assay /// 5634 // nucleus // inferred from electronic annotation	3677 // DNA binding // inferred from direct assay /// 3677 // DNA binding // inferred from genetic interaction /// 3700 // transcription factor activity // inferred from direct assay /// 5515 // protein binding // inferred from physical interaction /// 43565 // sequence-specific DNA binding // inferred from electronic annotation /// 3677 // DNA binding // inferred from electronic annotation /// 3…	18999	---
1456898_at	purine rich element binding protein A	Pura	1.0745e-08	1.29732e-06	0.821641	-2.60111	36.7465	19290	6350 // transcription // inferred from electronic annotation /// 6355 // regulation of transcription, DNA-dependent // inferred from electronic annotation /// 7399 // nervous system development // inferred from mutant phenotype /// 8284 // positive regulation of cell proliferation // inferred from mutant phenotype /// 45892 // negative regulation of transcription, DNA-dependent // inferred from d…	5634 // nucleus // inferred from direct assay /// 5737 // cytoplasm // inferred from direct assay /// 5662 // DNA replication factor A complex // inferred from sequence or structural similarity /// 5662 // DNA replication factor A complex // inferred from direct assay /// 5634 // nucleus // inferred from electronic annotation	3677 // DNA binding // inferred from electronic annotation /// 3690 // double-stranded DNA binding // inferred from direct assay /// 3697 // single-stranded DNA binding // inferred from direct assay /// 3700 // transcription factor activity // inferred from direct assay /// 5515 // protein binding // inferred from physical interaction /// 46332 // SMAD binding // inferred from direct assay /// 81…	19290	---
1449135_at	SRY-box containing gene 18	Sox18	4.59525e-07	2.98201e-06	1.43576	5.02511	21.8616	20672	6350 // transcription // inferred from electronic annotation /// 6355 // regulation of transcription, DNA-dependent // inferred from direct assay /// 6355 // regulation of transcription, DNA-dependent // inferred from electronic annotation	5634 // nucleus // Unknown /// 5634 // nucleus // inferred from electronic annotation	3677 // DNA binding // inferred from direct assay /// 3700 // transcription factor activity // inferred from direct assay /// 3677 // DNA binding // inferred from electronic annotation	20672	---
1416967_at	SRY-box containing gene 2	Sox2	3.87466e-06	9.67102e-07	0.680515	-9.65514	16.0425	20674	1708 // cell fate specification // inferred from mutant phenotype /// 6350 // transcription // inferred from electronic annotation /// 6355 // regulation of transcription, DNA-dependent // inferred from direct assay /// 7605 // sensory perception of sound // inferred from mutant phenotype /// 42472 // inner ear morphogenesis // inferred from mutant phenotype /// 45944 // positive regulation of tr…	5634 // nucleus // Unknown /// 5634 // nucleus // inferred from direct assay /// 5737 // cytoplasm // inferred from direct assay	3677 // DNA binding // inferred from direct assay /// 3677 // DNA binding // inferred from genetic interaction /// 3700 // transcription factor activity // inferred from direct assay /// 5515 // protein binding // inferred from physical interaction /// 3677 // DNA binding // inferred from electronic annotation	20674	98364
1427677_a_at	SRY-box containing gene 6	Sox6	1.10452e-07	2.41952e-06	1.34094	3.13699	26.7095	20679	6350 // transcription // inferred from electronic annotation /// 6355 // regulation of transcription, DNA-dependent // inferred from direct assay /// 35051 // cardiac cell differentiation // inferred from direct assay /// 42692 // muscle cell differentiation // inferred from direct assay /// 45165 // cell fate commitment // inferred from genetic interaction /// 51216 // cartilage development // i…	5634 // nucleus // Unknown /// 5667 // transcription factor complex // Unknown /// 5634 // nucleus // inferred from electronic annotation	3677 // DNA binding // inferred from direct assay /// 3700 // transcription factor activity // inferred from direct assay /// 5515 // protein binding // inferred from physical interaction /// 3677 // DNA binding // inferred from electronic annotation	20679	98368
1416564_at	SRY-box containing gene 7	Sox7	2.65932e-07	5.93053e-06	1.2751	3.54488	23.6205	20680	6350 // transcription // inferred from electronic annotation /// 6355 // regulation of transcription, DNA-dependent // inferred from electronic annotation /// 6357 // regulation of transcription from RNA polymerase II promoter // inferred from direct assay	5634 // nucleus // inferred from electronic annotation /// 5667 // transcription factor complex // inferred from electronic annotation	3677 // DNA binding // inferred from electronic annotation /// 3700 // transcription factor activity // inferred from direct assay	20680	---
1431804_a_at	trans-acting transcription factor 3	Sp3	3.07758e-05	5.11785e-06	0.841298	-2.49265	11.6863	20687	1779 // natural killer cell differentiation // inferred from mutant phenotype /// 6350 // transcription // inferred from electronic annotation /// 6355 // regulation of transcription, DNA-dependent // traceable author statement /// 30183 // B cell differentiation // inferred from mutant phenotype /// 30217 // T cell differentiation // inferred from mutant phenotype /// 30218 // erythrocyte differ…	5622 // intracellular // inferred from electronic annotation /// 5634 // nucleus // inferred from direct assay /// 5634 // nucleus // Unknown /// 5634 // nucleus // inferred from electronic annotation	3676 // nucleic acid binding // inferred from electronic annotation /// 3677 // DNA binding // inferred from direct assay /// 3677 // DNA binding // inferred from sequence or structural similarity /// 3682 // chromatin binding // inferred from direct assay /// 3690 // double-stranded DNA binding // inferred from direct assay /// 3700 // transcription factor activity // traceable author statement …	20687	1277166
1425695_at	T-box 5	Tbx5	2.04379e-07	3.96523e-08	1.31181	3.51505	24.5108	21388	2009 // morphogenesis of an epithelium // inferred from mutant phenotype /// 6350 // transcription // inferred from electronic annotation /// 6355 // regulation of transcription, DNA-dependent // inferred from electronic annotation /// 7275 // development // inferred from electronic annotation /// 7389 // pattern specification // inferred from mutant phenotype /// 7507 // heart development // inf…	5634 // nucleus // inferred from electronic annotation	3677 // DNA binding // inferred from electronic annotation /// 3700 // transcription factor activity // inferred from electronic annotation /// 5515 // protein binding // inferred from physical interaction /// 5515 // protein binding // inferred from sequence or structural similarity	21388	---
1422286_a_at	TG interacting factor	Tgif	7.70908e-11	3.64193e-07	0.833504	-2.95345	70.6376	21815	122 // negative regulation of transcription from RNA polymerase II promoter // inferred from sequence or structural similarity /// 6350 // transcription // inferred from electronic annotation /// 6355 // regulation of transcription, DNA-dependent // inferred from electronic annotation /// 45449 // regulation of transcription // inferred from electronic annotation	5634 // nucleus // inferred from electronic annotation /// 5667 // transcription factor complex // inferred from electronic annotation	3677 // DNA binding // inferred from electronic annotation /// 3700 // transcription factor activity // inferred from electronic annotation /// 8432 // JUN kinase binding // inferred from sequence or structural similarity /// 43565 // sequence-specific DNA binding // inferred from electronic annotation	21815	1194497
1448925_at	twist homolog 2 (Drosophila)	Twist2	1.52181e-09	1.58196e-06	1.23692	2.99013	47.7356	13345	6350 // transcription // inferred from electronic annotation /// 6355 // regulation of transcription, DNA-dependent // inferred from electronic annotation /// 6357 // regulation of transcription from RNA polymerase II promoter // inferred from direct assay /// 7275 // development // inferred from electronic annotation /// 30154 // cell differentiation // inferred from electronic annotation /// 45…	5634 // nucleus // inferred from electronic annotation /// 5667 // transcription factor complex // inferred from physical interaction	3677 // DNA binding // inferred from electronic annotation /// 3700 // transcription factor activity // inferred from direct assay /// 16564 // transcriptional repressor activity // inferred from direct assay /// 30528 // transcription regulator activity // inferred from electronic annotation	13345	---
1434280_at	Widely-interspaced zinc finger motifs	Wiz	2.9504e-10	3.92733e-09	0.635671	-12.2057	59.2726	22404	---	5634 // nucleus // inferred from electronic annotation /// 5622 // intracellular // inferred from electronic annotation	3676 // nucleic acid binding // inferred from electronic annotation /// 8270 // zinc ion binding // inferred from electronic annotation /// 46872 // metal ion binding // inferred from electronic annotation	22404	---
1454826_at	zinc finger and BTB domain containing 11	Zbtb11	6.89103e-09	2.36648e-07	0.861951	-2.16539	39.014	271377	---	5634 // nucleus // inferred from electronic annotation /// 5622 // intracellular // inferred from electronic annotation	8270 // zinc ion binding // inferred from electronic annotation /// 46872 // metal ion binding // inferred from electronic annotation /// 3676 // nucleic acid binding // inferred from electronic annotation	271377	2443876
1423835_at	zinc finger protein 503	Zfp503	1.84964e-11	1.54397e-06	1.21492	2.56716	85.0103	218820	---	5634 // nucleus // inferred from electronic annotation /// 5622 // intracellular // inferred from electronic annotation	3676 // nucleic acid binding // inferred from electronic annotation /// 8270 // zinc ion binding // inferred from electronic annotation	218820	1353644
1451046_at	zinc finger protein, multitype 1	Zfpm1	1.65369e-07	3.14628e-06	1.37269	7.2254	25.2486	22761	122 // negative regulation of transcription from RNA polymerase II promoter // traceable author statement /// 6350 // transcription // inferred from electronic annotation /// 6355 // regulation of transcription, DNA-dependent // inferred from electronic annotation /// 7507 // heart development // inferred from mutant phenotype	5622 // intracellular // inferred from electronic annotation /// 5634 // nucleus // inferred from direct assay /// 5634 // nucleus // inferred from electronic annotation	3676 // nucleic acid binding // inferred from electronic annotation /// 3677 // DNA binding // inferred from electronic annotation /// 3714 // transcription corepressor activity // traceable author statement /// 5515 // protein binding // inferred from physical interaction /// 8270 // zinc ion binding // inferred from electronic annotation /// 46872 // metal ion binding // inferred from electroni…	22761	---
Transporter activity
Probeset ID	Gene Title	Gene Symbol	p-value(Name)	p-value(Day 6 GFP+ vs# D0/D4/D6GFP-)	MeanRatio(Day 6 GFP+ vs# D0/D4/D6GFP-)	GFoldChange(Day 6 GFP+ vs# D0/D4/D6GFP-)	F(Name)	Entrez Gene	Gene Ontology Biological Process	Gene Ontology Cellular Component	Gene Ontology Molecular Function	GO Lookup	MGI Name
1457695_at	AP1 gamma subunit binding protein 1	Ap1gbp1	2.07508e-05	3.76915e-07	0.864344	-1.87126	12.4312	217030	6810 // transport // inferred from electronic annotation /// 6897 // endocytosis // inferred from electronic annotation /// 15031 // protein transport // inferred from electronic annotation	16020 // membrane // inferred from electronic annotation	5509 // calcium ion binding // inferred from electronic annotation	217030	---
1447147_at	Autophagy-related 7 (yeast)	Atg7	9.08934e-06	5.15344e-06	1.38431	3.36434	14.1139	74244	6497 // protein amino acid lipidation // inferred from sequence or structural similarity /// 6512 // ubiquitin cycle // inferred from electronic annotation /// 6810 // transport // inferred from electronic annotation /// 6914 // autophagy // traceable author statement /// 15031 // protein transport // inferred from electronic annotation /// 31401 // positive regulation of protein modification // …	5634 // nucleus // inferred from electronic annotation	3824 // catalytic activity // inferred from electronic annotation /// 4839 // ubiquitin activating enzyme activity // inferred from direct assay /// 5515 // protein binding // inferred from physical interaction	74244	---
1437385_at	collagen and calcium binding EGF domains 1	Ccbe1	9.09841e-08	4.90331e-06	1.37174	3.802	27.438	320924	6817 // phosphate transport // inferred from electronic annotation	5737 // cytoplasm // inferred from electronic annotation	5509 // calcium ion binding // inferred from electronic annotation	320924	2445053
1458345_s_at	collectin sub-family member 11	Colec11	3.30883e-10	1.81818e-06	1.42148	4.17496	58.3872	71693	6817 // phosphate transport // inferred from electronic annotation	5615 // extracellular space // Unknown /// 5737 // cytoplasm // inferred from electronic annotation	5529 // sugar binding // inferred from electronic annotation	71693	---
1418455_at	coatomer protein complex, subunit zeta 2	Copz2	6.88459e-10	4.41183e-06	1.2437	3.0123	53.0191	56358	6810 // transport // inferred from electronic annotation /// 6886 // intracellular protein transport // inferred from electronic annotation /// 15031 // protein transport // inferred from electronic annotation	16020 // membrane // inferred from electronic annotation /// 30126 // COPI vesicle coat // inferred from sequence or structural similarity /// 30137 // COPI-coated vesicle // inferred from sequence or structural similarity /// 30662 // coated vesicle membrane // inferred from electronic annotation	---	56358	---
1416255_at	gap junction membrane channel protein alpha 4	Gja4	4.12333e-07	9.19989e-07	1.3934	3.9589	22.2006	14612	1568 // blood vessel development // inferred from mutant phenotype /// 7154 // cell communication // inferred from electronic annotation /// 7267 // cell-cell signaling // inferred from electronic annotation	5921 // gap junction // inferred from electronic annotation /// 5922 // connexon complex // inferred from electronic annotation /// 16020 // membrane // inferred from electronic annotation /// 16021 // integral to membrane // Unknown /// 16021 // integral to membrane // inferred from electronic annotation	5243 // gap-junction forming channel activity // inferred from electronic annotation /// 15285 // connexon channel activity // inferred from electronic annotation	14612	---
1428361_x_at	hemoglobin alpha, adult chain 1	Hba-a1	2.3998e-12	2.16719e-09	1.5043	18.8492	110.587	15122	6810 // transport // inferred from electronic annotation /// 15671 // oxygen transport // inferred from electronic annotation	5739 // mitochondrion // inferred from direct assay /// 5833 // hemoglobin complex // inferred from electronic annotation	5344 // oxygen transporter activity // inferred from electronic annotation /// 5488 // binding // inferred from electronic annotation /// 5506 // iron ion binding // inferred from electronic annotation /// 19825 // oxygen binding // inferred from electronic annotation /// 20037 // heme binding // inferred from electronic annotation /// 46872 // metal ion binding // inferred from electronic annota…	15122	96015
1452757_s_at	hemoglobin alpha, adult chain 1	Hba-a1	1.15473e-11	1.04442e-08	1.74579	35.7173	90.3453	15122	6810 // transport // inferred from electronic annotation /// 15671 // oxygen transport // inferred from electronic annotation	5739 // mitochondrion // inferred from direct assay /// 5833 // hemoglobin complex // inferred from electronic annotation	5344 // oxygen transporter activity // inferred from electronic annotation /// 5488 // binding // inferred from electronic annotation /// 5506 // iron ion binding // inferred from electronic annotation /// 19825 // oxygen binding // inferred from electronic annotation /// 20037 // heme binding // inferred from electronic annotation /// 46872 // metal ion binding // inferred from electronic annota…	15122	96015
1417714_x_at	hemoglobin alpha, adult chain 1	Hba-a1	3.2895e-08	3.50942e-07	1.71396	11.3454	31.5627	15122	6810 // transport // inferred from electronic annotation /// 15671 // oxygen transport // inferred from electronic annotation	5739 // mitochondrion // inferred from direct assay /// 5833 // hemoglobin complex // inferred from electronic annotation	5344 // oxygen transporter activity // inferred from electronic annotation /// 5488 // binding // inferred from electronic annotation /// 5506 // iron ion binding // inferred from electronic annotation /// 19825 // oxygen binding // inferred from electronic annotation /// 20037 // heme binding // inferred from electronic annotation /// 46872 // metal ion binding // inferred from electronic annota…	15122	96015
1448716_at	hemoglobin X, alpha-like embryonic chain in Hba complex	Hba-x	2.08752e-11	4.93907e-08	1.61988	23.214	83.6902	15126	6810 // transport // inferred from electronic annotation /// 15671 // oxygen transport // inferred from electronic annotation	5833 // hemoglobin complex // inferred from electronic annotation	5344 // oxygen transporter activity // inferred from electronic annotation /// 5488 // binding // inferred from electronic annotation /// 5506 // iron ion binding // inferred from electronic annotation /// 19825 // oxygen binding // inferred from electronic annotation /// 20037 // heme binding // inferred from electronic annotation /// 46872 // metal ion binding // inferred from electronic annota…	15126	96019
1437810_a_at	hemoglobin Z, beta-like embryonic chain	Hbb-bh1	1.19429e-15	8.24382e-13	1.76639	63.9928	290.799	15132	6810 // transport // inferred from electronic annotation /// 15671 // oxygen transport // inferred from electronic annotation	5833 // hemoglobin complex // inferred from electronic annotation	5344 // oxygen transporter activity // inferred from electronic annotation /// 5488 // binding // inferred from electronic annotation /// 5506 // iron ion binding // inferred from electronic annotation /// 19825 // oxygen binding // inferred from electronic annotation /// 20037 // heme binding // inferred from electronic annotation /// 46872 // metal ion binding // inferred from electronic annota…	15132	96024
1437990_x_at	hemoglobin Z, beta-like embryonic chain	Hbb-bh1	2.2332e-14	2.58789e-11	1.69076	45.8967	200.76	15132	6810 // transport // inferred from electronic annotation /// 15671 // oxygen transport // inferred from electronic annotation	5833 // hemoglobin complex // inferred from electronic annotation	5344 // oxygen transporter activity // inferred from electronic annotation /// 5488 // binding // inferred from electronic annotation /// 5506 // iron ion binding // inferred from electronic annotation /// 19825 // oxygen binding // inferred from electronic annotation /// 20037 // heme binding // inferred from electronic annotation /// 46872 // metal ion binding // inferred from electronic annota…	15132	96024
1450736_a_at	hemoglobin Z, beta-like embryonic chain	Hbb-bh1	5.52541e-14	5.18739e-11	1.7359	41.8558	178.953	15132	6810 // transport // inferred from electronic annotation /// 15671 // oxygen transport // inferred from electronic annotation	5833 // hemoglobin complex // inferred from electronic annotation	5344 // oxygen transporter activity // inferred from electronic annotation /// 5488 // binding // inferred from electronic annotation /// 5506 // iron ion binding // inferred from electronic annotation /// 19825 // oxygen binding // inferred from electronic annotation /// 20037 // heme binding // inferred from electronic annotation /// 46872 // metal ion binding // inferred from electronic annota…	15132	96024
1436823_x_at	hemoglobin Y, beta-like embryonic chain	Hbb-y	2.54686e-17	1.35687e-13	1.95058	69.1315	472.221	15135	6810 // transport // inferred from electronic annotation /// 15671 // oxygen transport // inferred from electronic annotation	5833 // hemoglobin complex // inferred from electronic annotation	5344 // oxygen transporter activity // inferred from electronic annotation /// 5488 // binding // inferred from electronic annotation /// 5506 // iron ion binding // inferred from electronic annotation /// 19825 // oxygen binding // inferred from electronic annotation /// 20037 // heme binding // inferred from electronic annotation /// 46872 // metal ion binding // inferred from electronic annota…	15135	96027
1436717_x_at	hemoglobin Y, beta-like embryonic chain	Hbb-y	3.36406e-17	3.21587e-13	1.85897	54.2747	455.977	15135	6810 // transport // inferred from electronic annotation /// 15671 // oxygen transport // inferred from electronic annotation	5833 // hemoglobin complex // inferred from electronic annotation	5344 // oxygen transporter activity // inferred from electronic annotation /// 5488 // binding // inferred from electronic annotation /// 5506 // iron ion binding // inferred from electronic annotation /// 19825 // oxygen binding // inferred from electronic annotation /// 20037 // heme binding // inferred from electronic annotation /// 46872 // metal ion binding // inferred from electronic annota…	15135	96027
1457356_at	Insulin-like growth factor 2 receptor	Igf2r	1.0047e-07	8.4824e-07	1.28861	3.29062	27.0632	16004	6810 // transport // inferred from electronic annotation	5615 // extracellular space // Unknown /// 5634 // nucleus // inferred from direct assay /// 5641 // nuclear envelope lumen // inferred from direct assay /// 5764 // lysosome // inferred from electronic annotation /// 5768 // endosome // inferred from sequence or structural similarity /// 16020 // membrane // inferred from electronic annotation /// 16021 // integral to membrane // Unknown /// 301…	4872 // receptor activity // inferred from electronic annotation /// 5215 // transporter activity // inferred from electronic annotation /// 5520 // insulin-like growth factor binding // inferred from physical interaction	16004	---
1422567_at	niban protein	Niban	1.03623e-07	4.78738e-06	0.695227	-4.03882	26.9474	63913	6810 // transport // inferred from electronic annotation	---	---	63913	---
1435618_at	paraneoplastic antigen MA2	Pnma2	3.14618e-09	2.53238e-06	0.755411	-3.66042	43.3361	239157	6810 // transport // Unknown	5634 // nucleus // inferred from electronic annotation /// 16020 // membrane // Unknown	5215 // transporter activity // Unknown	239157	---
1436470_at	regulating synaptic membrane exocytosis 2	Rims2	6.81779e-06	5.86749e-06	0.767238	-2.54077	14.7417	116838	6810 // transport // inferred from electronic annotation /// 6836 // neurotransmitter transport // inferred from electronic annotation /// 6886 // intracellular protein transport // inferred from electronic annotation /// 6887 // exocytosis // inferred from electronic annotation /// 7242 // intracellular signaling cascade // Unknown /// 17156 // calcium ion-dependent exocytosis // inferred from d…	45202 // synapse // inferred from electronic annotation	5515 // protein binding // inferred from physical interaction /// 8270 // zinc ion binding // Unknown /// 17137 // Rab GTPase binding // inferred from electronic annotation /// 46872 // metal ion binding // inferred from electronic annotation /// 5515 // protein binding // inferred from electronic annotation /// 8270 // zinc ion binding // inferred from electronic annotation	116838	2152972
1450761_s_at	regulating synaptic membrane exocytosis 2	Rims2	0.000141281	5.12574e-06	0.630804	-4.36397	9.1236	116838	6810 // transport // inferred from electronic annotation /// 6836 // neurotransmitter transport // inferred from electronic annotation /// 6886 // intracellular protein transport // inferred from electronic annotation /// 6887 // exocytosis // inferred from electronic annotation /// 7242 // intracellular signaling cascade // Unknown /// 17156 // calcium ion-dependent exocytosis // inferred from d…	45202 // synapse // inferred from electronic annotation	5515 // protein binding // inferred from physical interaction /// 8270 // zinc ion binding // Unknown /// 17137 // Rab GTPase binding // inferred from electronic annotation /// 46872 // metal ion binding // inferred from electronic annotation /// 5515 // protein binding // inferred from electronic annotation /// 8270 // zinc ion binding // inferred from electronic annotation	116838	2152972
1450123_at	ryanodine receptor 2, cardiac	Ryr2	3.21505e-09	1.56832e-08	1.62876	8.23969	43.211	20191	6810 // transport // inferred from electronic annotation /// 6811 // ion transport // inferred from electronic annotation /// 6816 // calcium ion transport // inferred from direct assay /// 31000 // response to caffeine // inferred from direct assay /// 6874 // calcium ion homeostasis // inferred from electronic annotation /// 6816 // calcium ion transport // inferred from electronic annotation	16021 // integral to membrane // Unknown /// 16021 // integral to membrane // inferred from electronic annotation /// 16020 // membrane // inferred from electronic annotation	4872 // receptor activity // inferred from electronic annotation /// 5216 // ion channel activity // inferred from electronic annotation /// 5219 // ryanodine-sensitive calcium-release channel activity // inferred from direct assay /// 5515 // protein binding // inferred from physical interaction /// 5219 // ryanodine-sensitive calcium-release channel activity // inferred from electronic annotati…	20191	99685
1440007_at	solute carrier family 43, member 1	Slc43a1	2.17862e-06	2.4973e-06	1.28865	2.9728	17.4652	72401	6810 // transport // inferred from electronic annotation /// 6865 // amino acid transport // inferred from electronic annotation /// 15807 // L-amino acid transport // inferred from direct assay /// 15804 // neutral amino acid transport // inferred from sequence or structural similarity	16020 // membrane // inferred from electronic annotation /// 16021 // integral to membrane // inferred from electronic annotation /// 5887 // integral to plasma membrane // inferred from sequence or structural similarity	15171 // amino acid transporter activity // inferred from electronic annotation /// 15179 // L-amino acid transporter activity // inferred from direct assay /// 15175 // neutral amino acid transporter activity // inferred from sequence or structural similarity	72401	1931352
1454608_x_at	transthyretin	Ttr	2.50804e-13	6.09809e-07	1.32956	6.47696	147.616	22139	6590 // thyroid hormone generation // inferred from electronic annotation /// 6810 // transport // inferred from electronic annotation	5615 // extracellular space // Unknown	5179 // hormone activity // inferred from electronic annotation /// 5386 // carrier activity // inferred from electronic annotation /// 5496 // steroid binding // inferred from electronic annotation /// 16918 // retinal binding // inferred from electronic annotation /// 19841 // retinol binding // inferred from electronic annotation	22139	---
1459737_s_at	transthyretin	Ttr	5.01173e-13	1.39556e-06	1.30669	4.98721	135.136	22139	6590 // thyroid hormone generation // inferred from electronic annotation /// 6810 // transport // inferred from electronic annotation	5615 // extracellular space // Unknown	5179 // hormone activity // inferred from electronic annotation /// 5386 // carrier activity // inferred from electronic annotation /// 5496 // steroid binding // inferred from electronic annotation /// 16918 // retinal binding // inferred from electronic annotation /// 19841 // retinol binding // inferred from electronic annotation	22139	98865
None of the above
Probeset ID	Gene Title	Gene Symbol	p-value(Name)	p-value(Day 6 GFP+ vs# D0/D4/D6GFP-)	MeanRatio(Day 6 GFP+ vs# D0/D4/D6GFP-)	GFoldChange(Day 6 GFP+ vs# D0/D4/D6GFP-)	F(Name)	Entrez Gene	Gene Ontology Biological Process	Gene Ontology Cellular Component	Gene Ontology Molecular Function	GO Lookup	MGI Name
1455288_at	RIKEN cDNA 1110036O03 gene	1110036O03Rik	1.70617e-10	6.46235e-07	1.1156	1.76455	63.6815	66180	---	5634 // nucleus // Unknown	5488 // binding // inferred from electronic annotation	66180	1913430
1417877_at	RIKEN cDNA 2310005P05 gene	2310005P05Rik	1.07998e-08	7.37628e-08	1.16214	1.85628	36.7213	67484	---	5622 // intracellular // Unknown /// 5622 // intracellular // inferred from electronic annotation	3677 // DNA binding // Unknown /// 3677 // DNA binding // inferred from electronic annotation /// 43565 // sequence-specific DNA binding // inferred from electronic annotation	67484	---
1424239_at	RIKEN cDNA 2310066E14 gene	2310066E14Rik	8.17216e-07	5.99404e-07	1.17508	2.36862	20.1353	75687	---	---	5488 // binding // inferred from electronic annotation	75687	---
1454926_at	RIKEN cDNA 4930544G21 gene	4930544G21Rik	1.66662e-10	8.77088e-09	1.60205	9.6435	63.8771	77629	---	---	16301 // kinase activity // inferred from electronic annotation	77629	---
1435605_at	ARP3 actin-related protein 3 homolog B (yeast)	Actr3b	5.28638e-09	1.43373e-06	0.717672	-3.74479	40.4282	242894	---	---	5515 // protein binding // inferred from electronic annotation	242894	2661120
1452478_at	alpha-kinase 2	Alpk2	2.28595e-06	7.71361e-07	1.38164	3.74228	17.3424	225638	6468 // protein amino acid phosphorylation // Unknown /// 6468 // protein amino acid phosphorylation // inferred from electronic annotation	---	4674 // protein serine/threonine kinase activity // Unknown /// 5524 // ATP binding // Unknown /// 16301 // kinase activity // inferred from electronic annotation /// 4674 // protein serine/threonine kinase activity // inferred from electronic annotation /// 5524 // ATP binding // inferred from electronic annotation	225638	2449492
1457265_at	RIKEN cDNA B230333C21 gene	B230333C21Rik	2.415e-09	1.23186e-06	0.865984	-2.06127	44.8923	338351	---	---	3676 // nucleic acid binding // Unknown /// 166 // nucleotide binding // inferred from electronic annotation /// 3676 // nucleic acid binding // inferred from electronic annotation	338351	---
1428792_at	breast carcinoma amplified sequence 1	Bcas1	6.7912e-06	4.38913e-06	0.821811	-2.09291	14.7504	76960	---	5829 // cytosol // inferred from sequence or structural similarity	42803 // protein homodimerization activity // inferred from sequence or structural similarity	76960	1924210
1416692_at	coilin	Coil	1.588e-08	2.20686e-06	0.861445	-2.30964	34.854	12812	---	1674 // female germ cell nucleus // inferred from direct assay /// 15030 // Cajal body // inferred from direct assay	5515 // protein binding // inferred from physical interaction	12812	---
1460318_at	cysteine and glycine-rich protein 3	Csrp3	6.26951e-09	2.89275e-07	1.58972	7.68515	39.5129	13009	7275 // development // inferred from electronic annotation /// 7519 // striated muscle development // inferred from electronic annotation /// 30154 // cell differentiation // inferred from electronic annotation	5634 // nucleus // inferred from electronic annotation /// 30018 // Z disc // inferred from direct assay	5515 // protein binding // inferred from physical interaction /// 8270 // zinc ion binding // inferred from electronic annotation /// 46872 // metal ion binding // inferred from electronic annotation	13009	1330824
1416811_s_at	cytotoxic T lymphocyte-associated protein 2 alpha /// cytotoxic T lymphocyte-ass	Ctla2a /// Ctla2b	1.29448e-09	9.80359e-09	1.75382	9.68617	48.7712		---	---	4869 // cysteine protease inhibitor activity // traceable author statement /// 5515 // protein binding // inferred from physical interaction		88554 /// 88554
1452352_at	cytotoxic T lymphocyte-associated protein 2 beta	Ctla2b	5.51093e-09	3.84923e-09	1.90715	13.3189	40.2032	13025	---	---	4869 // cysteine protease inhibitor activity // traceable author statement /// 5515 // protein binding // inferred from physical interaction	13025	88555
1449939_s_at	delta-like 1 homolog (Drosophila)	Dlk1	1.0857e-13	2.4836e-10	1.48855	8.45166	164.226	13386	---	5615 // extracellular space // Unknown /// 16020 // membrane // inferred from electronic annotation /// 16021 // integral to membrane // Unknown /// 16021 // integral to membrane // inferred from electronic annotation	5509 // calcium ion binding // inferred from electronic annotation /// 5515 // protein binding // inferred from physical interaction	13386	94900
1441911_x_at	phosphoribosylglycinamide formyltransferase	Gart	1.40507e-08	3.04541e-06	0.836938	-2.42484	35.437	14450	6164 // purine nucleotide biosynthesis // inferred from electronic annotation /// 6189 // 'de novo' IMP biosynthesis // inferred from electronic annotation /// 9058 // biosynthesis // inferred from electronic annotation /// 9113 // purine base biosynthesis // inferred from electronic annotation	5737 // cytoplasm // inferred from electronic annotation	166 // nucleotide binding // inferred from electronic annotation /// 3824 // catalytic activity // inferred from electronic annotation /// 4637 // phosphoribosylamine-glycine ligase activity // inferred from electronic annotation /// 4641 // phosphoribosylformylglycinamidine cyclo-ligase activity // inferred from electronic annotation /// 4644 // phosphoribosylglycinamide formyltransferase activi…	14450	---
1426733_at	inositol 1,3,4-triphosphate 5/6 kinase	Itpk1	1.02976e-07	2.03015e-06	0.802768	-3.80481	26.9708	217837	---	---	166 // nucleotide binding // inferred from electronic annotation /// 287 // magnesium ion binding // inferred from electronic annotation /// 3824 // catalytic activity // inferred from electronic annotation /// 5524 // ATP binding // inferred from electronic annotation /// 16301 // kinase activity // inferred from electronic annotation /// 16740 // transferase activity // inferred from electronic…	217837	---
1454637_at	kelch-like 8 (Drosophila)	Klhl8	5.15212e-08	3.91041e-07	0.793263	-2.90141	29.679	246293	---	---	5515 // protein binding // Unknown /// 5515 // protein binding // inferred from electronic annotation	246293	---
1454858_x_at	methyltransferase like 7A	Mettl7a	3.72037e-05	4.09941e-06	0.849428	-1.87021	11.3406	70152	---	---	8168 // methyltransferase activity // inferred from electronic annotation /// 16740 // transferase activity // inferred from electronic annotation	70152	---
1431751_a_at	metallophosphoesterase domain containing 2	Mpped2	6.30451e-09	2.25276e-09	1.35578	5.7239	39.4834	77015	---	---	16787 // hydrolase activity // Unknown /// 16787 // hydrolase activity // inferred from electronic annotation	77015	1924265
1435285_at	metallophosphoesterase domain containing 2	Mpped2	2.38595e-07	1.21685e-06	1.36294	4.38121	23.9838	77015	---	---	16787 // hydrolase activity // Unknown /// 16787 // hydrolase activity // inferred from electronic annotation	77015	1924265
1434278_at	X-linked myotubular myopathy gene 1	Mtm1	2.1271e-09	4.3603e-08	0.826724	-4.38705	45.6576	17772	6470 // protein amino acid dephosphorylation // inferred from electronic annotation /// 46716 // muscle maintenance // inferred from mutant phenotype /// 46839 // phospholipid dephosphorylation // inferred from electronic annotation	---	4437 // inositol or phosphatidylinositol phosphatase activity // inferred from electronic annotation /// 4721 // phosphoprotein phosphatase activity // inferred from electronic annotation /// 4725 // protein tyrosine phosphatase activity // inferred from electronic annotation /// 16787 // hydrolase activity // inferred from electronic annotation	17772	1099452
1457637_at	Prickle like 1 (Drosophila)	Prickle1	2.07893e-06	1.47629e-06	1.54515	6.13363	17.5855	106042	---	---	8270 // zinc ion binding // inferred from electronic annotation /// 46872 // metal ion binding // inferred from electronic annotation	106042	---
1429463_at	protein kinase, AMP-activated, alpha 2 catalytic subunit	Prkaa2	7.22579e-10	2.76605e-07	1.16046	2.10611	52.6817	108079	6950 // response to stress // traceable author statement /// 6468 // protein amino acid phosphorylation // inferred from electronic annotation	5634 // nucleus // inferred from direct assay	166 // nucleotide binding // inferred from electronic annotation /// 4674 // protein serine/threonine kinase activity // inferred from electronic annotation /// 4679 // AMP-activated protein kinase activity // traceable author statement /// 5524 // ATP binding // inferred from electronic annotation /// 16301 // kinase activity // inferred from electronic annotation /// 16740 // transferase activi…	108079	1336173
1438855_x_at	tumor necrosis factor, alpha-induced protein 2	Tnfaip2	9.54437e-06	3.24986e-06	1.70105	15.7933	14.0095	21928	1525 // angiogenesis // inferred from electronic annotation /// 7275 // development // inferred from electronic annotation /// 30154 // cell differentiation // inferred from electronic annotation	---	---	21928	---
1436939_at	unc-45 homolog B (C. elegans)	Unc45b	2.13146e-09	5.05972e-08	1.45698	7.34186	45.6451	217012	---	---	5488 // binding // inferred from electronic annotation	217012	---
1430522_a_at	vesicle-associated membrane protein 5	Vamp5	3.78453e-08	4.28829e-07	1.24	2.62725	30.9628	53620	7275 // development // inferred from electronic annotation /// 7519 // striated muscle development // inferred from direct assay /// 16192 // vesicle-mediated transport // inferred from electronic annotation /// 30154 // cell differentiation // inferred from electronic annotation /// 7519 // striated muscle development // inferred from electronic annotation	5887 // integral to plasma membrane // inferred from direct assay /// 16020 // membrane // inferred from electronic annotation /// 16021 // integral to membrane // Unknown /// 16021 // integral to membrane // inferred from electronic annotation	---	53620	1858622
1438619_x_at	zinc finger, DHHC domain containing 14	Zdhhc14	4.56159e-06	6.01283e-07	1.39738	5.1316	15.6574	224454	---	16020 // membrane // inferred from electronic annotation /// 16021 // integral to membrane // inferred from electronic annotation	8270 // zinc ion binding // inferred from electronic annotation /// 8415 // acyltransferase activity // inferred from electronic annotation /// 16740 // transferase activity // inferred from electronic annotation /// 46872 // metal ion binding // inferred from electronic annotation	224454	2653229
1433583_at	zinc finger protein 365 /// similar to zinc finger protein 365	Zfp365 /// LOC674611	1.31309e-08	5.96952e-07	0.751541	-3.57662	35.7635		---	5622 // intracellular // inferred from electronic annotation	3676 // nucleic acid binding // inferred from electronic annotation /// 8270 // zinc ion binding // inferred from electronic annotation		---
1428629_at	zinc finger protein 518	Zfp518	1.45433e-09	2.21316e-07	0.790475	-2.65071	48.0238	72672	---	5622 // intracellular // inferred from electronic annotation	3676 // nucleic acid binding // inferred from electronic annotation /// 8270 // zinc ion binding // inferred from electronic annotation	72672	---
No Go functional annotation (Molecular OR Biological)
Probeset ID	Gene Title	Gene Symbol	p-value(Name)	p-value(Day 6 GFP+ vs# D0/D4/D6GFP-)	MeanRatio(Day 6 GFP+ vs# D0/D4/D6GFP-)	GFoldChange(Day 6 GFP+ vs# D0/D4/D6GFP-)	F(Name)	Entrez Gene	Gene Ontology Biological Process	Gene Ontology Cellular Component	Gene Ontology Molecular Function	GO Lookup	MGI Name
1445268_at	Transcribed locus, weakly similar to NP_059506.1 coatomer protein complex, subun	---	3.28733e-11	1.26348e-06	1.27347	2.7719	78.9097		---	---	---		---
1441045_at	---	---	1.19263e-10	3.59044e-07	0.615892	-4.81906	66.7316		---	---	---		---
1436041_at	---	---	4.79903e-10	9.18442e-08	1.5132	13.7426	55.6017		---	---	---		---
1434413_at	---	---	1.08304e-09	3.86729e-08	1.53848	5.84829	49.9372		---	---	---		---
1416761_at	---	---	8.07283e-09	2.23424e-06	1.34934	6.41297	38.1916		---	---	---		---
1428891_at	---	---	9.14023e-09	1.22866e-07	1.24209	3.31371	37.5577		---	---	---		---
1437401_at	---	---	1.07087e-08	7.46122e-08	1.56511	8.53771	36.7634		---	---	---		---
1437967_at	Transcribed locus	---	1.15745e-08	9.23981e-08	1.68402	9.4228	36.3791		---	---	---		---
1441971_at	Transcribed locus	---	7.44392e-08	2.98468e-08	0.687317	-6.28532	28.2108		---	---	---		---
1435265_at	Adult male cecum cDNA, RIKEN full-length enriched library, clone:9130204C03 prod	---	9.16059e-08	7.08348e-07	1.46661	4.65892	27.4121		---	---	---		---
1434766_at	Mus musculus, clone IMAGE:1512359, mRNA	---	3.2266e-07	4.50743e-06	1.20556	2.39956	22.985		---	---	---		---
1441964_at	RIKEN cDNA 1110003F05 gene	1110003F05Rik	2.5253e-08	2.02953e-06	1.21736	2.42675	32.7231	66145	---	---	---	66145	1913395
1455040_s_at	RIKEN cDNA 1110062M06 gene	1110062M06Rik	1.64652e-06	7.28153e-07	1.48176	4.22382	18.1948	68850	---	---	---	68850	1916100
1448557_at	RIKEN cDNA 1200015N20 gene	1200015N20Rik	4.04645e-06	1.96262e-06	0.728265	-3.03	15.9394	71721	---	---	---	71721	1918971
1436761_s_at	RIKEN cDNA 1200015N20 gene	1200015N20Rik	2.78503e-05	4.16845e-06	0.735981	-2.26651	11.8717	71721	---	---	---	71721	1918971
1432073_at	RIKEN cDNA 1700113I22 gene	1700113I22Rik	2.35302e-07	1.07021e-06	1.24604	3.29042	24.0307	73635	---	---	---	73635	1920885
1435399_at	RIKEN cDNA 2310068J10 gene	2310068J10Rik	2.36725e-11	2.22091e-07	1.32103	2.55083	82.3391	108992	---	---	---	108992	1922069
1429818_at	RIKEN cDNA 2410012M07 gene	2410012M07Rik	3.64565e-10	2.10195e-07	0.675549	-5.17731	57.6485	71979	---	---	---	71979	---
1460125_at	RIKEN cDNA 2610301F02 gene	2610301F02Rik	3.08225e-09	1.66633e-07	1.70721	7.65325	43.4551	545428	---	---	---	545428	---
1429013_at	RIKEN cDNA 2900002G04 gene	2900002G04Rik	1.60506e-08	9.69402e-08	0.696907	-5.49316	34.8035	78283	---	---	---	78283	1917474
1450770_at	RIKEN cDNA 3632451O06 gene	3632451O06Rik	1.12695e-07	5.8865e-06	1.28688	4.36393	26.635	67419	---	16021 // integral to membrane // Unknown	---	67419	---
1434756_at	hypothetical protein 5430421B17	5430421B17	4.3889e-07	2.17283e-06	1.25383	3.42599	22.0048	330593	---	---	---	330593	---
1452903_at	RIKEN cDNA 6230427J02 gene	6230427J02Rik	1.95714e-06	6.0328e-06	1.25217	3.44175	17.7415	68176	---	---	---	68176	1915426
1437936_at	RIKEN cDNA 6330534C20 gene	6330534C20Rik	4.33176e-07	5.09051e-06	0.727166	-4.19785	22.0458	434778	---	---	---	434778	---
1452762_at	RIKEN cDNA 8430436O14 gene	8430436O14Rik	1.94536e-11	2.75817e-07	1.32292	4.58522	84.4573	71506	---	---	---	71506	1918756
1452761_a_at	RIKEN cDNA 8430436O14 gene	8430436O14Rik	1.37095e-09	2.15261e-06	1.2439	3.36996	48.4014	71506	---	---	---	71506	1918756
1452952_at	RIKEN cDNA 9030418K01 gene	9030418K01Rik	3.02781e-06	6.19783e-06	1.20759	2.67911	16.6395	71532	---	---	---	71532	1918782
1417272_at	RIKEN cDNA 9130005N14 gene	9130005N14Rik	4.22792e-11	3.46424e-08	1.31482	4.11013	76.3752	68303	---	---	---	68303	---
1438531_at	RIKEN cDNA A730054J21 gene	A730054J21Rik	1.88019e-08	3.18722e-06	1.37672	4.88288	34.0638	320862	---	---	---	320862	2444908
1445124_at	RIKEN cDNA A930009L07 gene	A930009L07Rik	1.92541e-07	1.05374e-07	1.33912	3.05509	24.7167	402733	---	---	---	402733	3028039
1454727_at	expressed sequence AI173486	AI173486	5.56396e-08	3.0627e-07	1.37225	4.67874	29.3666	106877	---	---	---	106877	---
1438705_at	expressed sequence AI465270	AI465270	3.79085e-07	4.51898e-07	1.30484	3.55961	22.4668	102097	---	---	---	102097	2142566
1443432_at	expressed sequence AU022680	AU022680	6.59217e-05	6.68732e-07	1.17903	1.49689	10.3455	100311	---	---	---	100311	2140469
1436698_x_at	cDNA sequence BC054438	BC054438	5.1713e-12	1.51668e-07	1.52974	4.08581	100.199	407831	---	16020 // membrane // inferred from electronic annotation /// 16021 // integral to membrane // inferred from electronic annotation	---	407831	3039635
1419003_at	blood vessel epicardial substance	Bves	1.06002e-07	5.5378e-07	1.29311	3.64243	26.8626	23828	---	16020 // membrane // inferred from direct assay /// 16021 // integral to membrane // Unknown /// 16020 // membrane // inferred from electronic annotation /// 16021 // integral to membrane // inferred from electronic annotation	---	23828	1346013
1419225_at	calcium channel, voltage-dependent, alpha2/delta subunit 3	Cacna2d3	6.49785e-05	1.85665e-06	1.29156	2.4622	10.3697	12294	---	5615 // extracellular space // Unknown /// 16020 // membrane // Unknown /// 16020 // membrane // inferred from electronic annotation	---	12294	---
1424186_at	coiled-coil domain containing 80	Ccdc80	2.60591e-10	2.5731e-06	1.29836	3.97927	60.2458	67896	---	---	---	67896	---
1448471_a_at	cytotoxic T lymphocyte-associated protein 2 alpha	Ctla2a	1.01465e-09	4.01601e-08	1.74349	11.0095	50.3703	13024	---	---	---	13024	88554
1456891_at	DENN/MADD domain containing 2C	Dennd2c	9.61516e-08	2.56141e-06	0.661025	-6.53816	27.2286	329727	---	---	---	329727	---
1433670_at	epithelial membrane protein 2	Emp2	9.48101e-09	8.78985e-08	1.27126	3.83802	37.3727	13731	---	16020 // membrane // inferred from electronic annotation /// 16021 // integral to membrane // Unknown /// 16021 // integral to membrane // inferred from electronic annotation	---	13731	---
1444426_at	RIKEN cDNA F730031O20 gene	F730031O20Rik	2.17074e-07	1.02002e-07	0.787241	-2.48606	24.3044	320664	---	---	---	320664	2444482
1434456_at	gene model 440, (NCBI)	Gm440	0.000115951	5.55615e-06	0.76939	-2.77008	9.42943	242819	---	---	---	242819	---
1434725_at	GRAM domain containing 1C	Gramd1c	5.27569e-08	8.59596e-07	1.34276	3.37057	29.5824	207798	---	---	---	207798	2443024
1457314_at	LINE-1 type transposase domain containing 1	L1td1	6.81332e-09	9.40294e-08	0.506196	-39.1431	39.0736	381591	---	---	---	381591	---
1456180_at	similar to RNA binding motif protein 24 /// similar to RNA binding motif protein	LOC380843 /// LOC638266 /// LOC666794	2.09517e-06	1.06993e-06	1.41477	5.33162	17.5654		---	---	---		---
1429490_at	similar to Telomere-associated protein RIF1 (Rap1-interacting factor 1 homolog)	LOC671598	3.88881e-06	4.00599e-06	0.788485	-2.98916	16.0338	671598	---	---	---	671598	---
1422952_at	Ng23 protein	Ng23	1.79065e-05	2.96334e-06	1.16734	1.89071	12.7192	78376	---	---	---	78376	---
1417626_at	phosphodiesterase 4D interacting protein (myomegalin)	Pde4dip	4.245e-08	1.63897e-08	1.24428	2.1645	30.4791	83679	---	---	---	83679	---
1452922_at	protein phosphatase 1, regulatory subunit 3D	Ppp1r3d	6.66884e-09	1.28277e-08	1.43302	5.58406	39.1863	228966	---	---	---	228966	---
1424194_at	RCSD domain containing 1	Rcsd1	2.7423e-12	1.66472e-10	1.46623	9.96135	108.71	226594	---	---	---	226594	---
1422644_at	SH3-binding domain glutamic acid-rich protein	Sh3bgr	7.08839e-09	3.08551e-07	1.4927	9.19598	38.8661	50795	---	---	---	50795	---
1433559_at	solute carrier family 45, member 4	Slc45a4	1.05733e-06	1.77862e-06	0.882935	-1.93574	19.402	106068	---	---	---	106068	2146236
1454729_at	transmembrane protein 108	Tmem108	1.2445e-09	5.44145e-06	1.29654	3.5853	49.0265	81907	---	16020 // membrane // inferred from electronic annotation /// 16021 // integral to membrane // inferred from electronic annotation	---	81907	1932411
1436916_at	transmembrane protein 108	Tmem108	1.72054e-08	2.80165e-06	1.33224	3.33868	34.4769	81907	---	16020 // membrane // inferred from electronic annotation /// 16021 // integral to membrane // inferred from electronic annotation	---	81907	1932411
1429856_at	tetraspanin 18	Tspan18	4.07229e-06	5.39141e-06	1.41609	5.28113	15.9243	241556	---	16020 // membrane // inferred from electronic annotation /// 16021 // integral to membrane // inferred from electronic annotation	---	241556	1917186
